# Supplementary material for: A High-Density Linkage Map of the Forage Grass Eragrostis curvula and Localization of the Diplospory Locus
Source: Front Plant Sci. 2019 Jul 12;10:918. doi: 10.3389/fpls.2019.00918 (PMC6640543; doi:10.3389/fpls.2019.00918)
Supplement: TABLE S3 — LOD score where each linkage group was determined. [file Table_3.XLSX]

## Sheet: Sheet1
	OTA-S	Don Walter
Linkage Group	LOD Score	LOD Score
1	9	8.5
2	9	8.5
3	7.5	7.5
4	7	7
5	7	7
6	7	7
7	7	7
8	7	7
9	7	7
10	7	7
11	7	7
12	7	7
13	7	7
14	7	7
15	7	7
16	7	7
17	7	7
18	7	7
19	7	7
20	7	7
21	7	7
22	7	7
23	7	7
24	7	7
25	7	7
26	7	7
27	7	7
28	7	7
29	7	7
30	7	7
31	7	7
32	7	7
33	7	7
34	7	7
35	7	7
36	7	7
37	7	7
38	7	7
39	7	7
40	7	7
