# Supplementary material for: A High-Density Linkage Map of the Forage Grass Eragrostis curvula and Localization of the Diplospory Locus
Source: Front Plant Sci. 2019 Jul 12;10:918. doi: 10.3389/fpls.2019.00918 (PMC6640543; doi:10.3389/fpls.2019.00918)
Supplement: TABLE S4 — SNPs names and the alternative sequences of each alleles. [file Table_4.XLSX]

## Sheet: Sheet2
SNP name	Allele 1	Allele 2
TP121	CAGCAAAAAGACGTCGACGCCGGCGAGCACCAAGGAGGCGCCTGCGGCTGAAACGGCGCACCCG	CAGCAAAAAGACGTCGACGCCGGCGAGCACCAAGGAGGCGCCAGCGGCTGAAACGGCGCACCCG
TP234	CAGCAAAACAATAGCACTGTCGCCTGCACACCGTCGCGACACACCTTTGCCTGCGGCGAGC	CAGCAAAACAACAGCACTGTCGCCTGCACACCGTCGCGACACACCTTTGCCTGCGGCGAGC
TP240	CAGCAAAACAAGCACGCATGTGCGCGATGTGACAAGGAAGTGGAAAACAAACTGC	CAGCAAAACAAGCACGCATGTGCGCGATGTGACAAGGAACTGGAAAACAAACTGC
TP315	CAGCAGAACCGCGCCGAGGAGGCCATCGAGGCCATCAAGTCGC	CAGCAAAACCGCGCCGAGGAGGCCATCGAGGCCATCAAGTCGC
TP427	CAGCAAAAGAAGTCGACGTCGAAGGCTCACAGGCGGTCGGCCGGGGCGCCCGTGTGTGGGAGCT	CAGCAAAAGAAGTCGACGTCGAAGGCTCACAGGCGGTCGCCCGGGGCGCCCGTGTGTGGGAGCT
TP462	CAGCAAAAGAGTTCAACTTGAGCGTTGAAAGCTTGGACGGGCGGTTCCGTTGC	CAGCAAAAGAGTTCAACTTGAGCGTTGAAAGCTTGGACGGGAGGTTCCGTTGC
TP898	CAGCAAACACATGCCGTATCGCCAAATAAACGCATCGAAATCTTAATTTGTGCCAGC	CAGCAAACACATGCCGTATCGCCAAATAAACGCATCGAAATCTCAATTTGTGCCAGC
TP1014	CAGCAAACATGCATCGAACGCTCAGCAGGCAAACCTGACGCGATGGGGAGCGACTTCCGC	CAGCAAACATGCATCCAACGCTCAGCAGGCAAACCTGACGCGATGGGGAGCGACTTCCGC
TP1035	CAGCAAACCAACACGGCCGACATGTTGGACCTGGCCGTCGACTACATCAAGGTGC	CAGCAAACCAACACGGCCGACATGTTGGACCTGGCCGTCGACTACATCAAGGAGC
TP1079	CAGCAAACCATGACTCCAATCGATCCACCCGCCACGCCCGTGGCACGGATCACACGCCACGCAC	CAGCAAACCATGAATCCAATCGATCCACCCGCCACGCCCGTGGCACGGATCACACGCCACGCAC
TP1168	CAGCAAACGAACGGGAAGAGGCCGAGGCTCGTGTGGACGACCGAGC	CAGCAAACGAACGGGAAGAGGCCGAGGCTAGTGTGGACGACCGAGC
TP1227	CAGCAAACGCTTCTGCTCCCACGAGCCAGGCGCGCGCGCTCACGGACGCTAGTTTCTACAGC	CAGCAAACGCTTCTGCTCCCACGAACCAGGCGCGCGCGCTCACGGACGCTAGTTTCTACAGC
TP1334	CAGCAAACTCCTCTGCTCCCACTTCACCTCGCACACACCAATTCCCATCTCCCAATGGCTCAGG	CAGCAAACTCCTCTGCTCCCACTTCACCTCGCACACACAAATTCCCATCTCCCAATGGCTCAGG
TP1505	CAGCAAAGACATCGCGCCCCGAACGAGTACCTGACGTCGTCCTCATCCATCGCACGTGAGGTGG	CAGCAAAGACATCGCGCACCGAACGAGTACCTGACGTCGTCCTCATCCATCGCACGTGAGGTGG
TP1556	CAGCAAAGAGGATGGTCTTGAGGGCGAAGGTGGCATTGCTGAGGTCGCTCTTGGC	CAGCAAAGAGGATGGACTTGAGGGCGAAGGTGGCATTGCTGAGGTCGCTCTTGGC
TP1804	CAGCAAAGCTCCCATGCACGGCCTTGGAGCTCTTCACGTTCATGCCCCTTAGC	CAGCAAAGCTCCCATGCACGGCCTTGGAGCCCTTCACGTTCATGCCCCTTAGC
TP1828	CAGCAAAGCTTCAGCAGGGAGACGAGCTGTGGGCGCACTGC	CAGCAAAGCTTCAGCAGGGAGACGACCTGTGGGCGCACTGC
TP1996	CAGCAAAGGGTGCGGCGGCGAGGAGCGCTGGTGCACATCAACAGATAGAGCGGGCGC	CAGCAAAGGGTGCGGCGACGAGGAGCGCTGGTGCACATCAACAGATAGAGCGGGCGC
TP2010	CAGCAAAGGTCGAAGGTGAGAGGTGAAACGCAGAAATTCAGATCCTTGGGC	CAGCAAAGGTCGAAGGTGAGAGGTGAAACGCAGAAATTCAGATCCTGGGGC
TP2325	CAGCAAATCGACCGAGCCACCAAACCACGTTGGCGATGAACGTGTTCTCCGAGAGAATCTGC	CAGCAAATCGACCGAGCCACCAAACCACGTTGGCGATGAACGTCTTCTCCGAGAGAATCTGC
TP2545	CAGCAAATTAAGCAGGGTGATATGGCCGGCAAGGGAAGCGAGGAGGTGCGGC	CAGCAAATTAAGCAGGGTGATATGGCCGGCAAGGGAAGCGAGGAGGGGCGGC
TP2920	CAGCAACAACTCCCTCTCCTTCCCGTCCTCCATCAAGACCTTCTCCGCCGCTCTGGCGCTGTCG	CAGCAACAACTCCCTCTCCTTCCCGTCCTCCATCAAGACCTTCTCCGCCGCGCTGGCGCTGTCG
TP3066	CAGCAACAATGGAGACCTCACAACGTTGCACTGGGATCTCAAATCATTTTCAGTTGC	CAGCAACAATGGAGACCTCACAACGTTGCACAGGGATCTCAAATCATTTTCAGTTGC
TP3231	CAGCAACTCCGCGACGACCTGGGACGTCGCGCGGAAGCAGGATCGGTCGC	CAGCAACACCGCGACGACCTGGGACGTCGCGCGGAAGCAGGATCGGTCGC
TP3456	CAGCAACAGTAATTAGATCCAAGGAGTAGCGGACACGCACGGTTAATTGTTGGTTGCGTTGCGC	CAGCAACAGCAATTAGATCCAAGGAGTAGCGGACACGCACGGTTAATTGTTGGTTGCGTTGCGC
TP3458	CAGCAACAGCACAAAGAAAAGTAGTGCAGGATTGTGCTTGGGCTGTGTGGCGGTGGC	CAGCAACAGCACAAAGAAAAGTAATGCAGGATTGTGCTTGGGCTGTGTGGCGGTGGC
TP3467	CAGCAACAGCAGGCTCGATCGAATTACTAAACAATTAATGGCACCGCTGAACACGATGACTGGT	CAGCAACAGCACGCTCGATCGAATTACTAAACAATTAATGGCACCGCTGAACACGATGACTGGT
TP3470	CAGCAACAGCACTCCTGCTTCAAGCACACTCCACCTCCAACCTACTTATGCGGCTAATGTTGC	CAGCAACAGCACTCCTGCTTCAAGCACACGCCACCTCCAACCTACTTATGCGGCTAATGTTGC
TP3523	CAGCAACAGCGCGTGGGCATCGACGAGTTCCGCCGCCGAGCTCAGTGC	CAGCAACAGCGCGTGGGCACCGACGAGTTCCGCCGCCGAGCTCAGTGC
TP3570	CAGCGACAGCTTCTGGTGCGGCGCTCTGCGGTGCATGCACCTGCCGC	CAGCAACAGCTTCTGGTGCGGCGCTCTGCGGTGCATGCACCTGCCGC
TP3910	CAGCAACATGTGGTGACGCCACATTTGCGAAGCACCTGGCTCGGCATAACCCGGGCGTGC	CAGCAACATGTGGTGACGCCACATTTGCGAAGCACCTGACTCGGCATAACCCGGGCGTGC
TP4136	CAGCAACCAGCAAATGCCGGATCATTTCTAAGTTATCTTTCTTGTTGAGATCATCCATTGCAGG	CAGCAACCAGCAAATGCCGGATCATTTCTAAGTTATCTTTCTTGTCGAGATCATCCATTGCAGG
TP4306	CAGCAACCCCGCTGGCGACCACAAGGCCCTGAGACAACACCCTGC	CAGCAACCCCGCCGGCGACCACAAGGCCCTGAGACAACACCCTGC
TP4313	CAGCAACCCCGTGTTCCCTCGCTTCCGTCCTCTCCTCCCTGTGAGCATCGC	CAGCAACCCCGTGTTCCCTCGCTTCCGTCCCCTCCTCCCTGTGAGCATCGC
TP4323	CAGCAACCCGACGCACGTGACGGACGTGTCGGGCCTGCCGTGCCCGGCGTGCCGGC	CAGCAACCCGACGCACGTGACGGACGTGTCGGGCCTACCGTGCCCGGCGTGCCGGC
TP4375	CAGCAACCGAAAACTTGAACACCACGACGAACTGGGTAGTGGGC	CAGCAACCGAAAACTTGAACACCACGACGAACGGGGTAGTGGGC
TP4440	CAGCAACCGCCGTGACAACGGCGGCGCCATGGAATTCTTCTAAATTGGATTCGC	CAGCAACCGCCGGGACAACGGCGGCGCCATGGAATTCTTCTAAATTGGATTCGC
TP4468	CAGCAACCGCTCGGTTAACGTCCATGGAAATGGCCAAGTCTCTGGTTTTGCTCACGGCCCTGGC	CAGCAACCGCTCCGTTAACGTCCATGGAAATGGCCAAGTCTCTGGTTTTGCTCACGGCCCTGGC
TP4480	CAGCAACCGGAGGGGGCGCGGGGAGATGTTGGAGGGAGAATTGGACGGACATGTGCGCGGCGC	CAGCAACCGGAGGGGGCGCGGGGAGATGTTGGAGGGAGAATTGGACGGACACGTGCGCGGCGC
TP4481	CAGCAACCGGCAACAAGGGTCAACGGAGAAAGAAAAGGCTTCGTCTTGACACCTGCGC	CAGCAACCGGCAACAAGGGTCAACGGAGAAAGAAAAGGCTTCGCCTTGACACCTGCGC
TP4515	CAGCAACCGTCAAACCAGGCCTCTGCTCCGCTCGTCGTCGTCGCGACCGGCGCGC	CAGCAACCGTCAAACCAGGCCTCTGCTCCGCTCGTCGTCGTCGCGACCAGCGCGC
TP4577	CAGCAACCTCACAGGGCTGTGCGTGGCCAGTGGAGCTTAAGGTCACGGAGCACAGC	CAGCAACCTCACAGGGCTGTGCGTGGCCAGTGGAGCTCAAGGTCACGGAGCACAGC
TP4689	CAGCAACCTGGGTACGACATCATCGCGCAGTTCATGATCGGGTACGCGC	CAGCAACCTGGGTACGACATCATCGCACAGTTCATGATCGGGTACGCGC
TP4731	CAGCAACCTTGCCACGCACGCACGACTGAATGCGCCGGAGC	CAGCAACCTTGCCACACACGCACGACTGAATGCGCCGGAGC
TP4865	CAGCAACGACTACCTGAACAACTACCTGATGCCCAACTACGACACGCGGCGGCGCTACACGCCG	CAGCAACGACTACCTGAACAACTACCTGATGCCCAACTACGACACGCGGCGGCGCTACACCCCG
TP4891	CAGCAACGAGATGCCGGTGGCGGGGAAGAAGGCGAGGAAGCCGTACACGATCACCAAGCCCCGG	CAGCAACGAGATGCCGGCGGCGGGGAAGAAGGCGAGGAAGCCGTACACGATCACCAAGCCCCGG
TP4903	CAGCAACGAGCTGGACCTGCGGCAGTGCCGCGAGACGAGCGCCCACCGGC	CAGCAACGAGCTGGACCTGCGGCAGTGCCGCGAGAAGAGCGCCCACCGGC
TP5005	CAGCAACGCCACACTTTATTCTACGCAACGGACGGCGGCAG	CAGCAACGCCACACTTTATTCTACGCAACGGACGGCGGC
TP5077	CAGCAACGCCTTGGCTGGGAGGGCACCAACTCCTGGGCCACCAGTCTGC	CAGCAACGCCTTGGCTGGGAGGGCACCAACGCCTGGGCCACCAGTCTGC
TP5175	CAGCAACGGAACCTCCCGTCCAAGCTTTCAACGCTCAAGTTGAACTCTTTTGC	CAGCAACGGAACCGCCCGTCCAAGCTTTCAACGCTCAAGTTGAACTCTTTTGC
TP5201	CAGCAACGGAGGCGCCAATCAGTGAAGAACACAAGGGGTGTGAAACGGAATCGTAAGAACAGCA	CAGCAACGGAGGCACCAATCAGTGAAGAACACAAGGGGTGTGAAACGGAATCGTAAGAACAGCA
TP5260	CAGCAACGGCGCAACGGCGTCGGCTTCAGGCCAGCCCGTCGACCTACGCGTGTTCCTCGGCGTG	CAGCAACGGCGCAACGGCGTCAGCTTCAGGCCAGCCCGTCGACCTACGCGTGTTCCTCGGCGTG
TP5263	CAGCAACGGTGCTTGACTTCGCCGCGAAGCTCAACGAGGAGTGC	CAGCAACGGCGCTTGACTTCGCCGCGAAGCTCAACGAGGAGTGC
TP5312	CAGCGACGGCTTCTCGCTGGGCACGACCGCGAAGTCGTCGAGGTACTCCTCCATGCGCTCCACG	CAGCAACGGCTTCTCGCTGGGCACGACCGCGAAGTCGTCGAGGTACTCCTCCATGCGCTCCACG
TP5408	CAGCAACGTACGGGCACCAAAGCCCTACGCGTTCGGAGACGGGC	CAGCAACGTACGGGCACCAAAGACCTACGCGTTCGGAGACGGGC
TP5423	CAGCAACGTCCAGTGTAGATTCCATGCTTGGCCTGAGGACTTTCTCTTCAGAATTAGC	CAGCAACGTCCAGTGTAGATTCCATGCTTGGCCTGAGGACTTCCTCTTCAGAATTAGC
TP5466	CAGCAACGTGCTCCGCGGCTTCATGGCTGTGGCGTGCTCAATGC	CAGCAACGTGCTCCGCGGCTTCATGGCTGTGGCGTACTCAATGC
TP5675	CAGCAACTCATCACAGCTCTGAACGTGACTGCTCAGAATTACACAGCAACTGAAGCCCAGAACT	CAGCAACTCATCACAACTCTGAACGTGACTGCTCAGAATTACACAGCAACTGAAGCCCAGAACT
TP5783	CAGCAACTGAAAATGATTTGAGATCCCTGTGCAACGTTGTGAGGTCTCCATTGTTGC	CAGCAACTGAAAATGATTTGAGATCCCAGTGCAACGTTGTGAGGTCTCCATTGTTGC
TP6026	CAGCAACTTCAGAGAGCAGGGGAGTTCTTGGACTCTGGGAGAGCAAAGCGTTGC	CAGCAACTTCAGAGAGCAGGGGAGTTCTTGGACTCTGGGAGAGCAAAGAGTTGC
TP6050	CAGCAACTTCGTGAAGCTCCCTTGCGACCATTCCTTCTGCGTCAAGTGCATGGAGTCGTACTGC	CAGCAACTTCGTGAAGCTCCCATGCGACCATTCCTTCTGCGTCAAGTGCATGGAGTCGTACTGC
TP6071	CAGCAACTTGACAAGAAACAGCGCGTGAAGCCATCTTTCGTCGCCCGCGC	CAGCAACTTGACAAGAAACAGCGCGCGAAGCCATCTTTCGTCGCCCGCGC
TP6160	CAGCAAGAAAAAGTACACGGCCACGTGCAAGCGCAACGTGACGCCTCAGCAGTGC	CAGCAAGAAAAAGTACACGGCAACGTGCAAGCGCAACGTGACGCCTCAGCAGTGC
TP6169	CAGCAAGAAAAGCTCGCTCGCAGTGCACGACTGGACAATCCACACCATATCGCCGGTGC	CAGCAAGAAAAGCTCGCTCGCAGTGCACGACTGGACAACCCACACCATATCGCCGGTGC
TP6192	CAGCAAGAAACCACTGTCGAGACAAAATTCCTTCCTGGGAAAGCCCAAAGCCGC	CAGCAAGAAACCAATGTCGAGACAAAATTCCTTCCTGGGAAAGCCCAAAGCCGC
TP6450	CAGCAAGACAAGGTTGAGATCACCCAGAAGCCCGATGCTCCTGGC	CAGCAAGACAAGGTTGAGATCACCCAGAAGCCCGAGGCTCCTGGC
TP6609	CAGCAAGAGACCAGCGGCACTGGAGACCAGCTTGTCTTCCTCACCGGACCGTAGC	CAGCAAGAGACCAGCGGCACCGGAGACCAGCTTGTCTTCCTCACCGGACCGTAGC
TP6757	CAGCAAGAGGATTCGGAGGACGACAAGCGCGCACACCATTGTCAGAGGAGGACGAGCTCATCTT	CAGCAAGAGGATTCGGAGAACGACAAGCGCGCACACCATTGTCAGAGGAGGACGAGCTCATCTT
TP6852	CAGCAAGATAGAAGCAGTGGACCCATCTGGGCGAGGTGGTGTGGAATGCGACCTTCCAGAGC	CAGCAAGATAGAAGCAGTGGACCCATCTCGGCGAGGTGGTGTGGAATGCGACCTTCCAGAGC
TP6933	CAGCAAGATGAGCTCGTCCTCCTCTGACAATGGTGTGCGCGCTTGTCGTTCTCCGAATCCTCTT	CAGCAAGATGAGCTCGTCCTCCTCTGACAATGGTGTGCGCGCTTGTCGTCCTCCGAATCCTCTT
TP6939	CAGCAAGATGATGCGGTTCTTCGAGGGGCTGATGCGGCAGGTGATGGAGCGGCAGGAGGAGATG	CAGCAAGATGATGCGGTTCTTCGAGAGGCTGATGCGGCAGGTGATGGAGCGGCAGGAGGAGATG
TP6946	CAGCAAGATGCGATGCGACCAACCAGAGGCCCAGAGAGCGTGGTCATGTCGTGTTCACGCGTGA	CAGCAAGATGCGATGCGACCAACCAGAGGCCCAGAAAGCGTGGTCATGTCGTGTTCACGCGTGA
TP6958	CAGCGAGATGGCGATGCGTACCTTTTGATCGCTCCGTAGCCACGGC	CAGCAAGATGGCGATGCGTACCTTTTGATCGCTCCGTAGCCACGGC
TP6995	CAGCAAGATTGGTCGGCGACACCGCCGCACAACCAGGCGACCATGGCGGGC	CAGCAAGATTGGTCGGCGACACCGCCGCACAACCAAGCGACCATGGCGGGC
TP7098	CAGCAAGCAATGTATGTGGACGAATCTCTTGCCAATAGTGGCGCTCGGCGAGGAGGACGAAACG	CAGCAAGCAAGGTATGTGGACGAATCTCTTGCCAATAGTGGCGCTCGGCGAGGAGGACGAAACG
TP7141	CAGCAAGCCCCAAAGGAGGGGAATCCTTTCGTGCCTGATTGGTTTTTCTCGGC	CAGCAAGCACCAAAGGAGGGGAATCCTTTCGTGCCTGATTGGTTTTTCTCGGC
TP7182	CAGCAAGCACGGCTGACGCGGTGGCGGGGCCGACGCCCTTGAGCACTGTGAGCTCCGAGATGGC	CAGCAAGCACGGCTGACGCAGTGGCGGGGCCGACGCCCTTGAGCACTGTGAGCTCCGAGATGGC
TP7202	CAGCGAGCACTTAGCACTAGCAACAGACGAGCGACAAATCCATGGC	CAGCAAGCACTTAGCACTAGCAACAGACGAGCGACAAATCCATGGC
TP7676	CAGCACGCGGCGCCGCGCCGCCGGCTTCATGGTGGTGGTGGTGAGC	CAGCAAGCGGCGCCGCGCCGCCGGCTTCATGGTGGTGGTGGTGAGC
TP7701	CAGCAAGCGTCCAGCACGCACCCGCCACCTCGATGCGTCCGCCCGCCGGC	CAGCAAGCGTCCAGCACGCACCCGCCACCTCGGTGCGTCCGCCCGCCGGC
TP7784	CAGCAAGCTATTGGGATGGTGCGGGACGATGACATGGTCGGCGCCACCCGACCTCTTCCACTCC	CAGCAAGCTATTGGGATGGTGCGGGACGATGACATGGTCGGCGCCAACCGACCTCTTCCACTCC
TP7882	CAGCAGGCTGGCGAATGGTTCGTCGAGGAATGGCTCTCGTACTGGATGC	CAGCAAGCTGGCGAATGGTTCGTCGAGGAATGGCTCTCGTACTGGATGC
TP7886	CAGCAAGCTGGGGATCGAGCCCTACTCCGTGGAGGTCACTCAGGGCGGCGAGC	CAGCAAGCTGGGGATCGAGCCCTACTCCGTGGAGGTCACCCAGGGCGGCGAGC
TP7918	CAGCAAGCTTCGTGTAGCTTCGTGTCTCTGCCCCGGGCCGCCGC	CAGCAAGCTTCGTGTAGCGTCGTGTCTCTGCCCCGGGCCGCCGC
TP7993	CAGCAAGGAACGCGAGGGCTTGCCTAGCTAGTCGATCTGATCGTACACTACACAGGC	CAGCAAGGAACGCGAGGGCTTGCCTACCTAGTCGATCTGATCGTACACTACACAGGC
TP8035	CAGCACGGACAAGAGAAGCACACGCATCGTCATCTTCCCAGCCGC	CAGCAAGGACAAGAGAAGCACACGCATCGTCATCTTCCCAGCCGC
TP8093	CAGCAAGGACTTGCGTGCGCGCACTTTGCACCATGCCAGTCACGGCGAAGGACGCCATAACGGC	CAGCAAGGACTTGCGTGCGCGCACCTTGCACCATGCCAGTCACGGCGAAGGACGCCATAACGGC
TP8154	CAGCGAGGAGTAGTAGTGCTCCTTAGGATCCGCGAGCACCGTCGGCGGC	CAGCAAGGAGTAGTAGTGCTCCTTAGGATCCGCGAGCACCGTCGGCGGC
TP8163	CAGCAAGGAGTTCGCCGCCTTGGTGGAGGCCGCGGTGGAGAGCGTTGAGATGGACGC	CAGCAAGGAGTTCGCCGCCTTGGTGGAGGCCGCGGTGGAGAGCGTCGAGATGGACGC
TP8243	CAGCAAGGCACCCGGAGGTGGAGCGCACCGTGAGTGCTG	CAGCAAGGCACCCGGAGATGGAGCGCACCGTGAGTGCTG
TP8288	CAGCAAGGCCAGCCTCGAGAGACGTGGTACGTGGACGCCATCTCCTACCACGCGC	CAGCAAGGCCAGCCTCGAGAGACGTGGTACGTGGACGCCATCTCCTACCACACGC
TP8301	CAGCAAGGCCCAGAGGCGGTGCTTCTCCGGCAGACGGTGCCCGGCCACTGC	CAGCAAGGCCCAGAGGCGGTGCTTCCCCGGCAGACGGTGCCCGGCCACTGC
TP8383	CAGCAAGGCGGCGTGGCGTGCCTCGTCGTGGACGTCCTGGCGTCATGGGCTCTCCCCGTGGCCG	CAGCAAGGCGGCGTAGCGTGCCTCGTCGTGGACGTCCTGGCGTCATGGGCTCTCCCCGTGGCCG
TP8389	CAGCAAGGCGGGCCACAGAGCGAGGCGAGGCGAGCCGAGCCTCCCGGC	CAGCAAGGCGGGCCACAGAGCGAGGCGAGCCGAGCCGAGCCTCCCGGC
TP8393	CAGCAAGGCGGTGGTGGAGGAGCTGTACCGCGCGCTGGAGCGCGGCGACGCGGACGCCGTGCGC	CAGCAAGGCGGTGGTGGAGGAGCTGTACCGCGCCCTGGAGCGCGGCGACGCGGACGCCGTGCGC
TP8462	CAGCAAGGGACGAGGCGGGTGCCACGTGGCGGAAAGGTAGTGGTCGGCTTATCTGCTCGGGGAT	CAGCAAGGGACGAGGCGAGTGCCACGTGGCGGAAAGGTAGTGGTCGGCTTATCTGCTCGGGGAT
TP8548	CAGCAAGGGCTGTGAGTACAGATGCATCATGTTGAGTAGTGATGAGCATGTGAACCGGACAGCA	CAGCAAGGGCTGTGAGTACAGATGCATCATGTTGAGTAGCGATGAGCATGTGAACCGGACAGCA
TP8572	CAGCAAGGGGCATGCCAACCAGCTGTTCGACGGATGGTCTAGGCCAGGCCGC	CAGCAAGGGGCATGCCAACCAGCTGTTCGACGGATAGTCTAGGCCAGGCCGC
TP8597	CAGCAGGGGTCCATGCAGGGCGGGCAGGAGTTCAAGACGGAGATCGAGC	CAGCAAGGGTCCATGCAGGGCGGGCAGGAGTTCAAGACGGAGATCGAGC
TP8603	CAGCGAGGGTGCACGGGCGCCGCGCCCACGCGCCGGCGCCGAGGGAGCACAGTGGC	CAGCAAGGGTGCACGGGCGCCGCGCCCACGCGCCGGCGCCGAGGGAGCACAGTGGC
TP8678	CAGCAAGGTCGTGCTAACCCTCCTCATATGGCAATGGATCATTGAATGTAAGGCAGTGCATGCA	CAGCAAGGTCGTGCTAACCCTCCTCAGATGGCAATGGATCATTGAATGTAAGGCAGTGCATGCA
TP8800	CAGCAAGTAACTGCCCTGCGACCTGTGCGTCCAGGTGGTTCCGTCTCACCGGCTCGC	CAGCAAGTAACTGCCCTGCGACCTGTGCGTCCAGGTGGTTCAGTCTCACCGGCTCGC
TP8924	CAGCAAGTCCGGGCGGCGCGCGCTGTGCCCCGTGTGCCTAGAGGATGTCCAGGCCGGCGAGATG	CAGCAAGTCCGGGCGGCGCGCGCTGTGCCCCGTGTGCCTAGAGGACGTCCAGGCCGGCGAGATG
TP9205	CAGCAAGTTCGTGAGGGAGGAGATGAGCATGGACCCCCTCTACGACTACATGC	CAGCAAGTTCGTGAGGGAGGAGATGAGCATGGACCACCTCTACGACTACATGC
TP9461	CAGCAATACGACCGTTTTTTGGGCGATTGGCGGTCATGCCGCGCGTAGTACGCTGTGTTTGGAA	CAGCAATACGACCGTTTTTTCGGCGATTGGCGGTCATGCCGCGCGTAGTACGCTGTGTTTGGAA
TP9578	CAGCAATAGTATTCTAGTGCATGGCCGCCTTGTGTCGCGGCTTTGCAGGC	CAGCAATAGTATTCTAGTGCATGACCGCCTTGTGTCGCGGCTTTGCAGGC
TP9651	CAGCAATATGCTACAGAGCAGAGAACTGGAAGGGCCGTGTCCACATCTGAGGACAATGC	CAGCAATATGCTACAGAGCAGAGAACTGGAAGGGCCGTGGCCACATCTGAGGACAATGC
TP9714	CAGCAATCAGCCCAATGGCCATGACCAGCAACCAACACTGTGATCATAATCCAGCAATCTTGCT	CAGCAATCAACCCAATGGCCATGACCAGCAACCAACACTGTGATCATAATCCAGCAATCTTGCT
TP9900	CAGCAATCCCTCGCCATTTCTGATCGTTTTCGTGTGCGTGTCTCTTGGTGACGTTTGC	CAGCAATCCCTCGCCATTTCTGATCGTTTTCGTGTGCGTGTCTCGTGGTGACGTTTGC
TP9998	CAGCAATCGCCGTCGGTTCGGCTTTGTTTTCCATTCTTCTTTGCACCATTGCAGGCGTTCTGC	CAGCAATCGCCGTCGGTTCAGCTTTGTTTTCCATTCTTCTTTGCACCATTGCAGGCGTTCTGC
TP10051	CAGCACTCGTTGTCTGCCGTCACCGTTCGGGTACTGCGCATGC	CAGCAATCGTTGTCTGCCGTCACCGTTCGGGTACTGCGCATGC
TP10213	CAGCAATGAAAGGAAATGTGGGGAGATGTGGTAGCTTTTGTCATCCTGGCCCTGC	CAGCAATGAAAGGAAATGTGGGGAGATGTGGTAGCTTTTGTCACCCTGGCCCTGC
TP10263	CAGCAATGAATTGCAGTTCCAACAAAAGCTCACAGGCCTGAGCTCAGGGAACCGAAGGGTTTGT	CAGCAATGAATTGCAGTTCCAACAAAAGCTCACAGACCTGAGCTCAGGGAACCGAAGGGTTTGT
TP10379	CAGCAATGCAACAAGTAACGTGCGCTCGGGCCGAGTGTGCGC	CAGCAATGCAACAAGTAACGTGCGCTCGCGCCGAGTGTGCGC
TP10505	CAGCAATGCGATGGAGCTCATCAATTAATAGCATCTGCAAAGAACGGTACCACCAGGGAAGCCA	CAGCAATGCGATGGAACTCATCAATTAATAGCATCTGCAAAGAACGGTACCACCAGGGAAGCCA
TP10512	CAGCAATGCGCGAGGTTGGCGAGGCGAGAGACGCGACTGCGCGTGCGTACGTACGCGGCGC	CAGCAATGCGCGAGGTTGGCGAGGCGAGAGACGCGACTGCGCGTGCATACGTACGCGGCGC
TP10514	CAGCAATGCGCGCGAGCCCACGGGCACGATGACGCTACAACACTACTGGCTACTGC	CAGCAATGCGCGCGAGCCCACGGGAACGATGACGCTACAACACTACTGGCTACTGC
TP10607	CAGCAATGGACGGCGTGGCCGAGCAGGGCGGCGTCGCCGCCTTCCGCGC	CAGCAATGGACGGCGTGGCCGAGCAGGGCGGCGTCGCCGCCTCCCGCGC
TP10611	CTGCAATGGAGAATGGGGTGAGATGGAGATGTTCCTCTCCAACAAGGCAGGTAACTTCGGCTCA	CAGCAATGGAGAATGGGGTGAGATGGAGATGTTCCTCTCCAACAAGGCAGGTAACTTCGGCTCA
TP10913	CAGCAATGTCACCGTGAGTGTGATAATGAGACGCTCAAAACGCTGTTGCACGTACGC	CAGCAATGTCACCGTGAGTGTGATAATGAGACGCTCAAAACGCTGTTGCACATACGC
TP10944	CAGCAGTGTCTTCCGCCGCTCTAGCAATGGCAATGACTCTGGTCTGTTTGCTTCGCGTCCTGGC	CAGCAATGTCTTCCGCCGCTCTAGCAATGGCAATGACTCTGGTCTGTTTGCTTCGCGTCCTGGC
TP10961	CAGCAATGTGGCGGAGGCAGTGCATCCTCGCCGGCGCGCCGGTGTAGAGCGCCGTGGC	CAGCAATGTGGCGGAGGCAGTGCATCCTCACCGGCGCGCCGGTGTAGAGCGCCGTGGC
TP11121	CAGCAATTCACTGAGACGACGGTTATCACGATAGCGCACCGGATCACGTCAGTTCTTGACAGCG	CAGCAATTCACTGAGACGACGGTTATCACGATAGCGCACCGAATCACGTCAGTTCTTGACAGCG
TP11135	CAGCAATTCATCAAACACCTCGTCACTGCGCTCCAGGTCAGCAGTGGTCACAGCACCGCACTGC	CAGCAATTCATCAAACACCTCGTCACTGCGCTCCAGGTCAGCAGTGGTCACAACACCGCACTGC
TP11424	CAGCAGTTTGCGCATCACCTCGCCTGAAGATACCGGACCAACCAACTGCTTAATCAGCATGTGC	CAGCAATTTGCGCATCACCTCGCCTGAAGATACCGGACCAACCAACTGCTTAATCAGCATGTGC
TP11609	CAGCACAAACTCGCATTTGTTGCATGCATGCGTATCTCGCGCCTCGAGCAGATCTCTTCCCTGC	CAGCACAAACTCGCATTTGTTGCACGCATGCGTATCTCGCGCCTCGAGCAGATCTCTTCCCTGC
TP11719	CAGCACAACAAACCCTTCGGTTCCCTGAGCTCAGGTCTGTGAGCTTTTGTTGGAACTGCAATTC	CAGCACAACAAACCCTTCGGTTCCCTGAGCTCAGGCCTGTGAGCTTTTGTTGGAACTGCAATTC
TP11797	CAGCACAACATGTGCCAGTGCCGGAGAGTACTTCAAAACTGATGGCTTGGAGAAAGC	CAGCACAACATGTGCCAGTGCCGGAGAATACTTCAAAACTGATGGCTTGGAGAAAGC
TP11808	CAGCACAACCACACGCTGGCCCTGTCCATGGGGTCCGCGTCGCTGTCGAGC	CAGCACAACCACACGCTGGCCCTGTCCATGGGGTCCGCGTCACTGTCGAGC
TP11906	CAGCACAACGGAGCCACAAGTTCTTCGTGCCTCGAGATCTCTGTGAGCACGGGC	CAGCACAACGGAGCCACAAGTTCTTCGTGCCTCGAGATCTCTGTGAGCACCGGC
TP12174	CAGCAGAAGGCGTGCCCGGAGGCCCTGGTGTTGGAGAATTCGTGTGC	CAGCACAAGGCGTGCCCGGAGGCCCTGGTGTTGGAGAATTCGTGTGC
TP12209	CAGCACAAGTCCATGGTCGGAGAATCCTGCGATTGGCAACTCCCTCACATGAAATGCGTTAAAA	CAGCACAAGTCCATAGTCGGAGAATCCTGCGATTGGCAACTCCCTCACATGAAATGCGTTAAAA
TP12238	CAGCACCATAACTAGGCAATCCCAGTGGGTATTGACTGATGCATGCTTGCGATCCTCTGCATGC	CAGCACAATAACTAGGCAATCCCAGTGGGTATTGACTGATGCATGCTTGCGATCCTCTGCATGC
TP12289	CTGCACAATCGCCTTGCTGAGGTTCATGGCCTAGGCTAGTTTGTGC	CAGCACAATCGCCTTGCTGAGGTTCATGGCCTAGGCTAGTTTGTGC
TP12343	CAGCACAATGTCACTCACATCACTTTACTCCTTGTCATGTTTCTTCGGTTGCTTACGTGC	CAGCACAATGTCACGCACATCACTTTACTCCTTGTCATGTTTCTTCGGTTGCTTACGTGC
TP12391	CAGCACACAAACAATGTCGAATCGAAACATTTTCGGGAACAGAACCGGGC	CAGCACACAAACAATGTCGAATCGAAACATCTTCGGGAACAGAACCGGGC
TP12447	CAGCACACACACTCCCATGAAGTGTCAAATTGATTCCCCATTTCGTTTTCCACCAATTACCATC	CAGCACACACACTCCCATGAAGCGTCAAATTGATTCCCCATTTCGTTTTCCACCAATTACCATC
TP12539	CAGCACACATAGCGTAGATGGGGAGAGCTGTGAGTGCACTGGTAACCAAAGC	CAGCACACATAGCATAGATGGGGAGAGCTGTGAGTGCACTGGTAACCAAAGC
TP12592	CAGCACACCACAATGCCAAGTTATCCTGTCAAGGGAGAGACGGGCCCAATAGC	CAGCACACCACAATGCCAAGTTATCCTGTCAAGGGAGAGACGGACCCAATAGC
TP12654	CAGCACGCCCTCGCGTCGTAGCCCGGCCTTCTCCGCCACGCGC	CAGCACACCCTCGCGTCGTAGCCCGGCCTTCTCCGCCACGCGC
TP12667	CAGCACACCGTGCTCAAGAGCCTCGTCCTCCGCGACTCCGGCGAGC	CAGCACACCGAGCTCAAGAGCCTCGTCCTCCGCGACTCCGGCGAGC
TP12739	CAGCACACGAATTCTCCAACACCAGGGCCTCCGGGCACGCCTTGTGC	CAGCACACGAATTCTCCAACACCAGGGCCTCCGGGCACGCCTTCTGC
TP12817	CAGCACACGGGGCACCTCGCCGCCGCCGGCGTACTCGCCCAGGCACACCGCGC	CAGCACACGGAGCACCTCGCCGCCGCCGGCGTACTCGCCCAGGCACACCGCGC
TP12918	CAGCACACTCCTTGCTCCAAGCTTCTGAGCGGCCAGACATCGATCGCGTATAGCAACGCATCGC	CAGCACACTCCTTGCTCCAAGCTTCTGAGCGGCCAGACATCGATCGCGTACAGCAACGCATCGC
TP12967	CAGCACACTTGCGCTAGCCAGAGGATGTTGTACGTAGCGCTTGCCGCCCCTAGC	CAGCACACTTGCGCTAGCCAGAGGATGTTGTACATAGCGCTTGCCGCCCCTAGC
TP13236	CAGCACAGCCGCGGCCCCGGTTATTGGCCTCACCCAGCCCAACGCCGTCGAGC	CAGCACAGCCGCGGCCCCGGTTATCGGCCTCACCCAGCCCAACGCCGTCGAGC
TP13278	CAGCACAGCGCCCGTTCATTCCCCTCTCCGCCTCCGCCTTCCCCAATTCCAACGC	CAGCACAGCGCCCATTCATTCCCCTCTCCGCCTCCGCCTTCCCCAATTCCAACGC
TP13309	CAGCACAGCGGTGACTGGCTGGAAAGGGGAAGCGTGCGCGGCAAGCGACGC	CAGCACAGCGGTGACTGGCTGGAAAGGGGAAGTGTGCGCGGCAAGCGACGC
TP13327	CAGCACAGCGTTTGAAAGGGAACGGCCACCATGAGCGTCCAAGCATATAGCTGGC	CAGCACAGCGTTTGAAAGGGAACGGCCACCATGAGCGTCCAACCATATAGCTGGC
TP13371	CAGCACAGGAAAGGAAAGCGGGAAGATTCCAACCAAACAAGAGAAGATGAAGAAAGCAGTCGGA	CAGCACAGGAAAGGAAAGCAGGAAGATTCCAACCAAACAAGAGAAGATGAAGAAAGCAGTCGGA
TP13517	CAGCACAGGTACGAGTGCTACTGCGTACTGACACTGAGGTCTGCAGGGAGC	CAGCACAGGTACGAGTACTACTGCGTACTGACACTGAGGTCTGCAGGGAGC
TP13527	CAGCACAGGTGACCTGCATGGCGGCGGGGCAGAAGCGCAGACACCGGCGACACTAGC	CAGCACAGGTGACCGGCATGGCGGCGGGGCAGAAGCGCAGACACCGGCGACACTAGC
TP13531	CAGCACAGGTGCAAGGTCTGTGGCACAGAGTGTGCAACCGGATGGGCGCTCGGCGGACACATGA	CAGCACAGGTGCAAGGTCTGTGGCACAAAGTGTGCAACCGGATGGGCGCTCGGCGGACACATGA
TP13584	CAGCACAGTCAGGGCAACCGCCGCCGCCGTCGCCCCGTCTCTCTTCCCCATGGCGCTACTAGC	CAGCACAGTCAGGGCAACCGCCGCCGCCGTCGCCCCGTCTCTCCTCCCCATGGCGCTACTAGC
TP13590	CAGCACAGTCCCAATGGCATCACCTTGCAATATGGCATGCGTGCACTGTACCAGCGCATTGCGG	CAGCACAGTCCCAATGGCATCACATTGCAATATGGCATGCGTGCACTGTACCAGCGCATTGCGG
TP13835	CAGCACATCCAGGACCCCACGTGGCTCCGCCCCTAACAGGAGAATGGGGCTACTCCTTTGCACG	CAGCACATCCAGGACCCCACGTGGCTCCGCCACTAACAGGAGAATGGGGCTACTCCTTTGCACG
TP13990	CAGCGCATGAGATTTGTCGGCACGTGAAAACACAACGAGTATAGTCACATTGGCCGC	CAGCACATGAGATTTGTCGGCACGTGAAAACACAACGAGTATAGTCACATTGGCCGC
TP14034	CAGCACATGCACGGCGAGGAGGAGACGGCCATGCACCGCCGGAAGC	CAGCACATGCACGGCGAGGAGGAGACGGCCATGCACCGACGGAAGC
TP14069	CAGCACATGCGAGCGCAATCGCTGACGCCCGCGCTCAATCCGTGAAATGGCTCATCGTTTAGCA	CAGCACATGCGAGCGAAATCGCTGACGCCCGCGCTCAATCCGTGAAATGGCTCATCGTTTAGCA
TP14072	CAGCACATGCGCGTCAGTCACCTTCTCTGACGCAGTGGCATGTTCGTCGC	CAGCACATGCGCGTCAGTCACCTCCTCTGACGCAGTGGCATGTTCGTCGC
TP14085	CAGCACATGCTGATTAAGCAGTTGGTTGGTCCGGTATCTTCAGGCGAGGTGATGCGCAAATTGC	CAGCACATGCTGATTAAGCAGTTGGTTGGTCCGGTATCTTCAGGCGAGGTGATGCGCAAACTGC
TP14148	CAGCACATGTAGCCTCAGCCGGAGACGATCAGTGATCGCCATCCAAAGC	CAGCACATGTAGCATCAGCCGGAGACGATCAGTGATCGCCATCCAAAGC
TP14174	CAGCACATGTTTCCGAATATCTCAGAAGTCAAAGAAACACATCAAAAATCTACCCAAAAGCAAA	CAGCACATGTTTCCGAAGATCTCAGAAGTCAAAGAAACACATCAAAAATCTACCCAAAAGCAAA
TP14205	CAGCACGTTCATCATTGCCAGATGCCTCATTTGCCTGTACCTAGCAACAAGCGAGTGCCACTCC	CAGCACATTCATCATTGCCAGATGCCTCATTTGCCTGTACCTAGCAACAAGCGAGTGCCACTCC
TP14404	CAGCACCAACCTCCCGCTCGTTGCAGAGTCCCTTGATGACCGTGTTATAGCTGGCCCGGTTGGG	CAGCACCAACCTCCCGCTCATTGCAGAGTCCCTTGATGACCGTGTTATAGCTGGCCCGGTTGGG
TP14496	CAGCACCAAGTGCCCGTTCGTCGTCATCTGCCCGCTGGAGC	CAGCACCAAGTGCCCGCTCGTCGTCATCTGCCCGCTGGAGC
TP14497	CAGCACCAAGTGCCCGTTCGTCGTCATCTGCCCGCTGGAGCTG	CAGCACCAAGTGCCCGCTCGTCGTCATCTGCCCGCTGGAGCTG
TP14864	CAGCACCACGTACTGCACCAGCACGTCCCCCGCCTCCTTCCCTCCTTCCTCGCCGACCGTGGTG	CAGCACCACGTACTGCACCAGCACGTCCCCAGCCTCCTTCCCTCCTTCCTCGCCGACCGTGGTG
TP15077	CAGCACCAGCCTCACCAGGACTTCTCCAGGCTCCGTCCTTCTGTGCGGCCAGGCGCCTTCCGGT	CAGCACCAGCCTCACCAGGACTTCTCCAGGCTCCGTCCTTCTGTGCGGCCAGGCGCCTTCCGGC
TP15103	CAGCACCGGCGGGGAAACGGATTGCACCGGTGGCGGGCTTCCCACGC	CAGCACCAGCGGGGAAACGGATTGCACCGGTGGCGGGCTTCCCACGC
TP15161	CAGCACCAGGCGCCGAACGGCGCCTCCGGCGCTGTCAGCAACGGCGC	CAGCACCAGGCACCGAACGGCGCCTCCGGCGCTGTCAGCAACGGCGC
TP15193	CAGCACCAGGGTGTCGACGACGACGATGATTGGCTAGAGTTGCTCGCGCCGC	CAGCACCAGGGTGTCGACGACGACGATGATTGGCTAGAGTTGCTCACGCCGC
TP15204	CAGCACCAGGTCTTGATGGACATGTGCACTGCGACTCTCGACGAACAGC	CAGCACCAGGTCTTGATGGACATGTGCACTGCGACTCTCAACGAACAGC
TP15449	CAGCACCATGTCGCTGTCAAGAACTGACGTGATTCGGTGCGCTATCGTGATAACCGTCGTCTCA	CAGCACCATGTCGCTGTCAAGAACTGACGTGATCCGGTGCGCTATCGTGATAACCGTCGTCTCA
TP15581	CAGCACCCACGAGAGGGTGCCCTGCGACCACAGCGGCTCAGAGCATCGCGGCTTTCGTTTGTCC	CAGCACCCACGAGAGGGTGCCCTGCGACCACAGCGGCTCAGAGCATCGCGGCTTTCGTTCGTCC
TP15722	CAGCACCCCCTCGGGCGCCGCCGCGGTGGACACCCCCGCCATTCCTAGGGTTTTCGAGCCTTAG	CAGCACCCCCTCGGGCGCCGCCGCGGTGGACACCCCCGCCATTCCTAGGGTTTTCGAGCCTGAG
TP15726	CAGCACCCCGAATTCAGCTGTTCTTGGCTGTTGTTCCTCAGCTACATCGATTCAAGGACGGAGG	CAGCACCCCGAATTCAGCTGTTCTTGGCTGTTGTTCCTCAGCTACATCGATTCAAAGACGGAGG
TP15730	CAGCATCCCGAGGTACTGGGCCTTCATGTACTACGTCTCCATGTACAGGTACCCGCTCGACCTG	CAGCACCCCGAGGTACTGGGCCTTCATGTACTACGTCTCCATGTACAGGTACCCGCTCGACCTG
TP15881	CAGCACCCGCCCAGGCTCTCTGTCGGGCACAACGTGCAGGTGCTCAACATCTCGCTGTCCGACG	CAGCACCCGCCCAGGCTCTCGGTCGGGCACAACGTGCAGGTGCTCAACATCTCGCTGTCCGACG
TP15921	CAGCACCCGCTGAGCCAGATCGCCGAGAGCGGCACGCACCGGCTACTGCTGAAGCAGTGGCTCA	CAGCACCCGCTGAGCCAGATCGCCGAGAGCGGCACGCACCGGCTACTCCTGAAGCAGTGGCTCA
TP15922	CAGCACCCGCTGGTGCTGGACCCGGTGGTCAAGGCGTACAGCGGCATCTGC	CAGCACCCGCTGGTGCTGGACCCGGTGGTCAAGGCGGACAGCGGCATCTGC
TP15967	CAGCGCCCGGGGTTGTGGGGGAGGAGGGGGCGGCGACGGCACACGGC	CAGCACCCGGGGTTGTGGGGGAGGAGGGGGCGGCGACGGCACACGGC
TP16015	CAGCACCCGTTCGAATCGGAGTCACCCGGCTAGTGCCGTCCACACGATCTACTCCCTGCGCCGC	CAGCACCCGTTCGAATCGGAGTCACCCGGCTAGTGCCATCCACACGATCTACTCCCTGCGCCGC
TP16191	CAGCACCGACGACAGCGCCAGCGCGGCGGAGAAGGTCTTGATGGAGGACGGGAAGGAGAGGGAG	CAGCACCGACGACAGCGCCAGAGCGGCGGAGAAGGTCTTGATGGAGGACGGGAAGGAGAGGGAG
TP16265	CAGCACCGAGTTCTGGGCTTCAGTTGCTGTGTAATTCTGAGCAGTCACGTTCAGAGTTGTGATG	CAGCACCGAGTTCTGGGCTTCAGTTGCTGTGTAATTCTGAGCAGTCACGTTCAGAGCTGTGATG
TP16280	CAGCACCGATGAGGAGAGCGATGACGGGCTTCATATCGTGCTCAACGAGGACGCTGGCGCGCCG	CAGCACCGATGAGGAGAGCGATGACGGGCTTCATATCGTGCTCAACGAGGACGCTGGCGCACCG
TP16300	CAGCACCGCACAGTATCAATCACTACTCGCCACTTGCTCTTCTCCTCCGTTGC	CAGCACCGCACAGTAGCAATCACTACTCGCCACTTGCTCTTCTCCTCCGTTGC
TP16306	CAGCACCGCACGGAAGTGTGCTGTGACTAGTGAGTGACCGTGGCCGTGGCCGGC	CAGCACCGCACGGAAGTGTGCTGTGACTAGTGAGTGACCGTGGCCGTGGCAGGC
TP16309	CAGCACCGCACTACGGCAACCACTGCAACCTCGCCGCCGGAGTCGCCATGTCGCCGCCCGAGCC	CAGCACCGCACTACGGCAACCACTGCAACCTCGCCGCCGGAGTCGCCATCTCGCCGCCCGAGCC
TP16396	CAGCACCGCCGCCCGCTTCAGGACATCCAAATCGGGCGCCCCGGCCTCCGTGATCTCCGCCTCG	CAGCACCGCCGCCCGCTTCAGGACATCCAAACCGGGCGCCCCGGCCTCCGTGATCTCCGCCTCG
TP16456	CAGCACCGCCTGCGCGGCGCGCGGCGACGAGGCCACCAGCGTCGGGACCGCGCCCATGCGGAGC	CAGCACCGCCTGCGCGGCGCGCGGCGACGAGGCCACCAGCGTCGGGACAGCGCCCATGCGGAGC
TP16521	CAGCACCGCGGCCACATGTGGGCCACCTCCCCGGCCTTCCGCAGGC	CAGCACCGCGGCCACATGGGGGCCACCTCCCCGGCCTTCCGCAGGC
TP16590	CAGCACCGGAGCAAACTCGTGGGCACGCCCGCATGCAGTATTGAGAATACATGC	CAGCACCGGAGCAAACTCGTGGGCACGCCCGCATGCAGTACTGAGAATACATGC
TP16618	CAGCACCGGCAAGGTCAAGGTCGGGGGTGACCTCGTGCGCCACTGC	CAGCACCGGCAAGGTCAAGGTCGGGGGTGACCTCGTGCGCCACCGC
TP16654	CAGCACCGGCGCGGCGGCGGCGAGCGAGGCCAGCCCGGCGTCGGAGAGC	CAGCACCGGCGAGGCGGCGGCGAGCGAGGCCAGCCCGGCGTCGGAGAGC
TP16749	CAGCACCGGGTGTACCTCCGCGACGGCGCCAAGGACGAGGTGATCCTGTCGGCGGGGACGCTGG	CAGCACCGGGTGTACCTCAGCGACGGCGCCAAGGACGAGGTGATCCTGTCGGCGGGGACGCTGG
TP16851	CAGCACCGTCGCGGCCACCGCCCAGAACTGAACACTGGC	CAGCACCGTCGCCGCCACCGCCCAGAACTGAACACTGGC
TP16884	CAGCATCGTGAAAAGAGACTGTGCGTCTGCTGTACGGAGCGAAATGATGAAGGGC	CAGCACCGTGAAAAGAGACTGTGCGTCTGCTGTACGGAGCGAAATGATGAAGGGC
TP16891	CAGCACCGTGAGCAGTGAGCGTGATTCATTTCATTCCCTCCCGCGCGAAGCTTTGGAGGCTCAC	CAGCACCGTGAGCAGTGAGCATGATTCATTTCATTCCCTCCCGCGCGAAGCTTTGGAGGCTCAC
TP16991	CAGCACCTACGTCTGCTTGGAGGAGGAGGAGGAAGGCCCCGC	CAGCACCTACGTCTGCTTGGAGAAGGAGGAGGAAGGCCCCGC
TP17040	CAGCACCTCAAGGCCGACGCGGACCTGCGGATCCTGGCGTGCGTCCACGACGAGTCCCACGTCT	CAGCACCTCAAGGCAGACGCGGACCTGCGGATCCTGGCGTGCGTCCACGACGAGTCCCACGTCT
TP17047	CAGCACCTCACCCTCCTGCTCGTTCCGCTTCTTGGAGGCTGGTGCGC	CAGCACCTCACCCTCCTGCTCGTTCCCCTTCTTGGAGGCTGGTGCGC
TP17063	CAGCACCTCAGCCGCGCGCGCTCCCCCTCCCCCTCCGCCGCCCGCCGCGGCCTCGATCAGCTCC	CAGCACCTCAGCCGCGCGCGCTCCCCCTCCCCCTCCGCCGCCCGCCGCGACCTCGATCAGCTCC
TP17064	CAGCACCTCAGCCGTCGCCGCTTTTCATTGGCCTGAGGTCTCGATGCGCGC	CAGCACCTCAGCCGTCGCCGCTTTTCATTGGCCCGAGGTCTCGATGCGCGC
TP17122	CAGCACCTCCCTGGGAGGACGGACAACGAGATCAAGAACTACTGGAGGACGAGGGTGCAGAAGC	CAGCACCTCCCCGGGAGGACGGACAACGAGATCAAGAACTACTGGAGGACGAGGGTGCAGAAGC
TP17154	CAGCACCTTCGGTTCCGCCTCTTCAAGCGCCCGGGCTCCGCCGGCGGCGC	CAGCACCTCCGGTTCCGCCTCTTCAAGCGCCCGGGCTCCGCCGGCGGCGC
TP17171	CAGCACCTCCTCGGACAGGGTGAACGTTCCGATGAGCCGCGTCGCGTCATCGGCATTGCCGGC	CAGCACCTCCTCGCACAGGGTGAACGTTCCGATGAGCCGCGTCGCGTCATCGGCATTGCCGGC
TP17342	CAGCACCTGCACCGTGTTGCATATCAATTCGAGCCGCGGTCGTTCGTGC	CAGCACCTGCACCGTGTTGCAGATCAATTCGAGCCGCGGTCGTTCGTGC
TP17472	CAGCACCTGTCGGCGACGCCGAGCGCGATCAAGGTCGTCGGCGAGGCCGTCTCGGCGGTGGACG	CAGCACCTGTCGGCGACGCCGAGCGCGATCAAGGTCGTCGGCGAGGCCGTCTCAGCGGTGGACG
TP17709	CAGCACGAACGCGTGCCCTGTGCCGCATGCTCCTCGTTCGCCCAGCTGGACGTGCCCGTCGC	CAGCACGAACACGTGCCCTGTGCCGCATGCTCCTCGTTCGCCCAGCTGGACGTGCCCGTCGC
TP17726	CAGCACGAACCCTGTCGCCTGTGGCACGGGCCGTGCGTGGACTGGGATGGTGTGAGCCAGCAAT	CAGCACGAACCCTGTCGCCTGTGGCACGGGCCGTGCGTGGACTGGGATGGCGTGAGCCAGCAAT
TP17782	CAGCACGAAGAGCAAGGCCAGCACGACGCGGGGGGTGGCGGCATCCTGGGC	CAGCACGAAGAGCAAGGCCAGCACGACGCGGGGGGCGGCGGCATCCTGGGC
TP17801	CAGCACGAAGCGGGCGCGATACACATCCAGGGTGATCGAGGTGACGCGGTCGAAGCACGGC	CAGCACGAAGCGGGCGCGATACACATCCAGGGTGATCGACGTGACGCGGTCGAAGCACGGC
TP17815	CAGCACGAAGGCGGCCATGTAGCGCCACGCGTTCGGCACCAGCTGGCTCGGCGCCAGGCCGTAG	CAGCACGAAGGCGGCCATGTAGCGCCACGCGTTCGGCACCAGCTGGCTCGGCGCCAGCCCGTAG
TP18031	CAGCACGACGCGCGATCGGCGCGGTGAAACCGACGGCTGATGAGCGGTGCGCCGC	CAGCACGACGCGCGATCGGCGCGGTGAAACCGACGGCTGAGGAGCGGTGCGCCGC
TP18060	CAGCACGACGGCGTCGGCGCGCCCTTGCCCCCGAACGCGCTCGCGCACGGGCTCAGC	CAGCACGACGGCGTCGGCGCACCCTTGCCCCCGAACGCGCTCGCGCACGGGCTCAGC
TP18174	CAGCACGAGCAAGGGGCATGGGCTGTCCTCAATTCATTGACAAAGTTGGCCACCGGATGC	CAGCACGAGCAAGGGGCATGGGCTGTCCTCAATTCATTGACAAAGTTGACCACCGGATGC
TP18212	CAGCGCGAGCCCGGCCTTGGCCGCCTCGGCGATGAGCTCCCGC	CAGCACGAGCCCGGCCTTGGCCGCCTCGGCGATGAGCTCCCGC
TP18220	CAGCACGAGCCTGATCGTGACCCCCGGCGAGCGCGCCATCCAGTGCACCCAATGC	CAGCACGAGCCTGAACGTGACCCCCGGCGAGCGCGCCATCCAGTGCACCCAATGC
TP18271	CAGCACGAGGAGAGAAGGAGTTGTGCATCCGTTTGTCCGGTGCGGCGCGGC	CAGCACGAGGAGAGAAGGAGTCGTGCATCCGTTTGTCCGGTGCGGCGCGGC
TP18282	CAGCACGAGGCAACGACGCTCGAGCTAGACCGCCACCTCGGAGGAACAGAAACAGACCGC	CAGCACGAGGCAACGACGCTCGAGCTAGACCGCCACCGCGGAGGAACAGAAACAGACCGC
TP18319	CAGCACGAGGGTGGTGACGACCGAGCCGGTGAAGATGGTGGCGCCGAGGAGGACCAGCGCGAAG	CAGCACGAGGGTGGGGACGACCGAGCCGGTGAAGATGGTGGCGCCGAGGAGGACCAGCGCGAAG
TP18405	CAGCACGATGAGATCAGGGATCATTGCCATTTCAACCTCAGTTCCGTAAGGATCTTGACGC	CAGCACGATGAGATCAGGGATCATTGCCATTTCAACCTCAGTTCCATAAGGATCTTGACGC
TP18415	CAGCACGATGCTGTCCTGCGTGTACCGGAACGAGCATGAAGTCGAACCACCCGCCCTCGTCGAC	CAGCACGATGCTGTCCTGCGTGTACCGGAACAAGCATGAAGTCGAACCACCCGCCCTCGTCGAC
TP18533	CAGCACGCACCTGCGATGACCCTGGGGACGACGGGAAACATGTCGC	CAGCACGCACCTGCGATGACCCTGGGGACGACGGGAAACACGTCGC
TP18592	CAGCACGCGGATAACAGCGGAAGCTCATCCTGTTCGACGCGAGGGC	CAGCACGCAGATAACAGCGGAAGCTCATCCTGTTCGACGCGAGGGC
TP18739	CAGCACGCGATGGACCCGAAGCCGGAGTCCATAATCCAGAGCTACAAGTCGGCGAACAAGC	CAGCACGCCATGGACCCGAAGCCGGAGTCCATAATCCAGAGCTACAAGTCGGCGAACAAGC
TP18786	CAGCACGCCCTGCACCTGTTCAGCGCCGGCCAGCACGATCAGGCGC	CAGCACGCCCTGCACCTGCTCAGCGCCGGCCAGCACGATCAGGCGC
TP18895	CAGCACGCCGTACCGCCGCGTGCCCAAGGTTGCCTTCTTGTTCCTTTCGAGAGGGGACCTGCCG	CAGCACGCCGTACCGCCGCGTGCCCAAGGTTGCCTTCTTGTTCCTTTCGAGAGGGGACCTCCCG
TP19021	CAGCACGCGATGGAGGCCGCCGTATCTGTGTGAGCTTTGAGGAGGC	CAGCACGCGATGGAGGACGCCGTATCTGTGTGAGCTTTGAGGAGGC
TP19050	CAGCACGCGCATGGCCTCGCCGTCCTCGAACTCCGCGAGGCAGATGGCGCACTCCGCCGCGGCG	CAGCACGCGCATGGCCTCGCCGTCCTCGAACTCCGCGAGGCAGATGGCGCACTCCGCCGCCGCG
TP19074	CAGCAGGCGCCGCACCCAGTGGCGCACTTCCACCGTACCAACCGCTTCGGCTTCTCCTGCGGCG	CAGCACGCGCCGCACCCAGTGGCGCACTTCCACCGTACCAACCGCTTCGGCTTCTCCTGCGGCG
TP19159	CAGCACGCGCTCGGCGCCCTCCGCGTGCTTCCGGTACAAGTAATCCCTCCGC	CAGCACGCGCTCGGCGCCCTCCGCGTGCTTCCGGTACAAGTAATCCCGCCGC
TP19192	CAGCACGCGGCACCTCGTCCCATCCACAAAAACAAGCTCGCACGCACCCGTTCCCCGCCTGTGA	CAGCACGCGGCACCTCGTCCCATCCACAAAAACAAGCTCGCACGCACCCGTTCCCCGCCTGAGA
TP19256	CAGCACGCGGTGATCTCCGACGAGGACGTGGAGGCATCGTGGATGGATGACGCGTGC	CAGCACGCGGTGATCTCCGACGAGGACGTGGAGGCATCGTGGATGGATGACGCGCGC
TP19274	CAGCGCGCGTCATCCATCCACGATGCCTCCACGTCCTCGTCGGAGATCACCGCGTGC	CAGCACGCGTCATCCATCCACGATGCCTCCACGTCCTCGTCGGAGATCACCGCGTGC
TP19313	CAGCACGCGTGTCTCCAACGAGCTTGGGGCAGGGCGGGCAGACGC	CAGCACGCGTGTCTCCAACGAGCTTGGGGCAGGGCGGCCAGACGC
TP19391	CAGCACGCTGGACCGAGATGCTCATCAAACAGCCTGAACGTATCAGCAATGCACTAGAGAACAT	CAGCACGCTGGACCGAGATGCTCATCAAACAGCCTGAACGCATCAGCAATGCACTAGAGAACAT
TP19494	CAGCACGGACTGCAGGTACCTCCCCTGCGCCTCGATCCTGAGC	CAGCACGGACCGCAGGTACCTCCCCTGCGCCTCGATCCTGAGC
TP19538	CAGCACGGAGCAAGCCTGACAAATTTCTGACTAAGCATCAAGGAGATCACAAAATCTAATGAAG	CAGCACGGAGCAAGCCTGACAAATTTCTGACTAAGCATCAAAGAGATCACAAAATCTAATGAAG
TP19587	CAGCACGGGTGTAGTGCTAGCTAAACTGACAAAAGATCTGTCCGCTAGCCGCGTGGGCCTCCAG	CAGCACGGATGTAGTGCTAGCTAAACTGACAAAAGATCTGTCCGCTAGCCGCGTGGGCCTCCAG
TP19636	CAGCACGGCACTGCCGACGACACTGCCTGACAGGATGCAACAACGGCCGGTGAGGTGGTAGTGA	CAGCACGGCACTGCCGACGACACTGCCTGACAGGATGCAACAACGGCCGGTGAGGGGGTAGTGA
TP19682	CAGCACGGCCACCATCAGACCTGCGCGCACGCACCGTGTCACTGCCCTGGCGAGGCCTGC	CAGCACGGCCACCATCAGACCTGCGCGCACGCACCGTGTCACTGCCCCGGCGAGGCCTGC
TP19685	CAGCGCGGCCACCTGCGGCCGGGCGCCGTCGAGGCTCAGCTTCAGC	CAGCACGGCCACCTGCGGCCGGGCGCCGTCGAGGCTCAGCTTCAGC
TP19700	CAGCACGGCCAGGAAGTTGTGCACGTTCACGTCCTCCCCCGTGTAATCCTTGGGGACTCCGGCG	CAGCACGGCCAGGAAGTTGTGCACGTTCACGTCCTCACCCGTGTAATCCTTGGGGACTCCGGCG
TP19701	CAGCGCGGCCAGGCCACCACACCCTACACCGGGCGCCACAGCGAGCAGAACGACACGGGC	CAGCACGGCCAGGCCACCACACCCTACACCGGGCGCCACAGCGAGCAGAACGACACGGGC
TP19745	CAGCACGGCCGCCATCGCCGGGCGCTGGCTGGGCGCCTCGCTGGTGCACAGC	CAGCACGGCCGCCATCGCCGGGCGCTGGATGGGCGCCTCGCTGGTGCACAGC
TP19813	CAGCACGGCGACGCCACGCTCGCCACCATCTGCGGCGTCATCGC	CAGCACGGCGACGCCACCCTCGCCACCATCTGCGGCGTCATCGC
TP19905	CAGCACGGCGCGTCGATCCGGAGAGGGCGGAGTCGATCTGAGTCAATGGCGTTCGTCGATCCGG	CAGCACGGCGCGTCGATCCGGAGAGGGCGGAGTCGATCTGAGTCAATGGCGTTCATCGATCCGG
TP19944	CAGCACGGCGGCTGGGTACACCCCCGTGGCGCCGATCATGTAGAACTGCTCGTTCCGGACCCAG	CAGCACGGCGGCCGGGTACACCCCCGTGGCGCCGATCATGTAGAACTGCTCGTTCCGGACCCAG
TP19968	CAGCACGGCGGCGGCAACAACAACCTCCCGGACGCGGCCATCGAGTCGTTCTCGC	CAGCACGGCGGCGGCAACAACAACCTCCCGGACACGGCCATCGAGTCGTTCTCGC
TP20008	CAGCACGGCGTCACGCCCAGGGCCGTCGAGAAGGCGCTCCACGGCGCCAGGGACGCCGTCGCGC	CAGCACGGCGTCACGCCCAGGGCCGTCGAGAAGGCGCTCCACGGCGCCAGAGACGCCGTCGCGC
TP20057	CAGCACGGCTCGCCGGCGATGGGTGCGGCAAGGTAACGGCTTGGGGATGTTCATGGCATCAAGG	CAGCACGGCTCGCCGGCGACGGGTGCGGCAAGGTAACGGCTTGGGGATGTTCATGGCATCAAGG
TP20094	CAGCACGGGACGGATAATGCGGACCTCTAGCGCCTGCTTTGCTACGCGGGTCAAGC	CAGCACGGGACGGATAATGCGCACCTCTAGCGCCTGCTTTGCTACGCGGGTCAAGC
TP20132	CAGCACGGGCACTGTCTCGGCTTCCTCGTCGGCGGCCGGCGGCGCGTCCGACGTCGGAACCAGC	CAGCACGGGCACCGTCTCGGCTTCCTCGTCGGCGGCCGGCGGCGCGTCCGACGTCGGAACCAGC
TP20199	CAGCACGGGGACGCTGGTACCGTTCAGCGACGCGATCTGCCGC	CAGCACGGGGACGCTGGTACCGTTCAGCAACGCGATCTGCCGC
TP20213	CAGCACGGGGCGTCGTGCGCGGCCGTGCCGGCGGAGGTGGCGCGGCACCACGAGCACGCGGCGC	CAGCACGGGGCATCGTGCGCGGCCGTGCCGGCGGAGGTGGCGCGGCACCACGAGCACGCGGCGC
TP20219	CAGCACGGGGCTCCTGGCTAGGACGAAGTCAATATCTCGGGGCTCGATAACGACGC	CAGCACGGGGCTCCTGGCTAGGACGAAGTCAATATCTCGGGGCTCGATAACAACGC
TP20278	CAGCACGGTAAGTGCACTGCATCGCACCAGTTCGAGCTCTTGGAGGGAGGTGAGGTGTTGAATC	CAGCACGGTAAGTGCACTGCATCGCACCAATTCGAGCTCTTGGAGGGAGGTGAGGTGTTGAATC
TP20338	CAGCACGGTGACATGGATGTAGGTTCATGGGTCGTGGGCCGGGGACTTGAGC	CAGCACGGTGACATCGATGTAGGTTCATGGGTCGTGGGCCGGGGACTTGAGC
TP20355	CAGCACGGTGATGAAGCGTGGCATGGGAAGCCGCGTGCGTGAGACATCGAGAGAACGAGGCAGG	CAGCACGGTGATGAAGCGTGGCATGGGAAGCCGCGTGCGTGAGACATCAAGAGAACGAGGCAGG
TP20365	CAGCACGGTGCCCGTGAGCGACAGGATCTCGAACTGCCCGCGCAGGTTGGCGACGAGGC	CAGCACGGTGCCCGTGAGCGACAGGATCTCGAACTGCCCCCGCAGGTTGGCGACGAGGC
TP20385	CAGCGCGGTGGCGCTGAGGCGCCATGACAGTCATGTCCTTGC	CAGCACGGTGGCGCTGAGGCGCCATGACAGTCATGTCCTTGC
TP20440	CAGCACGTAAGAGGCGACGGTGTAGTGACAAGAGGTTCCTGTAGGGAGTACATTTTTCCTCCGC	CAGCACGTAAGAGGCAACGGTGTAGTGACAAGAGGTTCCTGTAGGGAGTACATTTTTCCTCCGC
TP20441	CAGCACGTAAGCAACCGAAGAAACATGACAAGGAGTAAAGTGATGTGCGTGACATTGTGC	CAGCACGTAAGCAACCGAAGAAACATGACAAGGAGTAAAGTGATGTGAGTGACATTGTGC
TP20516	CAGCACGTAGACGAGCTGATGCCGGGGGCGCGTGGCCGCGGGGGACGAGCTG	CAGCACGTAGACGAGCTGATGCCGGGGACGCGTGGCCGCGGGGGACGAGCTG
TP20521	CAGCATGTAGCACACCTCGGGATGTGGTCTCCACTGGCCGGAAGATAAGAGAAGTGC	CAGCACGTAGCACACCTCGGGATGTGGTCTCCACTGGCCGGAAGATAAGAGAAGTGC
TP20660	CAGCACGTCCGGCTCCAGATCCGTCCTTGCTCGACCAACCCCGCGCTCATAGCTGGTTAGAGGC	CAGCACGTCCGGCTCCAGATCCGTCCTTGCTCGACCAACCCCGCGCACATAGCTGGTTAGAGGC
TP20744	CAGCACGTCGGAGTCCGCCCACCAGAGGAGCTCCACCTCCGGGTGCGCCAGCATCAGCGCGCGC	CAGCACGTCGGAGTCCGCCCACCAGAGGAACTCCACCTCCGGGTGCGCCAGCATCAGCGCGCGC
TP20819	CAGCACGTGAAACAGCTAGCAGGTTCACGCTACGCAAACCAGC	CAGCACGTGAAACAGCTAGCAGGTCCACGCTACGCAAACCAGC
TP20849	CAGCACGTGCACGAGCTCGTTGGTCAGGCTGGTGGCCTTGGCCAGGTACTGCTTCAGCACGACG	CAGCACGTGCACGAGCTCGTTGGTCAGGCTGGTGGCCTTGCCCAGGTACTGCTTCAGCACGACG
TP20859	CAGCACGTGCATGCACTGCCTTACATTCAATGATCCATTGCCATCTGAGGAGGGTTAGCACGAC	CAGCACGTGCATGCACTGCCTTACATTCAATGATCCATTGCCATATGAGGAGGGTTAGCACGAC
TP21020	CAGCATGTTCCTCTCCACTATGGCGACCTGACGAGTTACTACACTGCACTGCACCTCCATTGCG	CAGCACGTTCCTCTCCACTATGGCGACCTGACGAGTTACTACACTGCACTGCACCTCCATTGCG
TP21028	CAGCACGTTCGTCGTGCGCCATGACACCGCGGAATCCCCGTACTCGGTGGACAGAGTTGACCAC	CAGCACGTTCGCCGTGCGCCATGACACCGCGGAATCCCCGTACTCGGTGGACAGAGTTGACCAC
TP21065	CAGCACGTTGGCGGCCTTGACGTCGCGGTGGATGATCTTGGGGTCGCACTGCTCGTGCAAGTAC	CAGCACGTTGGCGGCCTTGACGTCGCGGTGGATGATCTTGGGGTCGCACTGCTCGTGCAAATAC
TP21111	CAGCGCTAAAGAGCATCGTGAGATGGCCCGCACCGATGCTCACGTCCTCCCCACGGC	CAGCACTAAAGAGCATCGTGAGATGGCCCGCACCGATGCTCACGTCCTCCCCACGGC
TP21139	CAGCACTAACTTTCTGGCGAGCATCACGTGGTGTTTTGCTTTGGTAGAGAATCTGATCGTGATC	CAGCACTAACTTTCTGGCGAGCATCACGTGGTGTTCTGCTTTGGTAGAGAATCTGATCGTGATC
TP21282	CAGCCCTACTGGCCGGACGGGCACCGCCTCGATCGCGCAGTGC	CAGCACTACTGGCCGGACGGGCACCGCCTCGATCGCGCAGTGC
TP21300	CAGCACTTGACAGGATGGACAACGACTACTGCCGCTCGGCGCTAGACTACCTGGAGC	CAGCACTAGACAGGATGGACAACGACTACTGCCGCTCGGCGCTAGACTACCTGGAGC
TP21379	CAGCACTAGTACCGCTTCCATGGGCGGCCCTTTACACCCACCTCGTACGGTGTGTGCTCCAGCC	CAGCACTAGTACCGCTTCCATGGGCGGCCCTTTACACCCACCCCGTACGGTGTGTGCTCCAGCC
TP21426	CAGCACTGTCCATCTCACGCAATCAGGCGAGCACACATCCAGCGC	CAGCACTATCCATCTCACGCAATCAGGCGAGCACACATCCAGCGC
TP21476	CAGCACTCGAGCTTTTCCTCGGGTTCAGCGCCGCTCTCCTGC	CAGCACTCAAGCTTTTCCTCGGGTTCAGCGCCGCTCTCCTGC
TP21504	CAGCACTCACGGTGCGCTCCATCTCCGGGTGCCTTGCTG	CAGCACTCACGGTGCGCTCCACCTCCGGGTGCCTTGCTG
TP21550	CAGCACTCGAACGTATGGATCGTGCACTCCCAATCCACTTGCTCCCTGAATTCTGCAGTGGC	CAGCACTCCAACGTATGGATCGTGCACTCCCAATCCACTTGCTCCCTGAATTCTGCAGTGGC
TP21571	CAGCACTCCATGGCCGCCTCCATTGAGGAGCCCGTGTGCTTGACACCACCGTTCTGCTCAACTG	CAGCACTCCATGGCCGCCTCCATCGAGGAGCCCGTGTGCTTGACACCACCGTTCTGCTCAACTG
TP21626	CAGCACTCCTCGTTGAGCTTCGCGGCGAAGTCAAGCGCCGTTGC	CAGCACTCCTCGTTGAGCTTCGCGGCGAAGTCAAGCACCGTTGC
TP21672	CAGCACTCGCAACGCACGCTCCGCGCCTCCCCGTCCACCACCTCCCGGCCGTCAGAGCTCGGGC	CAGCACTCGCAACGCACGCTCCGCGCCTCCCCGTCCACCACCTCCCCGCCGTCAGAGCTCGGGC
TP21712	CAGCACTCGCGGCAGGAGTGTGGCTAATGGCATTACCCTGAGTCAGCGCACCGGCCGGCGACCT	CAGCACTCGCGGCAGGAGTGTGGCTAATGGCATTACCCTGAATCAGCGCACCGGCCGGCGACCT
TP21747	CAGCACTCGGTTACGGTACGGCGCACCGGCGTCTAGCTAGCGC	CAGCACTCGGTTACGGCACGGCGCACCGGCGTCTAGCTAGCGC
TP21920	CAGCACTGACGTGGCGTCGAGGATGCTTGACGGCGCCGCGCGGC	CAGCACTGACGTGGCCTCGAGGATGCTTGACGGCGCCGCGCGGC
TP21937	CAGCACTGAGCGAGGAGTGAGGCGCCGCGGCGGGGGACGGGTTGATTGAACTTACATGGACAGG	CAGCACTGAGCGAGGAGCGAGGCGCCGCGGCGGGGGACGGGTTGATTGAACTTACATGGACAGG
TP21938	CAGCACTGAGCTAGCCGATGAAGGATTGCGGGAAGGTGAGACAGGCCGTCGGAGCGATAAGGAG	CAGCACTGAGCTAGCCGATGAAGGATTGCGGGAAGGTGAGACAGGACGTCGGAGCGATAAGGAG
TP21944	CAGCACTGAGGCAGTGACCTCACGACGCAACACCAGGAGCCATATCTATCCTGC	CAGCACTGAGGCAGTGACCTCACCACGCAACACCAGGAGCCATATCTATCCTGC
TP22062	CAGCACTGCCCAGACAGGAAAGGAGGGGGACGCCAAATCCGC	CAGCACTGCCCAGACAGGAAAGGAGGGGGACGCCAAAGCCGC
TP22073	CAGCACTGTCGCAAACGGATGCGAGACGAACCGGTGAGAGACGCTCTTGATCGGCGGCGGCGTG	CAGCACTGCCGCAAACGGATGCGAGACGAACCGGTGAGAGACGCTCTTGATCGGCGGCGGCGTG
TP22104	CAGCACTGCGCGATCGAGGCGGTGCCCGTCCGGCCAGTAGTGC	CAGCACTGCGCGATCGAGGCGGTGCCCGTCCGGCCAGTAGGGC
TP22149	CAGCACTGCTTGATCGACTGCGCGTCTTCAGTCTCTCGCCCTCGCCAGCGCATGCATGGC	CAGCACTGCTCGATCGACTGCGCGTCTTCAGTCTCTCGCCCTCGCCAGCGCATGCATGGC
TP22155	CAGCACTGCTGAGGCGTCACGTTGCGCTTGCACGTTGCCGTGTACTTTTTCTTGC	CAGCACTGCTGAGGCGTCACGTTGCGCTTGCACGTGGCCGTGTACTTTTTCTTGC
TP22183	CAGCACTGGACGGAGAAGAAGGCGAGCGACGTCGTGGACGGCGATCTGCTGGGCGTCGACGACA	CAGCACTGGACGGAGAAGAAGGCAAGCGACGTCGTGGACGGCGATCTGCTGGGCGTCGACGACA
TP22223	CAGCACTGGCCCTCTGTACGCTGAAGGATCACAGCCATGATACGGC	CAGCACTGGCCCTCTGTACGCTGAAGGATCACAGCCATCATACGGC
TP22249	CAGCACTGGCTATTTCGATAATTGAGCTTAATTTCGATGCTGGCGTGTCGCGC	CAGCACTGGCTATTTCGATAATTGAGCTTAATTTCGATGCAGGCGTGTCGCGC
TP22254	CAGCACTGGCTCGGCGCTTCTTGGCTTCTTCCTCCTCGTCGTCGGAGCTGTCGCCGGTGGGC	CAGCACTGGCTCGGCGCTTCTTGGCTTCTTCCTCCTCCTCGTCGGAGCTGTCGCCGGTGGGC
TP22501	CAGCACTTCCAGGCCTCGGGGCCGAGCTCCATGCCTCCATGGC	CAGCACTTCCAGGCCTCGGGGCCAAGCTCCATGCCTCCATGGC
TP22832	CAGCACTTTTTAATGATCACAAGACAAAAATGCTCACCTGCAGGAGGAGCCGC	CAGCACTTTTTAATGACCACAAGACAAAAATGCTCACCTGCAGGAGGAGCCGC
TP23142	CAGCAGAACCGCGGAGCAGGGAGGAGGCATCCTTCGGATCCGCCTCCATGGC	CAGCAGAACAGCGGAGCAGGGAGGAGGCATCCTTCGGATCCGCCTCCATGGC
TP23165	CAGCAGAACATCTTGACATACGGTCGTGCAGAAAAGCAAGCAAAGAATAATACCCATAGCCGCC	CAGCAGAACATCTTGACATACGGTCGTGCAGAAAAGCAAGCAAAGAATAATACCCATAGCCCCC
TP23171	CAGCAGAACATGCACATCCTTTACGATGTGCAGAAGGAGACACTGTTGTTTGCTCCGGCCAAGT	CAGCAGAACATGCACATCCTTTACGATGTGCAGAAGGAGACACTGTCGTTTGCTCCGGCCAAGT
TP23223	CAGCAGAACCGCGCGCCTTGACCTCGCCCTGCGCGCGCGCATCTGC	CAGCAGAACCGCGCGCCTCGACCTCGCCCTGCGCGCGCGCATCTGC
TP23300	CAGCAGAGCGTTGTGGGTATGATGAGCATGCATTGATGCAGGCATCGACTGTGGGGATTTGGGC	CAGCAGAACGTTGTGGGTATGATGAGCATGCATTGATGCAGGCATCGACTGTGGGGATTTGGGC
TP23586	CAGCAGGAGGAGGACCGCGCACGCCAGGAGTGCCGCGATTGACAGGGGC	CAGCAGAAGGAGGACCGCGCACGCCAGGAGTGCCGCGATTGACAGGGGC
TP23590	CAGCAGAAGGATTCCATTGAAGCACTAGTAGCAGGAGGAAGCAGAGGGATGTAGCTCTCATGTA	CAGCAGAAGGATTCCATTGAAGCACTAGTAGCAGGAGGAAGCAGAGCGATGTAGCTCTCATGTA
TP23888	CAGCAGACACCGCCTCTCTCTGGAGGCCTGGACAAGCGACTCGC	CAGCAGACACCGCCTCTCTCTGGAGGCCTGGACAAGCGACACGC
TP24088	CAGCAGACCGGCGAGGGACATGGAGGGGACACGGCGCCTGTGGCTGATCGC	CAGCAGACCGGCGAGGGACATGGAGGGGACACGGCGCCTGGGGCTGATCGC
TP24110	CAGCAGACCTCTGTACTCGCACCGTCCTCTTGCCCAAGATACTTGCAGGTCTGAGC	CAGCAGACCTCTGTACTCGCACCGTCCTCTTGCCCAAAATACTTGCAGGTCTGAGC
TP24270	CAGCAGACGGCGGCGTGGACGGGGCCGTGCGCGGAGAGGTCCGCGAGC	CAGCAGACGGCGGCGTGGACGGGGCCATGCGCGGAGAGGTCCGCGAGC
TP24349	CAGCAGACTGACCACGCCTGAACCTTAGCCGTGTTACTGCTTCGAAATTCAGCGC	CAGCAGACTGACCACGCCTGAACCTTAGCCGTGTTACTGCTTCAAAATTCAGCGC
TP24432	CAGCAGAGAAGGTTAAGGTTTCAAGGTTCCGGGACTTGGGCTTGGGCAATCTCTGC	CAGCAGAGAAGGTTAAGGTTTCAAGGTTCAGGGACTTGGGCTTGGGCAATCTCTGC
TP24483	CAGCAGGGACGGTGAGGGCCACTACTAGATGAAGCACGGGC	CAGCAGAGACGGTGAGGGCCACTACTAGATGAAGCACGGGC
TP24693	CAGCAGAGCAGATCTCCGGAACGTTGTCACGTCGTTCTAGGAGTGATCGCTCCTCCGCGCGC	CAGCAGAGCAGATCTCCGGAACGTTGTCACGTCGTTCTAGGAGTGACCGCTCCTCCGCGCGC
TP24758	CAGCAGAGCCATCAGCCATGCCCATGCTTGGTTAGCCGTGCTCTACACGC	CAGCAGAGCCATCAGCCATGCCCATGCTTGGCTAGCCGTGCTCTACACGC
TP24764	CAGCAGAGCCCGGCGCCGCCGCCGGCGCGGGCACCGGCAGTTCCTGCGGC	CAGCAGAGCCCAGCGCCGCCGCCGGCGCGGGCACCGGCAGTTCCTGCGGC
TP24813	CAGCAGAGCCTGGCGTTGTTTGACAGGAAGTTGCGGATGGGCTCACATGGGGGCTTCGACGAAC	CAGCAGAGCCTGGCGTTGTTTGACAGGAAGTTGCGGATGGGCTCACATGGGGACTTCGACGAAC
TP24990	CAGCAGAGGACGATGACAACAAGGAGAAGAAAACGGACACGGCGAGC	CAGCAGAGGACGATGACAACAAGGAGAAGAAAACAGACACGGCGAGC
TP25075	CAGCAGAGGATGCGACGGCCATGGTCGGGCACTGCTCTCTGGAGGCGGAGAAGACGGC	CAGCAGAGGATGCGACGGCCATGGTCGGGCACTGCTCTCCGGAGGCGGAGAAGACGGC
TP25137	CAGCAGAGGCGGTGGAAGAAGAAGAAGGCCGAGGGAGACGCGGTGGC	CAGCAGAGGCGGTGGAAGAACAAGAAGGCCGAGGGAGACGCGGTGGC
TP25168	CAGCAGAGGGACACCTCCATAGCCTCTTGGAGGGCGCGCTCCACCAGCTCCTCCTCCGAGAGCA	CAGCAGAGGGACACCTCCATAGCCTCTCGGAGGGCGCGCTCCACCAGCTCCTCCTCCGAGAGCA
TP25445	CAGCAGAGTTTGAGTTTGTAAGCTGTGCGTGCACAGCAGACCACGCGACTCCGAAGATTGCAAG	CAGCAGAGTTTGAGTTTGTAAGCTGTGCGTGCACAGCAGACCACGCGACGCCGAAGATTGCAAG
TP25589	CAGCAGATCAACTGATCGAAGGAGCTTTCATGGCACAAGGCGGCAAGACGGCGCTGTGGTGGGC	CAGCAGATCAACTGATCGAAGGAGCTTTCATGGCACAAGGCGGCAAGACGGCGCTGGGGTGGGC
TP25596	CAGCAGATCAAGGGCTTGTCAGGCGCCGGACCCAGTTTCTTCGCCGTGC	CAGCAGATCAAGGGCTTGTCAGGAGCCGGACCCAGTTTCTTCGCCGTGC
TP25701	CAGCAGATCGAGACCGACGAGGCGAGGGAGAAGAGGTCGAATCGATCCCCCGCGAGGAAGGAGC	CAGCAGATCGAGACCGACGAGGCGAGGGAGAAGAGGTCGAAGCGATCCCCCGCGAGGAAGGAGC
TP25752	CAGCAGATCGTCGACCCACTCAGTCAGTGCGCCCCACCCATACTCTACTAACCCCTTGC	CAGCAGATCGTCGACCCACTCAGTAAGTGCGCCCCACCCATACTCTACTAACCCCTTGC
TP25824	CAGCAGATGAAGGTGAGTGAGCAGGTGGCGGGGAGGATGACCAGTATCTTTGTTTTTGC	CAGCAGATGAAGGTGAGCGAGCAGGTGGCGGGGAGGATGACCAGTATCTTTGTTTTTGC
TP25912	CAGCAGATGCCGCTGTCCGCCTTGACCACCGGGTCCAGCACCAGCGGGTGC	CAGCAGATGCCGCTGTACGCCTTGACCACCGGGTCCAGCACCAGCGGGTGC
TP25926	CAGCAGATGCGCGCGCGCAGGGCGAGGTCGAGGCGCGCGGTTCTGC	CAGCAGATGCGCGCGCGCAGGGCGAGGTCAAGGCGCGCGGTTCTGC
TP25951	CAGCAGATGCTTTCGGCGGCGAGGAGCAGAGCATGGCAGGAAGACGGCGATGCTCGC	CAGCAGATGCTTTCGGCGGCGAGGAGCAGAGCATGGCAGGAAGACGGCGATGCGCGC
TP26126	CAGCAGATTCATGATTGGGCAGATGGACTCCATGCATAGTTATAGTGACCTTCCCGC	CAGCAGATTCATGACTGGGCAGATGGACTCCATGCATAGTTATAGTGACCTTCCCGC
TP26318	CAGCAGGAACAGCGTGCCCTCCATGGGCAGGTACGACGGCATGAAGTAGAATGGGC	CAGCAGGAACAGCGTGCCCTCCATGGGCAGGTACGACGGCATGAAGTAGAACGGGC
TP26366	CAGCAGGAACGGCTCGCGGCAGGTGGTGCCCTCGGGGCAGACCACGAGGTCGCCGCGCGCGAGC	CAGCAGGAACGGCTCGCGGCAGGTGGTGCCCTCGGGGCAAACCACGAGGTCGCCGCGCGCGAGC
TP26455	CAGCAGGAAGCTGGTCCTCCATGTCAGGGAATCCGCGGGAAATGATCTCCAAGC	CAGCAGGAAGCTAGTCCTCCATGTCAGGGAATCCGCGGGAAATGATCTCCAAGC
TP26458	CAGCAGGAAGCTTCTCAGGGTTTGCTTGACTCGCTTCCGTGACGC	CAGCAGGAAGCTTCTCAGGATTTGCTTGACTCGCTTCCGTGACGC
TP26521	CAGCAGGAATCGGATTCCAGCTCCCGCGTGTGACTGACGTGCACCTGC	CAGCAGGAATCGGATTCCAGCGCCCGCGTGTGACTGACGTGCACCTGC
TP26641	CAGCAGGACCGCGAGCGGGCCCCACCTCGCGGCGGCCATGGGCGC	CAGCAGGACCGCGAGCGGGCCCCACCTCGCGGCGGCCATGGACGC
TP26724	CAGCAGGACGCCGCGGAACTCGGACGGGACCAGAACGTGATGC	CAGCAGGACGCCGCGGAACTCGGACGGGACAAGAACGTGATGC
TP26749	CAGCAGGGCGGCGGGATCATGGACTCCTTCTACGCGCCGC	CAGCAGGACGGCGGGATCATGGACTCCTTCTACGCGCCGC
TP26767	CAGCAGGACGTGCACCCACCGCGCAAAACGACAACGCGGGC	CAGCAGGACGTGCACCCACCCCGCAAAACGACAACGCGGGC
TP26872	CAGCAGGAGAGCGGCGCTGAACCCGAGGAAAAGCTTGAGTGC	CAGCAGGAGAGCGGCGCTGAACCCGAGGAAAAGCTCGAGTGC
TP26903	CAGCAGGAGATGGTATCTTCCTGATCAGGTCCTTGAGCGACTGGAACACCGCCCCCGCAACCTC	CAGCAGGAGATGGTATCTTCCCGATCAGGTCCTTGAGCGACTGGAACACCGCCCCCGCAACCTC
TP27083	CTGCAGGAGGAAGGAGATGACATGATGGCGATGGTGATGGGGCTGTGTGCTTTGCTTCGAAACT	CAGCAGGAGGAAGGAGATGACATGATGGCGATGGTGATGGGGCTGTGTGCTTTGCTTCGAAACT
TP27086	CAGCAGGAGTAAGGGAACGAGGAAATCTTGCAAGGAGGAGGAGAACGCCATTGTTTTTTATGTC	CAGCAGGAGGAAGGGAACGAGGAAATCTTGCAAGGAGGAGGAGAACGCCATTGTTTTTTATGTC
TP27100	CAGCAGGAGGACGAGGAGATGCTCGTGCCGCACCAGGAGGTCGC	CAGCAGGAGGACGAGGAGATGCTCGTGCCGCACCAGGAAGTCGC
TP27112	CAGCAGGAGGAGGCGGTTGTGCCTGTGGAGGCGGAGGAAGGGGCAGGGGC	CAGCAGGAGGAGACGGTTGTGCCTGTGGAGGCGGAGGAAGGGGCAGGGGC
TP27126	CAGCAGGAGGAGCTGGAGGAAGATATAGGACACTCCCCCGATGGTGGCGTACTGC	CAGCAGGAGGAGCTGGAGGAAGATAAAGGACACTCCCCCGATGGTGGCGTACTGC
TP27143	CAGCAGGATGAGGAGGAGGAGGCATCATGGGCGGCGGCGGCAGTGGTGGC	CAGCAGGAGGAGGAGGAGGAGGCATCATGGGCGGCGGCGGCAGTGGTGGC
TP27163	CAGCAGGAGGAGGGGGAGCAGAGGAGCCATAGCGTGTGTGGTGGGGC	CAGCAGGAGGAGGGGGAGCAGAGGAGCCATAGCGTGTGTGATGGGGC
TP27164	CAGCAGGAGGAGGGGGGCTCGGGGAGCCTCGGAAGAGGAGGAGGACAAGCTTCTCTTCTAGAAG	CAGCAGGAGGAGGGGGGCTCGGGGAGCCTCGGAAGAGAAGGAGGACAAGCTTCTCTTCTAGAAG
TP27208	CAGCAGGAGGCGAGCGGCGACACAGGTGACCACCTAAAATCTGGTTAGCTTGTCAGGTTTCAGC	CAGCAGGAGGCGAGCGGCGACACAGGTAACCACCTAAAATCTGGTTAGCTTGTCAGGTTTCAGC
TP27341	CAGCAGGATAGATATGGCTCCTGGTGTTGCGTCGTGAGGTCACTGCCTCAGTGC	CAGCAGGATAGATATGGCTCCTGGTGTTGCGTGGTGAGGTCACTGCCTCAGTGC
TP27342	CAGCAGGATATATGCCGCGTTCCCATCTCGATGCATCCGGCACTGC	CAGCAGGATAGATGCCGCGTTCCCATCTCGATGCATCCGGCACTGC
TP27903	CAGCAGGCCCGCTACCTGCTACTTCCGCGGTTTTTCCATTTGTGTGCACGC	CAGCAGGCCCGCTACCTGCTACTTACGCGGTTTTTCCATTTGTGTGCACGC
TP27904	CAGCAGGCCGGGAGCAGGAGGCGCTACCACGACGCCAAGAGC	CAGCAGGCCCGGAGCAGGAGGCGCTACCACGACGCCAAGAGC
TP27945	CAGCAGGCCGAGCGCACCTGAACCGGGGCGAACGGCGAGGAAGCGCCCCTCTGC	CAGCAGGCCGAGCGCACCTGAACCGGGGCGAACGGCGAGGAAGCACCCCTCTGC
TP27988	CAGCAGGCCGCGCCAGGCGAGCAGGTTTCCGTAGTAGGCGTTGTCGAAGC	CAGCAGGCCGCGCCAGGCGAACAGGTTTCCGTAGTAGGCGTTGTCGAAGC
TP28015	CAGCAGGCCGGACGGGATGGCGCCCTCGAGGCGGTTGTTGCCGAGGTCGAGCGTGTGCAGATCC	CAGCAGGCCGGACGGGATAGCGCCCTCGAGGCGGTTGTTGCCGAGGTCGAGCGTGTGCAGATCC
TP28052	CAGCAGGCCGGTGTCGCGGCGGGTCAGTTAGAGCACCCCGGC	CAGCAGGCCGGTGTCGCGGCGGGTCAGCTAGAGCACCCCGGC
TP28068	CAGCAGGCCGTTGCCCCAAGCCCACGCACGCCCAGGGGCCGCTTGGAGATGC	CAGCAGGCCGTCGCCCCAAGCCCACGCACGCCCAGGGGCCGCTTGGAGATGC
TP28072	CAGCAGGCGGTGCTCGCCGCCGTCAAGGTGGAGCTGGAGC	CAGCAGGCCGTGCTCGCCGCCGTCAAGGTGGAGCTGGAGC
TP28093	CAGCAGGCCTCCCGGAGCCAAGCTCGTTCGAAACGCGCGTGC	CAGCAGGCCTCCCGGAGCCAAGCTCGTTAGAAACGCGCGTGC
TP28230	CAGCAGGCGCAGATCTAATCCATCCCTGCGGAAGGAGGCGAGGAGACAGC	CAGCAGGCGCAGATCCAATCCATCCCTGCGGAAGGAGGCGAGGAGACAGC
TP28338	CAGCAGGCGGAAGAGCAGGGACAGAATGGAGAAGTGATTTGTGACGGATCGGGAGAGAGAGATG	CAGCAGGCGGAAGAGCAGGGACAGAATGGAGAAGTGATTTGTGACGGATCGGGAGAGAGAAATG
TP28432	CAGCCGGCGGCGGGGCAGACGCGGTGGGAGATGTTCGACCTGCTGTCGTCGC	CAGCAGGCGGCGGGGCAGACGCGGTGGGAGATGTTCGACCTGCTGTCGTCGC
TP28434	CAGCAGGCGGCGGTCGTCGATGATCTCGCACCACGCCTTGCGCACGC	CAGCAGGCGGCGGTCGTCAATGATCTCGCACCACGCCTTGCGCACGC
TP28469	CAGCAGGCGGGGTCGGCTTCCGGGTCAGCGTCAGCTTCGAGCTCCAGCTCGGGGC	CAGCAGGCGGGGTCGGCTTCCGGGTCAGCGTCAGCCTCGAGCTCCAGCTCGGGGC
TP28488	CAGCAGGCGGTGGTGATCTCCAGCGTGTCGATCCGAGCCGTCGATCCGAGCGC	CAGCAGGCGGTGGTGATCTCCAGCGCGTCGATCCGAGCCGTCGATCCGAGCGC
TP28522	CAGCGGGCGTGCCGATGTCCTGTGACGTCGCTAGGCGAGACAAGCCACGGC	CAGCAGGCGTGCCGATGTCCTGTGACGTCGCTAGGCGAGACAAGCCACGGC
TP28643	CAGCAGGCTCTCCAGCGTGTCGTGCCGCCCGGGCCGATCCGTCGCCCACGGGAACGGCGGCGCC	CAGCAGGCTCTCCAGCGTGTCGTGCCGCCCCGGCCGATCCGTCGCCCACGGGAACGGCGGCGCC
TP28776	CAGCAGGGAAGCACGGGCCGGGCGACGTTCAGCTTCGACGAGC	CAGCAGGGAAGCACGGGCCGCGCGACGTTCAGCTTCGACGAGC
TP28891	CAGCAGGGAGAGGTGCACGGCCTAGACGACCCAATCCTCCCGTGGC	CAGCAGGGAGAGGTGCACGGCCTAGACGACCCAATCCTCCCATGGC
TP29072	CAGCAGGGCATAAGCAGTCATCCTGCCCGGGGTAGCAGGGCATAAGCACTACGTACGGTCACGC	CAGCAGGGCATAAGCAGTCAACCTGCCCGGGGTAGCAGGGCATAAGCACTACGTACGGTCACGC
TP29078	CAGCAGGGCATCCTCATGCGAGACTGACCGCCAAGGCCGAGCGCGGCGCTCGC	CAGCAGGGCATCCTCATACGAGACTGACCGCCAAGGCCGAGCGCGGCGCTCGC
TP29108	CAGCAGGGCCAGGGTGACAAAAGCTACCACATCTCCCCACATTTCCTTTCATTGC	CAGCAGGGCCAGGATGACAAAAGCTACCACATCTCCCCACATTTCCTTTCATTGC
TP29167	CAGCAGGGCGACATCGTCCTGACGGTGCCGGAGGGCTCGCACGCCGTGCGGCTGGGCAACGACG	CAGCAGGGCGACATCGTCCTGACGGTGCCGGAGGGCTCGCAAGCCGTGCGGCTGGGCAACGACG
TP29182	CAGCAGGGCGATGCGTAGCACGGGAGCCGCTTTCCCCGCGTGCGGCTCGC	CAGCAGGGCGATGCGTAGCACGGGACCCGCTTTCCCCGCGTGCGGCTCGC
TP29221	CAGCAGGGCGCTTAGTTTTGCTGGGGGTAACGGTGTAAACCGGGCTGTGTCTGGAAGC	CAGCAGGGCGCTTAGCTTTGCTGGGGGTAACGGTGTAAACCGGGCTGTGTCTGGAAGC
TP29253	CAGCAGGGCGTAGCAGGGGCAGAGAAGAGCAGTGCACGGGCCGGCCGGCGCCATGGCTGTGCCA	CAGCAGGGCGTAGCAGGGGCAGAGAAGAGCAGTGCACGAGCCGGCCGGCGCCATGGCTGTGCCA
TP29256	CAGCGGGGCGTCCCTGTTCTGTTCGATGTAGCTTAAAGCGAAGACCCGGC	CAGCAGGGCGTCCCTGTTCTGTTCGATGTAGCTTAAAGCGAAGACCCGGC
TP29292	CAGCAGGGCTCGTCCGCACCCTCAGGTCTCGATCGAACGCGGGTTCACGCGC	CAGCAGGGCTCGTCCGCACCCTCAGGTCTCGATCGAACGCGAGTTCACGCGC
TP29355	CAGCAGGGGACGGTGTCGGCGGCCAGCGCGATAAGCCCGCGCAGGC	CAGCAGGGGACGGTGTCGGCGGCCAGCGCGATGAGCCCGCGCAGGC
TP29379	CAGCAGGGGAGGTAGATCCCGTAGTCGCGGTGGCAGGGTCCCTAGAGGTATTAGC	CAGCAGGGGAGGTAGATCCCGTAGTCGCGGTGGCAGGGTCCCTAGAGGTATCAGC
TP29449	CAGCAGGGGCGCGGACCTGGACCAGTACGTCGTGTCGCCGTCGTCGTCTGCCGCGC	CAGCAGGGGCGCGGACCTGGACCAGTACGTCGTGTCGCCGTCGTCGTCAGCCGCGC
TP29540	CAGCAGGGGTGCTGTGTAGTGAAGCAAGGCAGGCAGGGGCAGTTCGCGTGAAAGGC	CAGCAGGGGTGCTGTGTAGTGAAGCAAGGCAGGCAGGGGCAGTTCGCGCGAAAGGC
TP29579	CAGCAGGGTAGTCAGATCTCGTGGGCGACCCGGCCGATCATGTGC	CAGCAGGGTAGTCAGATCTCGGGGGCGACCCGGCCGATCATGTGC
TP29754	CAGCAGGTTCGGCCGCTTGGGTCTTCGCCGGGAAGCGGAACTCGC	CAGCAGGTACGGCCGCTTGGGTCTTCGCCGGGAAGCGGAACTCGC
TP29838	CAGCAGGTATGCGGCCGTGCAGGACGCCGATCCTGACCCCTGATTGGTGC	CAGCAGGTATGCGGCCGTGCAGGACGCCGATCTTGACCCCTGATTGGTGC
TP29905	CAGCAGGTCCATGTCCTTCTTCTCCCACTCGCCGCCGGCGCCGCGC	CAGCAGGTCCACGTCCTTCTTCTCCCACTCGCCGCCGGCGCCGCGC
TP29910	CAGCAGGTCCAGGAACTTGGCGTCGTGCTGGCTCGTCCACACGTCGACGTGC	CAGCAGGTCCAGGAACTGGGCGTCGTGCTGGCTCGTCCACACGTCGACGTGC
TP29935	CAGCAGGTCCGGCACCTTCTCCTTGGCGCGCCTGATGAGCTGGACAAGTTCGTCGACGC	CAGCAGGTCCGGCACCTTCTCCTTGGCGCGCCTGATGAGCCGGACAAGTTCGTCGACGC
TP29975	CAGCAGGTCGAGCGGGTACCTGTACATGGAGACGTAGTACATGAAGGCCCAGTACCTCGGGGTG	CAGCAGGTCGAGCGGGTACCTGTACATGGAGACGTAGTACATGAAGGCCCAGTACCTCGGGATG
TP29986	CAGCAGGTCGCACTTCGACTACTTCTACGACGAGGCCATGGCGGCGGCGGCGGAGCAGGACTCC	CAGCAGGTCGCACTTCGACTACTTCTACGACGAGGCCATGGCGGCCGCGGCGGAGCAGGACTCC
TP30006	CAGCAGGTCGCGCCGCTGGTTGGACACCCAGGGGTTGCCCTTCCAGAACGCGTAGGGC	CAGCAGGTCGCGCCGCTGGTTGGACACCCACGGGTTGCCCTTCCAGAACGCGTAGGGC
TP30073	CAGCAGGTCGTTTGTGCGGAGGGCGGTGAAGAGCATGAGCGCGAGGGTGACGGCGACGGAGAGG	CAGCAGGTCGTTTGTGCGGAGGGCGGTGAAGAGCATGAGCGCGAGGGTGACGGCGACGGAGAGC
TP30140	CAGCAGGTGACCGGGATCTGGATGGTGATCTGCGAAAACAAGAGTATCGTTAGTCCATGATGC	CAGCAGGTGACCGGGATCTGGATGGTGATCTGTGAAAACAAGAGTATCGTTAGTCCATGATGC
TP30223	CAGCAGGTGCCGGAGCACGTTCTTGTAGCCGTCCCCGCTCATGCCGGCCACCACGGGC	CAGCAGGTGCCGGAGCACGTCCTTGTAGCCGTCCCCGCTCATGCCGGCCACCACGGGC
TP30231	CAGCAGGTGCGCGCGCATGGCGTCCCGGCCGGTTTGCGCGCGGC	CAGCAGGTGCGCGCGCATGGCGTCCCGGCCGGTTTGCGAGCGGC
TP30293	CAGCAGGTGGCGCCGTCGATCCGTGAGCAGGACCGGCTGATGCCGATCGCGAACGTGATCCGCA	CAGCAGGTGGCGCCGGCGATCCGTGAGCAGGACCGGCTGATGCCGATCGCGAACGTGATCCGCA
TP30399	CAGCAGGTGTTCTTCGCGCACGAGCTGGATCAGCCGCCGCGGCCGGCGC	CAGCAGGTGTTCTTCGCGCACGAGCAGGATCAGCCGCCGCGGCCGGCGC
TP30511	CAGCAGGTTGCCACGGGCGGCGGTGTCCCTGAGCTGGGCGC	CAGCAGGTTGCCACGGGCGGCGGCGTCCCTGAGCTGGGCGC
TP30690	CAGCAGTAAGCGTTCTTGGTGTACACGGCCTCATCCAGATTGTATTCGATGTGGAGC	CAGCAGTAAGCGTTCTTGGTGTACACGGCCTCAGCCAGATTGTATTCGATGTGGAGC
TP30831	CAGCAGTACCGCTCGACGCCGAGGATGAGATCCCTGGCCCCGTTGCCGCACACCTTCTGCACGA	CAGCAGTACCGCTCGACGCCGAGGATGAGATCCCTGGCCCCGTTGCCGCACACCTTCCGCACGA
TP30960	CAGCAGTAGACACCAGCACCCACTCCATAAGTCTCAGACTCTCAGTCGGGAGAGGCGC	CAGCAGTAGACACCAGCACCCACTCCACAAGTCTCAGACTCTCAGTCGGGAGAGGCGC
TP31034	CAGCAGTAGCCAGTAGTGTTGTAGCGTCATCGTTCCCGTGGGCTCGCGCGCATTGC	CAGCAGTAGCCAGTAGTGTTGTAGCGTCATCGTGCCCGTGGGCTCGCGCGCATTGC
TP31039	CAGCAGTAGCCCATGTAGACGTGCACGTCCATCCGTCCCGGCCGGAGC	CAGCAGTAGCCCATGTAGACGTGCACGTCCATCCGGCCCGGCCGGAGC
TP31112	CAGCAGTAGGGCCCGCAAAAGGGAGTGTGTGGGCAGTAGC	CAGCAGTAGGGCCCGCAAAAAGGAGTGTGTGGGCAGTAGC
TP31665	CAGCAGTCGTACGGGTCCACCACCTCTGGCTCACCAGTGCTCCAGAACGCATCGGCATGGATCA	CAGCAGTCGTACGGGTCCACCACCTCTGGCTCTCCAGTGCTCCAGAACGCATCGGCATGGATCA
TP31827	CAGCAGTGAAGCGAAGACAAGCGTGAGCATGTGGCCCCACGTGACAGACACACGTCGATCGCGT	CAGCAGTGAAGCGAAGACAAGCGTGAGCACGTGGCCCCACGTGACAGACACACGTCGATCGCGT
TP31869	CAGCAGTGACTAGCCACGTCACCGCAAAAACCTTGCCGTCGCCTCGCTG	CAGCAGTGACTAGCCACGTCACCGCAAAAACCTTGCCATCGCCTCGCTG
TP31906	CAGCAGTGAGCTGACGCTGACGACGTGCCAGTTCGCCCCGCCGCCGTTCTCCCCCGC	CAGCAGTGAGCTGACGCTGACGACGTGCCAGTTCGCCCCGCCGCCGTTCTCCACCGC
TP31989	CAGCAGTGCACGGCTGTAGTGGCCGTCATTATCAGTGCAATACGCCAATACCAACCAGATGCTC	CAGCAGTGCACGGCTGTAGTGGCCGCCATTATCAGTGCAATACGCCAATACCAACCAGATGCTC
TP31991	CAGCAGTGCACGTTGAGTTGCAGGAAGGGCCACATGAATCGGTGCAATTAGGAGACGGTGATGG	CAGCAGTGCACGTTGAGTTGCAGGAAGGGCCACATGAATCAGTGCAATTAGGAGACGGTGATGG
TP32076	CAGCAGTGCCGGATGCATCGAGATGGGAACGCGGCATCTATCCTGC	CAGCAGTGCCGGATGCATCGAGATGGGAACGCGGCATATATCCTGC
TP32112	CAGCAGTGCGAGGTCACATGACGACGGGCTGGTTCAATGGGAAAAGGACGCGGCGCCGC	CAGCAGTGCGAGGTCACATGACGACGGGCCGGTTCAATGGGAAAAGGACGCGGCGCCGC
TP32182	CAGCAGTGCTCCCGCGTGCCGGTGCCCGCGTCGAAGAAGCTCTCGCGCGCGC	CAGCAGTGCTCCCGCGTGCCGGTGCCCGCGGCGAAGAAGCTCTCGCGCGCGC
TP32231	CAGCAGTGGAACCTCCGGGACGGGACGGGCGGGTGCGTCAGGACCACCAACCTCAGC	CAGCAGTGGAACCTCCGGGACGGGACGGGCGGGTGCGTCAGAACCACCAACCTCAGC
TP32302	CAGCAGTGGATGGAGCGCGAGGAGCAGAGGCGGGCCAGGGAAGAGGCCAGGGCCCAGAGGAGGG	CAGCAGTGGATGGAGCGCGAGGAGCAGAGGCGGGCCAGGGAAGAGGCCACGGCCCAGAGGAGGG
TP32348	CAGCAGTGGCGCACCTGGGCGGCCACCTACATCCAGGCGGCGTGGCGCCGACATCTCAAGCGCA	CAGCAGTGGCGCACCTGGGCGGCCACCTACATCCAGGCCGCGTGGCGCCGACATCTCAAGCGCA
TP32404	CAGCAGTGGGCGCGGAAAGGTGCAACGCACTGGAAGCAGAAGAAGC	CAGCAGTGGGCGCAGAAAGGTGCAACGCACTGGAAGCAGAAGAAGC
TP32407	CAGCAGTGGGCGCGGTGATGGCGTGGCCGCCGTGTCGCACGCATCGCTCCTCCTGCGGC	CAGCAGTGGGCGCGGTAATGGCGTGGCCGCCGTGTCGCACGCATCGCTCCTCCTGCGGC
TP32474	CAGCAGTGGTGTCGATGGCGGCGGTGAAGGCGCTGGTGATGCTTTCCATCGCTGGC	CAGCAGTGGTGTCGATGGCGGCGGTGAAGGCGCTGGTGATGCTTCCCATCGCTGGC
TP32478	CAGCAGTGGTGTTCAGGTGTTGGCGCGAGAAGGACGAGGCCGCTGAGC	CAGCAGTGGTGTTCAGGTGTTGGCGCAAGAAGGACGAGGCCGCTGAGC
TP32606	CAGCAGTGTTGCTCGAGCAACTCACCGTGTGGAGTCCGTGAGCCATGCGTGC	CAGCAGTGTTGCTCGAGCAACTCACCGTGTGGAGTCCGTGAACCATGCGTGC
TP32610	CAGCAGTGTTGGTCGGCGATGGGATGGGACGGGCGCTGGTGATGGTGGTGGTGCGGCTGACAGA	CAGCAGTGTTGGTCGGCGATGGGAAGGGACGGGCGCTGGTGATGGTGGTGGTGCGGCTGACAGA
TP32962	CAGCAGTTGAGCTGATGTGCTACTGAAGCAGAGCGCCGAAATCGTTGACGACGGACGGCCAGTC	CAGCAGTTGAGCTGATGTGCTACTGAAGCAGAGCGCCGAAATCGTTGACGACGGACGCCCAGTC
TP33038	CAGCAGTTGCTACCAAACCAAACAGCGCGTCAAGGTAAATCGGCATGGC	CAGCAGTTGCTACCAAACCAAACAGCGCGTCAAGGTAAATCAGCATGGC
TP33278	CAGCAGTTTTTGAACGTGTCCATGTCTCGGCTGAAGAGCGGCACGTAGGCGTCCACGC	CAGCAGTTTTTGAACGTGTCCATGTCGCGGCTGAAGAGCGGCACGTAGGCGTCCACGC
TP33480	CAGCATAAGCTTCCAGCGCCGACGAGCAACAGGCCAACAGCACCCCTCTCGATGC	CAGCATAAGCTTCCAGCGCCGACGAGCAACAGGACAACAGCACCCCTCTCGATGC
TP33588	CAGCATACAAATCCCCATCGTGTCGCACGTCGCACACTGCCCCGAGC	CAGCATACAAACCCCCATCGTGTCGCACGTCGCACACTGCCCCGAGC
TP33615	CAGCATACACATACAGATCACTTGAGTGGCGAGCGCGGGATGAATGAACCGATGACATGACGC	CAGCATACACATACAGATCACTTGAGTGGCGAGCGCGCGATGAATGAACCGATGACATGACGC
TP33731	CAGCATACCGGCCCACCCGGCGCGCTCACGCGAGAGAAGCAACGACGGGC	CAGCATACCGGCCCACCCGGCGCGCTCACGCGAGAGAAGCAACAACGGGC
TP33763	CAGCGTACGATTTGGGGGTGCACAGCACACTGAAGCCCCTAAAGGTGGCCAGGC	CAGCATACGATTTGGGGGTGCACAGCACACTGAAGCCCCTAAAGGTGGCCAGGC
TP33816	CAGCATACTCGTCCACCATGGAGGCATCCATCCCCAATGGCAACCCTTTGTCAGC	CAGCATACTCATCCACCATGGAGGCATCCATCCCCAATGGCAACCCTTTGTCAGC
TP33999	CAGCATAGGACGGCGATGGGTGCGTTGGACGTATTCCCGCAAGTGGAAACGGC	CAGCATAGGACGGCGATGGGTGCGTTGGACGTATTCCCGCAAGGGGAAACGGC
TP34073	CAGCGTAGTCCTGCTGATCACACTGATGTTTCTGTCAGTCTCGTTCCAGTGAACGCGC	CAGCATAGTCCTGCTGATCACACTGATGTTTCTGTCAGTCTCGTTCCAGTGAACGCGC
TP34613	CAGCATCAACATCTCGGAAGCCGCCCTCCACGGATTGATCGCGAGC	CAGCATCAACATCTCAGAAGCCGCCCTCCACGGATTGATCGCGAGC
TP34657	CAGCATCAAGAAAGCCTCCCCGAACCGGCCGTTCTCCGCGCAACCTGAAAGAACGGCGTTGTGC	CAGCATCAAGAAAGCCTCCCCGAACCGGCCGTTCTCCACGCAACCTGAAAGAACGGCGTTGTGC
TP34750	CAGCATCAATGCACCACAGGGCGAATGCACGATCCGTGTCCGTAGAAAGCTTCATTTCGGGC	CAGCATCAATGCACCACAGGGCGAATGCACGATCCGTGTCCGTAGAAAGCTTCATTTCGAGC
TP34868	CAGCATCACCCACAGCCTGTCGAAGCTCCGGTAGATGTTCCAGAATGAGCGGACCTCGACGAAT	CAGCATCACCCACAGCCTGTCGAAGCTCCGGTAGATGTTCCAGAATGAGCGGACCTCGACGAAG
TP34923	CAGCGTCACGAGGCCTCAGCCTCACTTTGTTCTCCTCCCGTGGCCGGCGACCAGCCACATGATC	CAGCATCACGAGGCCTCAGCCTCACTTTGTTCTCCTCCCGTGGCCGGCGACCAGCCACATGATC
TP34981	CAGCATCACGTTCTTGTCCCGTCCGAGTTCCGCGGCGTCCTGC	CAGCATCACGTTCTGGTCCCGTCCGAGTTCCGCGGCGTCCTGC
TP35217	CAGCATCAGGCGGCGTCGACGTCGGGCGCCGCCGGCGTGGTGGGCTCGTTCCTGGCCATCAGCA	CAGCATCAGGCGCCGTCGACGTCGGGCGCCGCCGGCGTGGTGGGCTCGTTCCTGGCCATCAGC
TP35279	CAGCATCAGTGAAGTACTCTGCCGGCGATGCAAAAACAACCTTCAAGGGCCGCTCCTCCTCCTC	CAGCATCAGTGAAGTACTCCGCCGGCGATGCAAAAACAACCTTCAAGGGCCGCTCCTCCTCCTC
TP35316	CAGCATCATAACGCGACCAAGTGCGATTTCGCTGTGAGAGGGAAAAAGGAATGGC	CAGCATCATAACGCGACCAAGTGCGATTTCGCTGTGAGAGGAAAAAAGGAATGGC
TP35332	CAGCATCATAGCACAGAAGGAGCACCAGGCCCTTGATTCCTGCTGTTTGGGATACTAGC	CAGCATCATAGCACAGAAGGAGCACCAGGCCCTTGATTCCTACTGTTTGGGATACTAGC
TP35351	CAGCATCATCAACACGTCGTCGGTGGTGGCGTACAAGGGGAATAAGACGC	CAGCATCATCAACACGTCGTCGGTGGTGGCGTACAAGGGGAACAAGACGC
TP35352	CAGCATCATCAACGGCTTCGCCGTGCCGCTCAAGGAGGAGCACCGCGCGTTCCTGGCGCGCGTG	CAGCATCATCAACGGCTTCGCCGTGCCGCTCAAGGAGGAGCACCGCGCGTTCCTGGCACGCGTG
TP35386	CAGCATCATCCCACCCAGGTGCAAGCACGTCGATCTGCATCTCCGC	CAGCATCATCCCACCCAGGTGCAAGCACATCGATCTGCATCTCCGC
TP35426	CAGCATCATGACAGCCCCAAGAGTCGCCATGGCGGCTGGTGGTGGTTGC	CAGCATCATGACAGCCCCAAGAGTCGCCATAGCGGCTGGTGGTGGTTGC
TP35626	CAGCATCCACGTTTCATCCAAGTGTATTGAGCACCAGCTCACCTCCCATGTTGGAAATTCGGC	CAGCATCCACCTTTCATCCAAGTGTATTGAGCACCAGCTCACCTCCCATGTTGGAAATTCGGC
TP35678	CAGCATCCAGCCCCAGGCTCACAAAATCGGACGTCTGGGAGAGC	CAGCATCCAGCCCCAGGCTCACAAAATCGGACGCCTGGGAGAGC
TP35864	CAGCATTCCGCGGCCGCGGCGCAGGTGAACAATGTGGGCGACACGGAGTGGAACATGCGC	CAGCATCCCGCGGCCGCGGCGCAGGTGAACAATGTGGGCGACACGGAGTGGAACATGCGC
TP35995	CAGCATCCGCTGGGACGCCGGGATCGAAAAAGGATCCTTGCGTTCGATCGC	CAGCATCCGCTGGGACGCCGGGATCGAAAAAGGATCCTCGCGTTCGATCGC
TP36035	CAGCATCCGTGGCCTGCTCGGGTTCCGGTTCGGGATCGAGTTCCCCAGGGCCTTGGTCAAGATG	CAGCATCCGGGGCCTGCTCGGGTTCCGGTTCGGGATCGAGTTCCCCAGGGCCTTGGTCAAGATG
TP36272	CAGCATCGACACGGGCTTGGTCTTCGCCACCGCCACCACTCGCACCGCCTCCGCCGCCCGCCCC	CAGCATCGACACGGGCTTGGTCTTCCCCACCGCCACCACTCGCACCGCCTCCGCCGCCCGCCCC
TP36277	CAGCATCGACAGCTCCGGCGCGGCGGCCACGGTGACCAGCATCGCGCCGAGC	CAGCATCGACAGCTCCGGCGCGGCGGCCACGGTCACCAGCATCGCGCCGAGC
TP36548	CAGCATCGCGTTGTTCGCCCTGCTAGACGACGGCGCTGACGGTGCGTTGCCATGCATGCCCGCG	CAGCATCGCGTTGTTCGCCCTGCTAGACGACGGCGCTGACGGTGCGTTGCCACGCATGCCCGCG
TP36584	CAGCATCGGAGCAATGGCAACCTCACCACAGTTGTGCTACTTCGACAAATGACTTGGC	CAGCATCGGAGCAATGGCAACCGCACCACAGTTGTGCTACTTCGACAAATGACTTGGC
TP36593	CAGCATCGGAGGCGGAGGCCCAGCTCGGGGAAAAGGGAAGCTTGGCCCAAAGAGAGCGCACGGG	CAGCATCGGAGGCGGAGGCCCAGCTCAGGGAAAAGGGAAGCTTGGCCCAAAGAGAGCGCACGGG
TP36608	CAGCATTGGATGTCTGCAATTCGGTCGTCGGTGACCCCACCGCCATACGTTCCGCGCTACCGTT	CAGCATCGGATGTCTGCAATTCGGTCGTCGGTGACCCCACCGCCATACGTTCCGCGCTACCGTT
TP36760	CAGCATCGTCATCCGTCGTCCTTCTCCTTCTGCTGAGAGGGTGGACGTGGAGACGGC	CAGCATCGTCATCCGTCGTCCTTCTCCTTCTGCTGAGAGGGTGGACGTGCAGACGGC
TP37000	CAGCATCTCCAAGCGGCCCCTGGGCGTGCGTGGGCTTGGGGCGACGGCCTGC	CAGCATCTCCAAGCGGCCCCTGGGCGTGCGTGGGCTTGGGGCAACGGCCTGC
TP37046	CAGCATCTCCGGCTTCACGTGCATCCACATCCCGTTCTCCAGGGCGGGGCCGCCGGGAACAGCG	CAGCATCTCCGGCATCACGTGCATCCACATCCCGTTCTCCAGGGCGGGGCCGCCGGGAACAGCG
TP37147	CAGCATCTCGTCGCTGTACGAGGAGCGTGGGCACGGCCAGC	CAGCATCTCGTCGCTGTACGAGGAGCGCGGGCACGGCCAGC
TP37156	CAGCATCTCGTGGGGCGGCACCCAGCGCCGGCCACTGCCGCCGC	CAGCATCTCGTGGGGCGGCACCCAGCGCCGGCCACCGCCGCCGC
TP37203	CAGCATCTGAAGCCGCCGAAGCAGGCCCTCTACGACGCGCACGTGTTCAGCCAGC	CAGCATCTGAAGCCGCCGAAGCAGGCCCTCTACGACGCGCACGTGTCCAGCCAGC
TP37284	CAGCATCTGCTGGAAGCGGCCGACCGGTACGACATGCCGAGGCTCAAGC	CAGCATCTGCTGGAAGCGGCCGACAGGTACGACATGCCGAGGCTCAAGC
TP37286	CAGCATCTGTTGGCTACCGTTACCGTCGCTGGAAGCTGGATGACGAGATCAGCCTTGTTGCTCG	CAGCATCTGCTGGCTACCGTTACCGTCGCTGGAAGCTGGATGACGAGATCAGCCTTGTTGCTCG
TP37325	CAGCATCTGGGAGACGCCTTTCCACGCGTCGATGGACGCCGCCGCGCGCGCCATCGGC	CAGCATCTGGGAGACGCCCTTCCACGCGTCGATGGACGCCGCCGCGCGCGCCATCGGC
TP37412	CAGCATCTTCAGCTCCTCCACCTGGGACACCGTGCACAGCCTCCATGGGCTTGTTGGCGC	CAGCATCTTCAGCTCCTCCACCTGGGACACCGTGCACAGCCTCCACGGGCTTGTTGGCGC
TP37644	CAGCATGAACGTCATCGATTCATCTCTGATGCAACGTGTTGACGCGACCACGTCAACACTGCTC	CAGCATGAACGACATCGATTCATCTCTGATGCAACGTGTTGACGCGACCACGTCAACACTGCTC
TP37781	CAGCATGACAGCGTAAGCTCGCGCTGGAGCTAGGAGCTCAGCACGC	CAGCATGACAGCGTAAGCTCGCGCTGGAGCTAGGAGCCCAGCACGC
TP37940	CAGCATGAGCAGTGGTGCTGGCTCTCTGGCCTCCCCTTCAGC	CAGCATGAGCAGTGGTGCTGGCTCTCTGACCTCCCCTTCAGC
TP38019	CAGCATGAGGCGTGACATGGTCCTCTTGAACATTTTGATGCAGGGTTGCACGC	CAGCATGAGGCGTGACATGGTCCTCTTAAACATTTTGATGCAGGGTTGCACGC
TP38020	CAGCATGAGGCTAACGTTCTTCGTAGTCTGGAGGCACAGCGTGAGCACCTGC	CAGCATGAGGCTAACGTTCTTCGTAGCCTGGAGGCACAGCGTGAGCACCTGC
TP38026	CAGCATGAGGGCCAGGTGCCGTCGTCGTAGTCCGGCCATAGCCCATCTGCACCCGC	CAGCATGAGGGCCAGGTGCCGTCGTCGTAGTCCGGCCATAGCCCATCTGCACCAGC
TP38073	CAGCATGATACACAGAGATGGCCGCGGATCCAAAACTTGCCAGTGCCGCATGCTGGTAAGGCTC	CAGCATGATACACAGAGATGGCCGCGGATCCAAAACTTGCCAGTGCCGCATGCTGGCAAGGCTC
TP38149	CAGCATGATGGTGATGCCGCCGGCGTCCGTGTGCGCGCGCAGACCCCACACCAGCTCCGGC	CAGCATGATGATGATGCCGCCGGCGTCCGTGTGCGCGCGCAGACCCCACACCAGCTCCGGC
TP38150	CAGCATGATGGTGATGGTTTGAAAGCGGATGCACCTCCTGAGAAGCATGTTTCTTGGAGGAGGT	CAGCATGATGATGATGGTTTGAAAGCGGATGCACCTCCTGAGAAGCATGTTTCTTGGAGGAGGT
TP38153	CAGCATGATGGTGGCGGTGCCCTTGTCCTTGAATGGGATGGCCCGC	CAGCATGATGATGGCGGTGCCCTTGTCCTTGAATGGGATGGCCCGC
TP38175	CAGCATGATGGAACGCTTACGCCGAGGTTTTCGACTTGTGAGCTCAGCTCGGAGGTATCAAAGC	CAGCATGATGGAACGCTTACGCCGAGGCTTTCGACTTGTGAGCTCAGCTCGGAGGTATCAAAGC
TP38311	CAGCATGCACGCACGCGTGGCTGGCTTTGAAGGAAAGGAAGCCAAGGCTTGAGCCATCAAGCTC	CAGCATGCACGCACGCGTGGCTGGCTTTGAAGGAAAGGAAGCCAAGACTTGAGCCATCAAGCTC
TP38326	CAGCATGCACTTCATGGAGGACACGGTTGACACGAACGAGCCGCATGTCATCTATATCCGTGGA	CAGCATGCACTCCATGGAGGACACGGTTGACACGAACGAGCCGCATGTCATCTATATCCGTGGA
TP38485	CAGCATGCATTTGACGCTCAGCTCCGTGAGGACGGCAAGCAAGGCCGCGGCGCACGCGCGATCG	CAGCATGCATTTGACGCTCAGCTCCGTGAGGACGGCAAGCAAGGCCGCGGCGCACGCGCCATCG
TP38663	CAGCATGCCTGGCTCGGCGCCGCTCGAAATCGGAGGGTGGCCCCACACGTGC	CAGCATGCCTGGCTCGACGCCGCTCGAAATCGGAGGGTGGCCCCACACGTGC
TP38739	CAGCATGCGGAGGAGAGAACCCATTCTCCTCACCTTCCGGCCCCTGTCGCTAGGCACAGC	CAGCATGCGGAGGAGAGAACCCATTCTCCTCACCTTCCGGCCCCTGTCGCCAGGCACAGC
TP38783	CAGCATGCGTCATGCCTTCCGTTGCTGTCTTCCTCTTAGCTAACATCGTATTTACTTCGCCGTG	CAGCATGCGTCATGCCTTCCATTGCTGTCTTCCTCTTAGCTAACATCGTATTTACTTCGCCGTG
TP39044	CAGCGTGGACGTGCGCAGGCCGTTGATGGAGTAGCCGACCATGTCCATCCCGCGCGCCCAGAAC	CAGCATGGACGTGCGCAGGCCGTTGATGGAGTAGCCGACCATGTCCATCCCGCGCGCCCAGAAC
TP39055	CAGCATGGACTTGACGGAGAGGAGCGCGAGCTCGTCGCCGGCGGTGGTATTGC	CAGCATGGACTTGACGGAGAGGAGCGCGAGCTCGTCGCCGGCGGTGGCATTGC
TP39142	CAGCATGGATCACCTGCCACTGACCGTGGCCGCCGCGACGCCACCGCCGCAGGTGCGGACGGTG	CAGCATGGATCACCTGCCACTGACCGTGGCCGCCGCAACGCCACCGCCGCAGGTGCGGACGGTG
TP39185	CAGCATGGCACCAATGGGCGCAGACATCACACCCAACCCAGC	CAGCATGGCACCAATGGGCACAGACATCACACCCAACCCAGC
TP39267	CAGCGTGGCCGCCGTGTGTGACATGGAAAACCAAACCGATAACGC	CAGCATGGCCGCCGTGTGTGACATGGAAAACCAAACCGATAACGC
TP39276	CAGCATGGCCTCGATCTCCTTCACCACCTCTCCCATGGTCGGCCGCGCCGCCGCCGACTCGTCC	CAGCATGGCCTCGATCTCCTTCACCACCTCTCCCATGGCCGGCCGCGCCGCCGCCGACTCGTCC
TP39289	CAGCATGGCGACGGACGCCGGGATGACGCCCCGGATGTTGTTGCCGCTGAGCTTTTTCTTGCGC	CAGCATGGCGACGGACGCCGGGATGACGCCCCGGATGTTGTTGCCGCTGAGCTTGTTCTTGCGC
TP39309	CAGCATGGCGCAGTCAGCAAGGTGTATACACCGGCTCACACTGGCGCCGAGGGCCACATTTGGC	CAGCATGGCGCAGTCAGCAAGGTGTATACACCGGCTCACACTGGCGCCGAGGGCCACATCTGGC
TP39318	CAGCATGGCGCCTCCGCCGCACCCTCCGGCCGCATTGATGGACCATTTTAGC	CAGCATGGCGCCTCCGCCGCACCCTACGGCCGCATTGATGGACCATTTTAGC
TP39333	CAGCATGGCGGAGAGCGCGTCGGTGCTGGTGAGGCACGCCGGCGGCGTGGCGGCGC	CAGCATGGCGGAGAGCGCGCCGGTGCTGGTGAGGCACGCCGGCGGCGTGGCGGCGC
TP39368	CAGCATGGCGTTTTGTTTACCTGTCATCAGGTGCACCAAGGAGAAACTAGAGACGTGGC	CAGCATGGCGTTTCGTTTACCTGTCATCAGGTGCACCAAGGAGAAACTAGAGACGTGGC
TP39472	CAGCATGGGCGACAGCTGGTCTAGCTTGAGCGCCCTGGTCCCGTTGGCCTTTGTTTCGAGC	CAGCATGGGCGACAGCTGGTCTAACTTGAGCGCCCTGGTCCCGTTGGCCTTTGTTTCGAGC
TP39596	CAGCATGGTCATGGCCAGGTGCCTCCGCGCCTCGAAGCCGAGGAGGTCCCTGTGCCTTGCGATC	CAGCATGGTCATGGCCAGGTGCCTCCGCGCCTCGAAGCCGAGGAAGTCCCTGTGCCTTGCGATC
TP39774	CAGCATGTACGGTGTCGAGGCCGCTGGCGCACGCGGCGTGGAGGAGAATGCCGTCTGCCCGC	CAGCATGTACGGTGTCGAGGCCGCTGGCGCACGCGGCGTGGAGGAGAACGCCGTCTGCCCGC
TP39813	CAGCATGTAGTCGTAGAGGTGGTCCATGCTCATCTCCTCCCTCACGAACTTGC	CAGCATGTAGTCGTAGAGGGGGTCCATGCTCATCTCCTCCCTCACGAACTTGC
TP39884	CAGCATGTCATGTGGGCGGTGTGTGCATATGGTCCTACGGTGGC	CAGCATGTCATGTGGGCGATGTGTGCATATGGTCCTACGGTGGC
TP40115	CAGCATGTGGGCCGAGCATATACGGCGGACCTCGAATTGTGATCCCGACTTCCGAGGC	CAGCATGTGGGCAGAGCATATACGGCGGACCTCGAATTGTGATCCCGACTTCCGAGGC
TP40181	CAGCATGTTAATTTCGTCCAACTTAATTATCTGCCTTGTTGTCGCCGGCCGGC	CAGCATGTTAATTTCGTCCAACTTAATTATCTGCCTTGTCGTCGCCGGCCGGC
TP40786	CAGCATTCCTTGGGCGGCTTGCTCTGTGTGCTCCCGGGCATCACGTACGTCGCGCACCCGATCA	CAGCATTCCTTGGGCGGCTTGCTCTGCGTGCTCCCGGGCATCACGTACGTCGCGCACCCGATCA
TP41200	CTGCATTGCTGGGTGATCTGCGTGTGCTTTGCGCTGGACACTATTGC	CAGCATTGCTGGGTGATCTGCGTGTGCTTTGCGCTGGACACTATTGC
TP41303	CAGCATTGGGCCGAGCACCAGAGAAGGGTTGACGACGACGAGGTCCAGCCGCCGC	CAGCATTGGGCCGAGCACCAGACAAGGGTTGACGACGACGAGGTCCAGCCGCCGC
TP41316	CAGCATTGGTGCCTTGGAGTGGCACACATACATTACATTTACCGCCGCATACTGGC	CAGCATTGGTACCTTGGAGTGGCACACATACATTACATTTACCGCCGCATACTGGC
TP41339	CAGCATTGGTTAGAGGTCCTTCGATCATATTAATTTGCCTCCATTCATGTGAGAATGAACCAAG	CAGCATTGGTTAGAGGTCCTTCGATCATATTAATTTGCCTCAATTCATGTGAGAATGAACCAAG
TP41342	CAGCATTGGTTCGCGTTGGCAGTGCGGTGTTGTGACCACTGCTGACCTGGAGCGCAGTGACGAG	CAGCATTGGTTCGCGTTGGCAGTGCGGTGCTGTGACCACTGCTGACCTGGAGCGCAGTGACGAG
TP41375	CAGCATTGTCAGCAATTGGAAGGGGCGAGGTTGTGCTCACGAACAAGGCGGATGCAGACAACAT	CAGCATTGTCAGCAATTGGAAGGGGCGAGGTTGTGCTAACGAACAAGGCGGATGCAGACAACAT
TP41385	CAGCATTGTCCTCAGATGTGGCCACGGCCCTTCCAGTTCTCTGCTCTGTAGCATATTGC	CAGCATTGTCCTCAGATGTGGACACGGCCCTTCCAGTTCTCTGCTCTGTAGCATATTGC
TP41751	CAGCATTTGGACATATGCTGGGTCAGTCATCGTGAGCTCGGAAAGTTCGACTCTGCAATCGCCC	CAGCATTTGGACATATGCTGGGTAAGTCATCGTGAGCTCGGAAAGTTCGACTCTGCAATCGCCC
TP41762	CAGCATTTGGCATTGGCCTCCCACCCCAACGTGTCGTCCCTCCACGCCAAGC	CAGCATTTGGCATTGGCCTCCCACCCCAACGTGTCGTCCCTCCACGACAAGC
TP42000	CAGCCAAAAATGCAAGTTCAGAAACACCGCACCTTGCCGAAGCTTCGCCAACTTTCGATTCCGT	CAGCCAAAAATGCAAGTTCAGAAACACCGCACCTTGCCGAAGCTTCGCCAACCTTCGATTCCGT
TP42103	CAGCCAAAATGTAGTACCACTTGAGCTGTGGGATGATGAGAGGGAGGCAACCTATGGTTATGGC	CAGCCAAAATGTAGTACCACTTGAGCTGTGGGATGATGAGAGGGAGGCAACCGATGGTTATGGC
TP42106	CAGCCAAAATGTTTTAACGCATTTCATGTGAGGGAGTTGCCAATCGCAGGATTCTCCGACTATG	CAGCCAAAATGTTTTAACGCATTTCATGTGAGGGAGTTGCCAATCGCAGGATTCTCCGACCATG
TP42211	CAGCCAAACGCCACACGCCGACGCGAACCAACCAACCAGCCGGTAGCTCGCTCGGTAGCGGGAA	CAGCCAAACGCCACACGCCGACGCGAACCAACCAACCAGCCGGTAGCTCGCTCGCTAGCGGGAA
TP42323	CAGCCAAAGCCTCCCAAAGTCAATGCCGTCCTGGCTCCTGGGCACAGCGC	CAGCCAAAGCCTCCCAAAGCCAATGCCGTCCTGGCTCCTGGGCACAGCGC
TP42667	CAGCCAACATCCCCGACGACCTTGTAGTCGAGATACTCGCGAGGC	CAGCCAACATCCCCGACGACCATGTAGTCGAGATACTCGCGAGGC
TP42931	CAGCCAACGGTGACAGCACGCGAGGGCCCGGCACCGGTGGTCGACGGAGAGAGGCGGC	CAGCCAACGGCGACAGCACGCGAGGGCCCGGCACCGGTGGTCGACGGAGAGAGGCGGC
TP43118	CAGCCAAGAAGGGCTACGATTTCACCTTCTGGCTTCCCTTCCTGTCCACCAGCCTCAATGTGC	CAGCCAAGAAGGGCTACGATTTCACCTTCTGGCTTCCCTTCCCGTCCACCAGCCTCAATGTGC
TP43162	CAGCCAAGAGCGACCTCAGCAATGCCACCTTCGCCCTCAAGTCCATCCTCTTTGC	CAGCCAAGAGCGACCTCAGCAATGCCACCTTCGCCCTCAAGACCATCCTCTTTGC
TP43287	CAGCCAGGCCAAGGTGACGAGCGCCCAGGTGCCCGCCGCCGAGGAGGC	CAGCCAAGCCAAGGTGACGAGCGCCCAGGTGCCCGCCGCCGAGGAGGC
TP43426	CAGCCAAGCTTTTGTCGATGGAAAGTTTGGCTCCGGCCCGGACTTGGACTCCAGC	CAGCCAAGCTTTTGTCGATGGAAAGTTTAGCTCCGGCCCGGACTTGGACTCCAGC
TP43503	CAGCCAAGGCACACGACGCCGGGAGCGGGAGGCAGAGGCACTGGCACAGCAACAAAACGGTGAT	CAGCCAAGGCACACGACGCCGGGAGCGGGAGGCAGAGGCACTGGCACAGCAACAAAACGGCGAT
TP43635	CAGCCAAGTCATTTGTCGAAGTAGCACAACTGTGGTGCGGTTGCCATTGCTCCGATGC	CAGCCAAGTCATTTGTCGAAGTAGCACAACTGTGGTGAGGTTGCCATTGCTCCGATGC
TP43668	CAGCCAAGTGCCGTGGTGGGCATCACAAGGCGTGCCACTTTGC	CAGCCAAGTGCCGTGATGGGCATCACAAGGCGTGCCACTTTGC
TP43797	CAGCCAATCAATTCCCATTTTGCCCTTTGTGGAGGGAATGATGGCTGTCTCGGGAGC	CAGCCAATCAATTCCCATTTTGCCCTTTGTGGAGAGAATGATGGCTGTCTCGGGAGC
TP43808	CAGCCGATCAGGTCCCGCGCGGCGAGGAGCTTGCCCGCGATCTCCAGCCACCGGGCCGGCTCCG	CAGCCAATCAGGTCCCGCGCGGCGAGGAGCTTGCCCGCGATCTCCAGCCACCGGGCCGGCTCCG
TP43901	CAGCCACTGACATGCGGGCCGGGCACACGCTCGGGGCCACTGTCAGTGACAGGCACGGCAGGC	CAGCCAATGACATGCGGGCCGGGCACACGCTCGGGGCCACTGTCAGTGACAGGCACGGCAGGC
TP44080	CAGCCAATTTCTTGGATTCGTTCACCGAATGGGAAAGAGAGCAGAGAAGAGATTGGAAGCGC	CAGCCAATTTCTTGGATTCGTTCACCGAATGGGAAAGAGAGAAGAGAAGAGATTGGAAGCGC
TP44209	CAGCCACAACGGCGCCAGCATCGCGTTCCGCGCCGCGCTGGCCGCGGCCGACCAGGGCGTGCCG	CAGCCACAACGGCGCCAGCATCGCGTTCCGCGCCGCGCTAGCCGCGGCCGACCAGGGCGTGCCG
TP44224	CAGCCACACGAAAAGGATCGTCTTCTCCCTGGACGCGGTGCACCGCCTCTGCGGACGC	CAGCCACAAGAAAAGGATCGTCTTCTCCCTGGACGCGGTGCACCGCCTCTGCGGACGC
TP44413	CAGCCACACGAACCTTGGTTAGGGATGAGTCCTGATCAGTAGCCAACCAGCAAGGC	CAGCCACACGAACCTTGGTTAGGGACGAGTCCTGATCAGTAGCCAACCAGCAAGGC
TP44449	CAGCCACACGGACTCAATCTAGACGACTTGGAACGCGTTCACGTCTCGGACATTGCCGC	CAGCCACACGGACTCAATCTAGACGACTTGGAACGCGTTCACGTCTCGGACATTGACGC
TP44466	CAGCCACGCGTCACCGCGGGGGCGCGGGCCCCGCCACGCGC	CAGCCACACGTCACCGCGGGGGCGCGGGCCCCGCCACGCGC
TP44572	CAGCCACGGCAAGGAAGAGCGGAAGAAGAAGAAGATGATGGCGGCGAGCCATGGCCGC	CAGCCACAGCAAGGAAGAGCGGAAGAAGAAGAAGATGATGGCGGCGAGCCATGGCCGC
TP44746	CAGCCACATAACGGCGGAACGCCGTGGCCTCTCCGGGCGCCCACGGCAGTGCCGCGTCCTCCTG	CAGCCACATAACGGCGGAACGCCGTGGCCCCTCCGGGCGCCCACGGCAGTGCCGCGTCCTCCTG
TP44934	CAGCCACCAACCTCGATCGAGCTTGTGCGCAGGCGGCGGCGCGTGGCCCCCGGACGC	CAGCCACCAACCTCGATCGAGCTTGCGCGCAGGCGGCGGCGCGTGGCCCCCGGACGC
TP44968	CAGCCACCAATTTCGACGGTAACAGCAAGACACTTCGTTGGCGCATCGGCATCGC	CAGCCACCAATTTCGACGGTAACAGCAAGACACTTAGTTGGCGCATCGGCATCGC
TP45011	CAGCCACCACCCCCGTCCCGATCCCCAAATCTCATCACCTTCGC	CAGCCACCACCCCCGTCCCGATCCCCAAATCTCATCACCCTCGC
TP45066	CAGCCACCACTGCCGCCGCCGCCCATGATGCCTCCTCCTCCTCCTCCTGC	CAGCCACCACTGCCGCCGCCGCCCATGATGCCTCCTCCTCCTCATCCTGC
TP45135	CAGCCACCAGTTCGCGAACCGGAGTTCCCCAAAATCGAGCCTAACAGC	CAGCCACCAGTTCGCCAACCGGAGTTCCCCAAAATCGAGCCTAACAGC
TP45447	CAGCCACCGCCGCAGACTCCTCATGGCCTCCTACGAGACTCGTATCACCCGCGCTTGCGCTTGC	CAGCCACCGCCGCAGACTCATCATGGCCTCCTACGAGACTCGTATCACCCGCGCTTGCGCTTGC
TP45510	CAGCCACCGCGTCTCCCTCGGCCTTCTTGTTCTTCCACCGCCTCTGC	CAGCCACCGCGTCTCCCTCGGCCTTCTTCTTCTTCCACCGCCTCTGC
TP45533	CAGCCACCGGAAGAAGGGGCCGAGGGAGCTGGAGAAGTACAGGC	CAGCCACCGGAAGAAGGGGCCGAGGGAGCCGGAGAAGTACAGGC
TP45763	CAGCCACCTGCATTGCTGGAGTTGTCATGGCTCACTTTGCTGATACCCAGC	CAGCCACCTGCATTGCTGGAGTCGTCATGGCTCACTTTGCTGATACCCAGC
TP45876	CAGCCACGAATCGTACGTGGTTCTGCGTGCCTCGGGGCCGCAATGGGTGCGTCATCGAAGTGGA	CAGCCACGAATCGTACGTGGTTCGGCGTGCCTCGGGGCCGCAATGGGTGCGTCATCGAAGTGGA
TP46244	CAGCCACGGAGCATCCATCGGTCCAAGCCATGCTCCTCCTCTCTCCTCATGC	CAGCCACGGAGCATCCATCGGTCCAAGCCATGCTCCGCCTCTCTCCTCATGC
TP46345	CAGCCACGGCGCTCTACACCGGCGCGCCGGTGAGGATGCACTGCCTCCGCCACATTGC	CAGCCACGGCGCTCTACACCGGCGCGCCGGCGAGGATGCACTGCCTCCGCCACATTGC
TP46352	CAGCCACGGCGGTGACCTCCTACCCTGCGGCCCCAACGGTGCGC	CAGCCACGGCGGCGACCTCCTACCCTGCGGCCCCAACGGTGCGC
TP46359	CAGCCACGGCGGCTGAGCATGTACGCAGTGGTGGCCGCCCACGTCTGGCGC	CAGCCACGGCGGCTGAGCATGTACGCAGTGGTGGCCGCCCACGTCAGGCGC
TP46433	CAGCCACGGGGACCTCGTGTCGCGCCACGAGGGCGCGTACTCGCGGC	CAGCCACGGGGACCTCGTGTCGCGCCACGACGGCGCGTACTCGCGGC
TP46586	CAGCCACGTCTCTAGTTTCTCCTTGGTGCACCTGATGACAGGTAAACGAAACGCCATGC	CAGCCACGTCTCTAGTTTCTCCTTGGTGCACCTGATGACAGGTAAACAAAACGCCATGC
TP46737	CAGCCACTCACCCCGGCGGCAACCGAAGCGGCCACTCGCTCGCCGCACACCAAAATGGC	CAGCCACTCACCCCGGCGGCAACCGAAGCGGCCACGCGCTCGCCGCACACCAAAATGGC
TP46826	CAGCCACTCGCTCCTCTCGCCGGCTTCACCCATGTCTACTGCGTTCGTCTCGCGCCACCGTGCC	CAGCCACTCGCTCCTCTCGCCGGCTTCACCCATGCCTACTGCGTTCGTCTCGCGCCACCGTGCC
TP46837	CAGCCACTCGTCCAGGCTCTTGTTGTTGCTGGCCTTCGCCTCCTCCTGC	CAGCCACTCGTCCAGGCTCTTGTTGTTGCTGGCCTTCGCCTCCGCCTGC
TP46866	CAGCCACTGAACTCGGACTACCGGCCGCCCCCCTCACCGCTGTCGCTGACGCCCCTTGAGGTGC	CAGCCACTGAACCCGGACTACCGGCCGCCCCCCTCACCGCTGTCGCTGACGCCCCTTGAGGTGC
TP46868	CAGCCACTGAAGATGCTTCAGTTGGTGCAGGCACTGGTGGTGGTGATGCAATTGCATCAGTTTC	CAGCCACTGAAGATGCTTCAGTTGGTGCAGGCACTGCTGGTGGTGATGCAATTGCATCAGTTTC
TP46915	CAGCCACTGCAGAATTCAGGGAGCAAGTGGATTGGGAGTGCACGATCCATACGTTGGAGTGC	CAGCCACTGCAGAATTCAGGGAGCAAGTGGATTGGGAGTGCACGATCCATACGTTCGAGTGC
TP46936	CAGCCACTGCCGATCCAGCATGTCGGTGTCCAGGGCAACACATGGCTCGC	CAGCCACTGCCGATCCAGCATGTCGGTGGCCAGGGCAACACATGGCTCGC
TP46941	CAGCCACTGCCGGCAGTCCACGGGTGTCGACGCAACCTTCGACACCGAGCGGCCGAGC	CAGCCACTGCCGGCAGTCCACGGGTGTCGACGCAACCTCCGACACCGAGCGGCCGAGC
TP47183	CAGCCAGAGCACAGGGTGTGCGTCGCGTCAGATGCTCACGACTCGAACTGCCAGC	CAGCCAGAACACAGGGTGTGCGTCGCGTCAGATGCTCACGACTCGAACTGCCAGC
TP47251	CAGCCAGAAGGGAAGAAGAGATCGATCGAGACCCGTCTCTACACTCACCAGGC	CAGCCAGAAGGGAAGAAGAGATCGATCGAGACCCGTCTCAACACTCACCAGGC
TP47461	CAGCCAGAGCCAGGCAAGCGAGATGGCCGGTGGCCTTTCGGGC	CAGCCAGAGCCAGGCAAGCGAGATGCCCGGTGGCCTTTCGGGC
TP47618	CAGCCAGATCTGCCTGCTCCAAGGTCCACCTGCTCGCGTTTGGTGGCCATGGAGGCATTGGGCG	CAGCCAGATCTGCCTGCTCCAAGCTCCACCTGCTCGCGTTTGGTGGCCATGGAGGCATTGGGCG
TP47686	CAGCCAGCAACACACTCGCACTCGTCTGCTAACTGACATATGGCGTGTCATGGGCAACGCCAGC	CAGCCAGCAACACACTCGCACTCGTCAGCTAACTGACATATGGCGTGTCATGGGCAACGCCAGC
TP47883	CAGCCAGCAGTTTCCTCCGGGTATGGATCCCCAGATGATGTGCTTCCTTGAGCAGGGAGGCCAG	CAGCCAGCAGTTTCCTCCGGGTATGGATCCCCAGATGATGCGCTTCCTTGAGCAGGGAGGCCAG
TP47909	CAGCCAGCATTTGGCCTCGGCCTCGTTGGACGCCATGTGGCCGCGGGTGAGGTGGGCGC	CAGCCAGCATTTGGCCTCGGCCTCGTGGGACGCCATGTGGCCGCGGGTGAGGTGGGCGC
TP47955	CAGCCAGCCACGGCCACAGAGCGAACTGCACGGGCCCCACACCAAATCCTCGGTCGCCTGGCTC	CAGCCAGCCACGGCCACAGAGCGAACTGCACGGGCCCCACACCAAATCCTCGGGCGCCTGGCTC
TP48042	CAGCCAGCCCAATCCGGAGGCCGCGGTGAGCGGGAGGAGCGCGGCGCAGGCGTGCTCGGCGGC	CAGCCAGCCCAATCCGGAGGCCGCGGTGAGCGGGAGGAGCGCGCCGCAGGCGTGCTCGGCGGC
TP48067	CAGCCAGCCCCACGCGGGCACGCCACGCCACCACCACTCGTCGCCCCCACAGCTCAACTTCCCA	CAGCCAGCCCCACGCGGGCACGCCACGCCACCACCACTCCTCGCCCCCACAGCTCAACTTCCCA
TP48192	CAGCCAGCCTTCGGCCCCTCTTCCTGCCATCGACCCTTCAAAGTGTCGTCGATCCGTCGGC	CAGCCAGCCGTCGGCCCCTCTTCCTGCCATCGACCCTTCAAAGTGTCGTCGATCCGTCGGC
TP48288	CAGCCAGCGCAGAATCTCAGAAAACTCACGACGCGCACGCACGC	CAGCCAGCGCAGAATCTCAGAAAACTCACGACGCGCAAGCACGC
TP48407	CAGCCAGCGGGAGGAAGCTAACCGGGCGGGAGTCCCTCCTCCTCCGAAGCTTACCTCATCGAGG	CAGCCAGCGGGAGGAAGCTAACCGGGCGGGAGTCCCTCCTCCACCGAAGCTTACCTCATCGAGG
TP48488	CAGCCAGCTATATGGTTGGACGCTCATGGTGGCCGTTCCCTTTCAAACGCTGTGC	CAGCCAGCTATATGCTTGGACGCTCATGGTGGCCGTTCCCTTTCAAACGCTGTGC
TP48557	CAGCCAGCTCTGCCATCTCTACATTGCCATGGCTCCGGCAGGC	CAGCCAGCTCTGCCATCTCGACATTGCCATGGCTCCGGCAGGC
TP48578	CAGCCAGCTGGACCGTCCTTCCACCACGGCGGGGCAAGCTCTCCACCGCCGCCGC	CAGCCAGCTGGACCGTCCTTCCACCACGGCGGGCCAAGCTCTCCACCGCCGCCGC
TP48597	CAGCCAGCTGTCGTCGCTGGTGTCCGGGTTCCGCATCTACCACGGCAGGGGGCGCGCGCCGACG	CAGCCAGCTGTCGTCGCTGGTGTCCGGGTTCCGCATCTACCACGGCAGGGGCCGCGCGCCGACG
TP48684	CAGCCAGGACCACCTTCCTGCTCTGTGTGGCGGCCCTCCTAATTCTGGC	CAGCCAGGACCACCTTCCTGCTCTCTGTGGCGGCCCTCCTAATTCTGGC
TP48737	CAGCCAGGAGCCTCGGGCTTCTGGGTGATCTCAACCTTGTCTTGC	CAGCCAGGAGCATCGGGCTTCTGGGTGATCTCAACCTTGTCTTGC
TP48928	CAGCCAGGCGGCGTCGCCACTCCTGACCTCGTCGTCCAAGGGC	CAGCCAGGCGGCGTCACCACTCCTGACCTCGTCGTCCAAGGGC
TP49071	CAGCCAGGGGATCGTGCGCGCAGGGCGGCGGTTGCTGTGGCGGC	CAGCCAGGGGATCGTGCGCGCAGGGCGGCGGTTGCGGTGGCGGC
TP49082	CAGCCAGGGGCGTCGGGGCGGATGGGGATCGACTCGCGGGGAGCGGATCGGGGAACCCTAGC	CAGCCAGGGGCGTCGGGGCGGATGGGGATCGACTCCCGGGGAGCGGATCGGGGAACCCTAGC
TP49113	CAGCCAGGGTGGGTTTGGATCGTGTCTTGTCACTGACAGGCTACAGC	CAGCCAGGGTGGATTTGGATCGTGTCTTGTCACTGACAGGCTACAGC
TP49157	CAGCCAGTTCGGCTTCTGTGGCACCGGCGATGACTACTGCGGCGCCGGC	CAGCCAGGTCGGCTTCTGTGGCACCGGCGATGACTACTGCGGCGCCGGC
TP49265	CAGCCAGTACTTGAAAGCGCGCGCACACAAGCCACATGAAGCATCAATAGTAAGC	CAGCCAGTACTTGAAAGCGCGCACACACAAGCCACATGAAGCATCAATAGTAAGC
TP49304	CAGCCAGTATGCGGCGGTAAATGTAATGTATGTGTGCCACTCCAAGGTACCAATGC	CAGCCAGTATGCGGCGGTAAATGTAATGTATGTGTGCCACTCCAAGGCACCAATGC
TP49339	CAGCCAGTCATGTGGATATGTATGGAGGAGAGACTTACGGAGCTGGAGCTGGAGC	CAGCCAGTCATGTGGATATGTATCGAGGAGAGACTTACGGAGCTGGAGCTGGAGC
TP49355	CAGCCAGTCCATGAGCGGGTACTCTGCGCCGCCGACCACCCATTGGCCCTGGAGCAGGCCCGCG	CAGCCAGTCCATGAGCGGGTACTCTGCGCCGCCCACCACCCATTGGCCCTGGAGCAGGCCCGCG
TP49367	CAGCCAGTCCGGTGCTGAAAGGAACAGGGAACTAAGCAAAATGTTGAACGGACCCGAATGTAAG	CAGCCAGTCCGGTGCTGAAAGGAACAGGGAACTAAGCAAAATATTGAACGGACCCGAATGTAAG
TP49489	CAGCCGGTGGCGCGGCGTGTCGTGCGACGGCGACGGCCGCGTGGTGGGCCTCGCGCTGGACCGC	CAGCCAGTGGCGCGGCGTGTCGTGCGACGGCGACGGCCGCGTGGTGGGCCTCGCGCTGGACCGC
TP49497	CAGCCAGTGGGCACGCTGTGCTGGACGTCACGTCAGCGCCGAGGC	CAGCCAGTGGGCACGCTGGGCTGGACGTCACGTCAGCGCCGAGGC
TP49531	CAGCCAGTGTTCAGTTCTGGGCGGTGGCGGCGACGGTGCTG	CAGCCAGTGTTCAGTTCTGGGCGGTGGCCGCGACGGTGCTG
TP49712	CAGCTATACAATCGCGAGACGCAAGCGATGCTGGCTGGGGC	CAGCCATACAATCGCGAGACGCAAGCGATGCTGGCTGGGGC
TP49745	CAGCCATACCCATGTGCACACGTCTGAAAATTAGCAAATGGCCGTGTTGCGAGAATTGC	CAGCCATACCCACGTGCACACGTCTGAAAATTAGCAAATGGCCGTGTTGCGAGAATTGC
TP49825	CAGCTATAGCAGTGCAAGAAATGAATTACTTGGAAGGAATGGAGGTGTCCCTGACCTTACTGCG	CAGCCATAGCAGTGCAAGAAATGAATTACTTGGAAGGAATGGAGGTGTCCCTGACCTTACTGCG
TP50060	CAGCCATCACCATCCTCTCCTCTTTGACAGCCACCACCCGGCCTCCGC	CAGCCATCACCATCCTCTCCTCTTCGACAGCCACCACCCGGCCTCCGC
TP50163	CAGCCATCATCCGCAGGGTATAGGAGCATTGAGCGTCAACACAGGGTCATGGTGC	CAGCCATCATCCGCAAGGTATAGGAGCATTGAGCGTCAACACAGGGTCATGGTGC
TP50232	CAGCCATCCATGTTGCCCAGGGGAGGAGAGTTGGGCGCACTGGTGC	CAGCCATCCATGTTGCCCAGGGGAGGAGAGTCGGGCGCACTGGTGC
TP50324	CAGCCATCCTCTGTCTGTGCATCAGGCTATTCTCGGAGGCGGCGTCGTTTCGCTTCGACCAGAA	CAGCCATCCTCTGTCTGCGCATCAGGCTATTCTCGGAGGCGGCGTCGTTTCGCTTCGACCAGAA
TP50368	CAGCCATCGGGCATGGGAACCAGCACATTTCAAGCCGACATAGGTTCTGGCTCCGGC	CAGCCATCGAGCATGGGAACCAGCACATTTCAAGCCGACATAGGTTCTGGCTCCGGC
TP50468	CAGCCATCGTCCACGTCGGGGTATAGCCTCGATCGTTCGAGGCCATCGC	CAGCCATCGTCCACCTCGGGGTATAGCCTCGATCGTTCGAGGCCATCGC
TP50751	CAGCCATGACGCGAGCTTTGGCTTCTAGTGATGTGCTTGTGCTCTGC	CAGCCATGACGCGAGCTTTGGCTTATAGTGATGTGCTTGTGCTCTGC
TP50900	CAGCCATGCACTCGTCGTCCGGGTCGGCCGCGCTGACGACCACCTCGATGTCGGTCGTGTGCGC	CAGCCATGCACTCGTCGTCCGGGTCGGCCGCGCTGACGACCACCTCGATGTCGGCCGTGTGCGC
TP50906	CAGCCGTGCAGGAGCAGGACCAGCAAGAGCTAAACTCAGTTACGACGAAGGAATATACTTCTTA	CAGCCATGCAGGAGCAGGACCAGCAAGAGCTAAACTCAGTTACGACGAAGGAATATACTTCTTA
TP50909	CAGCCATGCAGGCACGCGCTCTGCCGGCCCGCCAATGCCTCGC	CAGCCATGCAGGCACGCGCTCTGCCCGCCCGCCAATGCCTCGC
TP50929	CAGCCATGCATCAGCGCATTGATCAGGGATCAGAGGGTTGAGATTCGGTATCTGC	CAGCCATGCATCAGCGCATTGATCAGGGATCAGAGGGTTCAGATTCGGTATCTGC
TP50935	CAGCCATGCATGCATAGCGGCCGTACGTACAGCTCTCTGGCCGCCGCGCGGTGCCTCTCACAGC	CAGCCATGCATGCATAGCGGCCGTACGTACAGCTCTCTGGCCGCCGCGCGGCGCCTCTCACAGC
TP50944	CAGCCATGCATGTCCTGCATTGAGTGCATGCGAGCAAGAGTTGTTGATGGATCTTGCTAGAGCA	CAGCCATGCATGTCCTGCATTGAGGGCATGCGAGCAAGAGTTGTTGATGGATCTTGCTAGAGCA
TP51196	CAGCCATGGAGCTTTGCAAGTTGACCGACAATCTGGCCAACTGCTCCAGATGC	CAGCCATGGAGCTTTGCAAGTTGACCGACAATCTGACCAACTGCTCCAGATGC
TP51217	CAGCCATGGAGGCGGATCCGAAGGATGCCTCCTCCCTGCTCCGCTGTTCTGC	CAGCCATGGAGGCGGATCCGAAGGATGCCTCCTCCCTGCTCCGCGGTTCTGC
TP51255	CAGCCATGGCAATGGACCCAGCTAATTTGCCACGCCAGTCCACTACGCGCGCTTGGGATGC	CAGCCATGGCAATGGACCCAGCTAATATGCCACGCCAGTCCACTACGCGCGCTTGGGATGC
TP51330	CAGCCATGGCCGGGTGCGCCTCGCGCCCCGGCACCCCCGCCACGCCTCAGGGCGC	CAGCCATGGCCGGGTGCGCCTCGCGCCCCGGCGCCCCCGCCACGCCTCAGGGCGC
TP51349	CAGCCATGGCGACCACTCTCTCGTTATCCTCTCCCATCTTCCTTGCCGC	CAGCCATGGCGACCACTCTCTCGTTATCCTCTCCCATCTTCCTCGCCGC
TP51372	CAGCCATGGCGCGATGCAGGCGGCGTGGTACCAGTGCGCGCACGGC	CAGCCATGGCGCGATGCAGGCGGCGTGGAACCAGTGCGCGCACGGC
TP51389	CAGCCATGGCGGCGACGAGGCCGCTCTCGGGGACGCCATCGTTGTCCTCAGC	CAGCCATGGCGGCGACGAGGCCACTCTCGGGGACGCCATCGTTGTCCTCAGC
TP51458	CAGCCATGGGAACCGGCCGCGTCGCGCTCCTCGTCCTCTTCTCCGCGGCGC	CAGCCATGGGAACAGGCCGCGTCGCGCTCCTCGTCCTCTTCTCCGCGGCGC
TP51499	CAGCCATGGGCTCCTCCGCCAGCCACGCCGCGGCCCCTCCTTCTCCTCCGCCGGCGGCCGCCTA	CAGCCATGGGCTCCTCCGCCAGCCACGCCGCGGCCCCTCCTTCTCCTCCGCCGGCCGCCGCCTA
TP51676	CAGCCATGTCGTCCGCCGCCGCCGCCGCGGCGCCGGAGCCGCGCCCCGTGCGGTTCGGCATCCT	CAGCCATGTCGTCCGCCGCCGCCACCGCGGCGCCGGAGCCGCGCCCCGTGCGGTTCGGCATCCT
TP51683	CAGCCATGTCTGAACAATGTGCATCAAAGTTCACAAGCAGGTTACAGTGATCCCTCGATGC	CAGCCATGTCTGAACAATGTGCATCAAAGTTCACAAGCAGATTACAGTGATCCCTCGATGC
TP51727	CAGCCATGTGTTCATCGTTCTTCCGCGTCGACCGTGCACATCCTCCAGGGC	CAGCCATGTGTTCATCGTTCTTCCGAGTCGACCGTGCACATCCTCCAGGGC
TP51804	CAGCCATTACAGACAAGTTCCCTGCTCTGCCCATACTTAAACTGTTCCTGGCGGCCCCGACCTG	CAGCCATTACAGACAAGTTCCCTGCTCTACCCATACTTAAACTGTTCCTGGCGGCCCCGACCTG
TP51815	CAGCCATTACTCCTCCCGGTCACTCCTCACTCCCACCAGCGAACCACCTCGGC	CAGCCATTACTCCTCCCGGTCACTCCTCACTCCCACCAGCGAACCACCGCGGC
TP51835	CAGCCATTATCTCACCCCGCCTCTTCCCCTCAAATCCACTGCGGCCGTCGTCTCATCGC	CAGCCATTATCTCACCCCGCCTCTTCCCCTCAAATCCACTGCGGCCATCGTCTCATCGC
TP51906	CAGCCATTCCTTTTTTCCTCTCACAGCGAAATCGCACTTGGTCGCGTTATGATGC	CAGCCATTCCTTTTTCCCTCTCACAGCGAAATCGCACTTGGTCGCGTTATGATGC
TP51970	CAGCCATTGACGGCCGCCGCCGGTGGTGGCCCAGCGAGGTCCGGCACCGC	CAGCCATTGACGGCCGCCGCCGGTGGTGGCCCAGCGACGTCCGGCACCGC
TP52234	CAGCCATTTTGGTGTGCGGCGAGCGCGTGGCCGCTTCGGTTGCCGCCGGGGTGAGTGGC	CAGCCATTTTGGTGTGCGGCGAGCGAGTGGCCGCTTCGGTTGCCGCCGGGGTGAGTGGC
TP52446	CAGCCCAACCCTAGCAAAGGTCGCCGCATCTAGAATCCGCAATCCGC	CAGCCCAACCCTAGCAAAGGTCGCCGCATCCAGAATCCGCAATCCGC
TP52671	CAGCCCCAGGATCTGAATTTCTGCGTTTCACCTCTCACCTTCGACCTTTGC	CAGCCCAAGGATCTGAATTTCTGCGTTTCACCTCTCACCTTCGACCTTTGC
TP52775	CAGCCCAATCAGCGAGCGCGGGCATGCGTGGCAACGCACCGTCAGCGCCGTCGTCTAGCAGGGC	CAGCCCAATCAGCGAGCGCGGGCATGCATGGCAACGCACCGTCAGCGCCGTCGTCTAGCAGGGC
TP52988	CAGCCCACCCCAGCGCCGTCTTGCCGCCTTGTGCCATGAAAGCTCCTTCGATCAGTTGATCTGC	CAGCCCACCACAGCGCCGTCTTGCCGCCTTGTGCCATGAAAGCTCCTTCGATCAGTTGATCTGC
TP53081	CAGCCCACCGCCATGGCGTCGTCCCCTTCCTCCTCGTCTCCTCCTCCCTCCTGCTGGCTCCTCT	CAGCCCACCGCCATGGCGTCGTCCCCTTCCTCCTCGTCTCCTCCTCCCTCCTGCTGACTCCTCT
TP53097	CAGCCCACCGGCGACAGCTCCGACGAGGAGGAGGAAGAAGCCAAGAAGCGCCGAGCCAGTGC	CAGCCCACCGGCGACAGCTCCGACGACGAGGAGGAAGAAGCCAAGAAGCGCCGAGCCAGTGC
TP53223	CAGCCCACGCTGGTGGATCGAGTTGAGCCGTACGGCCCGCGTCACAACACGTGC	CAGCCCACGCCGGTGGATCGAGTTGAGCCGTACGGCCCGCGTCACAACACGTGC
TP53232	CAGCCCACGCGACTCTGACTGTGCATCGTCCAGCGTCCGTCCGTCCGTCTGATGGGC	CAGCCCACGCGACTCTGACTGTGCATCGTCCAGCGTCCGTCCGTCCGTCCGATGGGC
TP53392	CAGCCCATTCGGAGTGCTAGCCCATGACAAGGAAATGGGTACGGACGC	CAGCCCACTCGGAGTGCTAGCCCATGACAAGGAAATGGGTACGGACGC
TP53472	CAGCTCAGAAATTTGGTTGCCGCTACAGCCCCAACAACCTCGCCAAAACCTAGCATTTGGC	CAGCCCAGAAATTTGGTTGCCGCTACAGCCCCAACAACCTCGCCAAAACCTAGCATTTGGC
TP53503	CAGCCCAGACGATGATGTCCACCGACAGGTGCGTCCTCGGC	CAGCCCAGACGATGATATCCACCGACAGGTGCGTCCTCGGC
TP53518	CAGCCCAGAGCATGACCGCCGCCACCACGGACATGATATGGTACGAGC	CAGCCCAGAGCATGACCGCCACCACCACGGACATGATATGGTACGAGC
TP53564	CAGCCCAGCAATCCACGCACGCAAGCGCAGTCTCCTGCCTCCTCCATGCTCCCAGGCGC	CAGCCCAGCAATCCACGCACACAAGCGCAGTCTCCTGCCTCCTCCATGCTCCCAGGCGC
TP53669	CAGCCCAGCCGCGAGGACCGAACGCGCCGAGACCCGGCGTCGGCGCGTCCGC	CAGCCCAGCCGCGAGGACCGAACGCGCCGAGATCCGGCGTCGGCGCGTCCGC
TP53676	CAGCCCAGCCGGAGCGGAGGACTCGGAGCCGACGGCAAGGAGGGCGC	CAGCCCAGCCGGAGCGGAGGACCCGGAGCCGACGGCAAGGAGGGCGC
TP53712	CAGCCCAGCGCCGAGCGCAGGTTAAATAGTCTGGTGTGCCACCTGC	CAGCCCAGCGCCGAGCGCAGGTTAAATAGTCTGGTGCGCCACCTGC
TP53750	CAGCCCAGCGTTAGGAACAGCAAGTCAGCGACACTGTTGAGGC	CAGCCCAGCGTTAGCAACAGCAAGTCAGCGACACTGTTGAGGC
TP53851	CAGCCCAGGATGCCGAACCGCACGGGGCGCGGCTCCGGCGCCGCGGTGGCGGCGGCGGACGACA	CAGCCCAGGATGCCGAACCGCACGGGGCGCGGCTCCGGCGCCGCGGCGGCGGCGGCGGACGACA
TP53864	CAGCCCAGGCCAGCCCGTCTTCTTCTTCTCTCTCCTTCGCGCCGAGC	CAGCCCAGGCCAGCCCGTCTCCTTCTTCTCTCTCCTTCGCGCCGAGC
TP53950	CAGCCCAGTAGCAGGCGCCGGCGCCGGGGTCAGTGACATGGTCGGGCCAGTACGTGGAGCTGGC	CAGCCCAGTAGCAGGCGCCGGCGCCGGGGTCAGTCACATGGTCGGGCCAGTACGTGGAGCTGGC
TP54007	CAGCCCAGTTGAATACTGGAGCCCACCAGGCCACGACACGTGCCAATGCGAATGC	CAGCCCAGTTGAATACTGGAGCCCACCAGGCCACGACACGTGCCAATGCAAATGC
TP54115	CAGCCCATCGGACGGACGGACGGACGCTGGACGATGCACAGTCAGAGTCGCGTGGGC	CAGCCCATCAGACGGACGGACGGACGCTGGACGATGCACAGTCAGAGTCGCGTGGGC
TP54520	CAGCCCCAAACAAATTGTCTTCATCAAACATCGGATTATCAAGGCGGTATCTGCCAGCAAGC	CAGCCCCAAACAAATTGTCTTCATCAAACATCGGATCATCAAGGCGGTATCTGCCAGCAAGC
TP54526	CAGCCCCAAAGCCAGGCAAGCAAGCGCGCACGCGACTCGAGCCCGGC	CAGCCCCAAAGCCAGGCAAGCAAGCGCGCACGCGACTCGAGCCAGGC
TP54721	CAGCCCCACGGCCACCTCTACCACCACGAGGGAAGTGTTGTGGCCGCGTTGC	CAGCCCCACGGCCACCTCTACCACCACGAGGGAAGTGTTGTGGCCGCATTGC
TP54803	CAGCCCCAGCAGGACGCGCACGCCGCCGCCTTCCTCCCCGCACGACAGGAACAGCGCCACTTCC	CAGCCCCAGCAGGACGCGCACGCCGCCGCCTTCCTCCCCGCACGACAGGAACAGCGCCACCTCC
TP54808	CAGCCCCAGCCAGAATAATTCCAAAAGAGAAGCAACAGCCATTTGCGCTTGGACCACACACACA	CAGCCCCAGCCAGAATAATTCCAAAAGAGAAGCAACAGCCATTTGCACTTGGACCACACACACA
TP54809	CAGCCCCAGCCAGCATCGCTTGCGTCTCGCGATTGTATGGC	CAGCCCCAGCCAGCATCGCTTGCGTCTCGCGATTGTATAGC
TP55063	CAGCGCCCCAACTCTCAGGCGCCACGCCCCACCAACCTGAACCAGC	CAGCCCCCCAACTCTCAGGCGCCACGCCCCACCAACCTGAACCAGC
TP55099	CAGCCGCCCTACGGCGAGACCTACTTCGGCATGCCCACCTGCCGC	CAGCCCCCCTACGGCGAGACCTACTTCGGCATGCCCACCTGCCGC
TP55169	CAGCGCCCGCGCCTTGGTCTCGATGATGGCCTGCCCGCAGAACTGGTTGCCCGTGCACGCGACC	CAGCCCCCGCGCCTTGGTCTCGATGATGGCCTGCCCGCAGAACTGGTTGCCCGTGCACGCGACC
TP55341	CAGCCCCGAGCTGGAGCTCGAGGCTGACGCTGACCCGGAAGCCGACCCCGCCTGC	CAGCCCCGAGCTGGAGCTCGAAGCTGACGCTGACCCGGAAGCCGACCCCGCCTGC
TP55409	CAGCCCCGCCCCGGCAAGGGCGTGACCAACACCTGCGACGTCTGCGAACGC	CAGCCCCGCCCCGGCAAGGGCGTCACCAACACCTGCGACGTCTGCGAACGC
TP55415	CAGCCCCGCCTGCGGGCGAGGTGAGCGAGGAAAGCTACGGC	CAGCCCCGCCCGCGGGCGAGGTGAGCGAGGAAAGCTACGGC
TP55418	CAGCCCCGCCCTGGAGGTCCTGACCATCATCGCGAGCCAGACCGACGTGCGCCTCTGCCTCATC	CAGCCCCGCCCTGGAGGCCCTGACCATCATCGCGAGCCAGACCGACGTGCGCCTCTGCCTCATC
TP55421	CAGCCCCGCCGACGGAGGAGAACACTGCTCTCGCCTTTCTAGC	CAGCCCCGCCGACGGAGGAGAACACTGCTCTCGCCTCTCTAGC
TP55573	CAGCCCCGGCACGATGTAGCTGTCCGTCCTCATCACCAACCATGGGATGTTCTGGAGC	CAGCCCCGGCACGATGTAGCTGTCCGTCCTCATCACCAACAATGGGATGTTCTGGAGC
TP55674	CAGCCTCGTACAGGCAGGGGGTGGCGGAGGCGGCCGTCGACGACGACTCCCGC	CAGCCCCGTACAGGCAGGGGGTGGCGGAGGCGGCCGTCGACGACGACTCCCGC
TP55745	CAGCCCCGTGGCGCTCCGGAACGCGGCGGCATTGCACCCGCGGCCGC	CAGCCCCGTGGCGATCCGGAACGCGGCGGCATTGCACCCGCGGCCGC
TP55763	CAGCCCCGTTCACAGATGCTCACCGGTCCTGGCCGTGGCGGGCAAGCTTGCCTCAGATGCACCA	CAGCCCCGTTCACAGATGCTCACCGGTCCTGGCCGTGGCCGGCAAGCTTGCCTCAGATGCACCA
TP55943	CAGCCCCTCTCCTGGGCCAGGCGCACCGGCTTCCAGTCCCGGGTCTCCGGCGAGTCACTGCCTT	CAGCCCCTCTCATGGGCCAGGCGCACCGGCTTCCAGTCCCGGGTCTCCGGCGAGTCACTGCCTT
TP55972	CAGCCCCTGAGTCGGCGTCCCCTGCCCCGCTGGGAGAGGCTCCCGC	CAGCCCCTGAGGCGGCGTCCCCTGCCCCGCTGGGAGAGGCTCCCGC
TP56004	CAGCCCCTGCCCCTTCCTCCGCCTCCACAGGCACAACCGTCTCCTCCTGC	CAGCCCCTGCCCCTTCCTCCGCCTCCACAGGCACAACCGCCTCCTCCTGC
TP56022	CAGCCCCTGCGGCCCGCACACCAGCACGCCCACGTCCGCCGCGTCGCCAGCCCGCTCCGCGAAC	CAGCCCCTGCGGCCCGCACACCAGCACACCCACGTCCGCCGCGTCGCCAGCCCGCTCCGCGAAC
TP56045	CAGCCCTTGGACGTGCCCCGGCGACGACGTCTTCTACAACGCCTCCATCATCTGGGGCGTCGTC	CAGCCCCTGGACGTGCCCCGGCGACGACGTCTTCTACAACGCCTCCATCATCTGGGGCGTCGTC
TP56169	CAGCCTCTTTCCTTTTGCGTGCCCACCGTGGGCTAACCTCGATAAGACGGTGTGGCATAAGC	CAGCCCCTTTCCTTTTGCGTGCCCACCGTGGGCTAACCTCGATAAGACGGTGTGGCATAAGC
TP56234	CAGCCCGAAGGCCGGCAACGATGCAAACAGCCCCGTCATTTTCGGCCAGC	CAGCCCGAAGGCCGGCAACGATGCAAACAGCCCCGTCATTTTCGCCCAGC
TP56286	CAGCCCGACCGCTTCTTGCGCTTCCCGGATATGAGCGCCCACACAGGC	CAGCCCGACCGCTTCTTGCGCTTCCCAGATATGAGCGCCCACACAGGC
TP56337	CAGCCCGACGGTGCGCTCATTGACGAAGGCGCCCGGGAGCTTGGTGACGGGGTCGCGCACGTTG	CAGCCCGACGGTGCGCTCATTAACGAAGGCGCCCGGGAGCTTGGTGACGGGGTCGCGCACGTTG
TP56587	CAGCCCGCAGACGAACCCCATCATCGGGCGGATCGACCGCAAGAGCGGCCACGGC	CAGCCCGCAGACGAACCCCATCATCGCGCGGATCGACCGCAAGAGCGGCCACGGC
TP56612	CAGCCCGCAGTGCACAGCACGAGCCAATGACGGGGACCGCCGGAGCCCGCGAGGGACTGGACCA	CAGCCCGCAGTGCACAGCACGAGCCAATGACGGGGACCGCCGGAGCCCGCGAGGGACCGGACCA
TP56680	CAGCCCGCCATGGTCGCTTGGTTGTGCGGCGGTGTCGCCGACCAATCTTGC	CAGCCCGCCATGGTCGCCTGGTTGTGCGGCGGTGTCGCCGACCAATCTTGC
TP56733	CAGCCCGCCCTTTCTCTCTGCCCCCGCCGTTTCCTCGGGCCTCGGC	CAGCCCGCCCTCTCTCTCTGCCCCCGCCGTTTCCTCGGGCCTCGGC
TP56783	CAGCCCGCCGCGACAGCAAAGGCACCACGTGCGGGGCTCCCGGCCACGGC	CAGCCCGCCGCGACAGCAAAGGCACCACGTGCGGGGCTCCCGACCACGGC
TP56804	CAGCCCGCCGGCGCCGGCGCCGGCGGCCAGGGAGGCCGTGC	CAGCCCGCCGGCGCCGGCGCCGCCGGCCAGGGAGGCCGTGC
TP56907	CAGCCCGTGCCCCACCTTGCACATCCCTGCCAGCGTCGCCGCGAGC	CAGCCCGCGCCCCACCTTGCACATCCCTGCCAGCGTCGCCGCGAGC
TP56908	CAGCCCGCGCCCCGCGTCCCGTACAACAACGGCGGCAACGTGGACATGTGCGGCAACCAGTACC	CAGCCCGCGCCCCGCATCCCGTACAACAACGGCGGCAACGTGGACATGTGCGGCAACCAGTACC
TP57063	CAGCCCGCGTAGGCTCAGCGGTGGCACCTGGACCTCTTGTGTCGGGGCTTCGC	CAGCCCGCGTAGCCTCAGCGGTGGCACCTGGACCTCTTGTGTCGGGGCTTCGC
TP57082	CAGCCCGCGTGCCCACCGTTCCGTGAGTTTCGTGCTCGCCGGTGCGGAGTGGATGCGGGC	CAGCCCGCGTGCCCACCGTTCCGTGAGTTTCGTGCGCGCCGGTGCGGAGTGGATGCGGGC
TP57130	CAGCCCGCTGAGCGGCTTCAGTCTGGCGTTTCTCTGTACGAGCTCGAGC	CAGCCCGCTGAGCGGCTTCAGCCTGGCGTTTCTCTGTACGAGCTCGAGC
TP57151	CAGCCCGCTTCTTGTCCCTGGTCTCCTTGGCGGCGGCGTCCGC	CAGCCCGCTTCTGGTCCCTGGTCTCCTTGGCGGCGGCGTCCGC
TP57258	CAGCCCGGCACCATGATCTGGTCAGCGTGCCACAACACCCGCGCCGGCGCCCCGC	CAGCCCGGCACCATGATCTGGTCAGCGTGCCACAACACCCGCGCCGGCGCCCAGC
TP57329	CAGCCCGGCCGGCACGAGGGGCCGGTCGAAGACGGCGCTGTCCACCCAGTCCTTGAGC	CAGCCCGGCCGGCACGAGGGGCCGATCGAAGACGGCGCTGTCCACCCAGTCCTTGAGC
TP57589	CAGCCCGGGTGGCGCGGGCCCGTCCCGACGTCGCGCGGGCACCGCATCCAGTTCAGGCTCTACG	CAGCCCGGGTGGCGCGGGCCCGTACCGACGTCGCGCGGGCACCGCATCCAGTTCAGGCTCTACG
TP57595	CAGCCCGGGTTGTTGTAGAACTGCACCCACACGATGTCGAACTGCACCGCCTGC	CAGCCCGGGTTGTTGTAGAACTGCACCCACAAGATGTCGAACTGCACCGCCTGC
TP57730	CAGCCCGTAGTGTAATTCCCTGGTGACAACGACGCTGATGATGAACTATGTTATGCATGTATAG	CAGCCCGTAGTGTAATTCCCTGGTGACAACGACGCTGATGATGAACTATGTTATGCATGGATAG
TP57753	CAGCCCGTCATGGTCGTCGATGTCAGACAGTTGCTTCAGCTCGCGTGGCGTTGGCGC	CAGCCCGTCATGGTCGTCGATGTCAGACAGTCGCTTCAGCTCGCGTGGCGTTGGCGC
TP57834	CAGCCCGTCGATCTCCTCGTCAAGGTCCCCGTGAACCGGATCGATTCGC	CAGCCCGTCGATCTCCTCGTCAAGGTCCCCGTGAACCGGATCGATCCGC
TP57907	CAGCCCGTCTCCGAACGCGTAGGTCTTTGGTGCCCGTACGTTGC	CAGCCCGTCTCCGAACGCGTAGGGCTTTGGTGCCCGTACGTTGC
TP57928	CAGCCCGTGAAGTATTCGTAGCCGTAGATGGTGTTGTCCTTCTGGCTTTGGATGTACGCCGTGG	CAGCCCGTGAAGTACTCGTAGCCGTAGATGGTGTTGTCCTTCTGGCTTTGGATGTACGCCGTGG
TP57964	CAGCCCGTGCCGTGCCCGTCTGCCTTCGCGTCGCGTCTGCTCTGGCCGTAGTGC	CAGCCCGTGCCGTGCCCGTCTGCCTTCGCGTCGCGTCTGCTCTGGCCGTAGGGC
TP57991	CAGCCGGTGCTCACAGAGATCTCGAGGCACGAAGAACTTGTGGCTCCGTTGTGC	CAGCCCGTGCTCACAGAGATCTCGAGGCACGAAGAACTTGTGGCTCCGTTGTGC
TP58062	CAGCCCGTGTCGAGGGAGGGACAGATAGGACGACGCGGCGGTCGCGAGGATGGCGGGGAGCATG	CAGCCCGTGTCGAGGGAGGGACAGATAGGACGACGCGGCGGTCGCGAGGATGGCAGGGAGCATG
TP58064	CTGCCCGTGTCGGAGGACCAGCCCGTGTCCATCCTCGGGAACCTGGCGC	CAGCCCGTGTCGGAGGACCAGCCCGTGTCCATCCTCGGGAACCTGGCGC
TP58065	CAGCCCGTGTCGTTCTGCTCGCTGTGGCGCCCGGTGTAGGGTGTGGTGGCCTGGCCGTGC	CAGCCCGTGTCGTTCTGCTCGCTGTGGCGCCCGGTGTAGGGTGTGGTGGCCTGGCCGCGC
TP58098	CAGCCCGTTCCAATCCTCTCTCGGTCGCAGGGTGAGGTGGAACGGTGGGGACTTGCGTGGC	CAGCCCGTTCCAAACCTCTCTCGGTCGCAGGGTGAGGTGGAACGGTGGGGACTTGCGTGGC
TP58210	CAGCCCTACATGGCGGCTGGATCAGTCGTCTGGTCCCGGTAAAACAGGAAGGAGACAGC	CAGCCCTACATCGCGGCTGGATCAGTCGTCTGGTCCCGGTAAAACAGGAAGGAGACAGC
TP58217	CAGCCCTACCACTACCACCAGCCCATGCTCAAATGTGTTCGTTTCTATCCACAACTAGTGTGC	CAGCCCTACCACTACCACCAGCCCATGCTCAAATATGTTCGTTTCTATCCACAACTAGTGTGC
TP58237	CAGCCCTACGCGTTCTGGAAGGGCAACCCGTGGGTGTCCAACCAGCGGCGCGACCTGC	CAGCCCTACGCGTTCTGGAAGGGCAACCCCTGGGTGTCCAACCAGCGGCGCGACCTGC
TP58453	CAGCCCTCCATTCCGTCGAATTTGTTCCTGGAAGAGCCGCTTCCGCATCTCGCACCGCGCCATG	CAGCCCTCCATTCCGACGAATTTGTTCCTGGAAGAGCCGCTTCCGCATCTCGCACCGCGCCATG
TP58526	CAGCCCTCCGTGCAGATGTGCGCCAGGCAGTCCATCGCCTCGCTCATCTCCACGTACACGCGC	CAGCCCTCCGTGCAGATGTGCGCCAGGCAGTCCATCGCCTCGCTCAGCTCCACGTACACGCGC
TP58819	CAGCCTTGCAATCATGGGGGTGCAGTCCTGTCGCATAGCCTTGCTGGAGCAGTTCGATCGTATT	CAGCCCTGCAATCATGGGGGTGCAGTCCTGTCGCATAGCCTTGCTGGAGCAGTTCGATCGTATT
TP59010	CAGCCCTGGCGCGCCTTCGCGCCCGACGGCGTCATCCTGTTCTCCGACATTCTCACGCCGC	CAGCCCTGGCGCGCCTTCGCCCCCGACGGCGTCATCCTGTTCTCCGACATTCTCACGCCGC
TP59048	CAGCCCTGTACATGGCTCGCAAGGCCCGGATGTTGGCGAGC	CAGCCCTGTACATGGCCCGCAAGGCCCGGATGTTGGCGAGC
TP59076	CAGCCCTGTCTTGCTGATGCGCTCGATCCGCGGCCCCATGCCTGC	CAGCCCTGTCTTGCTGAAGCGCTCGATCCGCGGCCCCATGCCTGC
TP59143	CAGCCCTTCATCATTTCGCTCCGTACAGCAGACGCACAGTCTCTTTTCACGGTGC	CAGCCCTTCATCATTTCGCTCCGTACAGCAGACGCACAGTCTCTTTTCACGATGC
TP59190	CAGCCCTTCTAGCGCCTCAGCCCTCTGCTGGTATGACGTCGTGTCGAAGCGCCGC	CAGCCCTTCTAGCGCCTCAGCCCTCTGCTCGTATGACGTCGTGTCGAAGCGCCGC
TP59364	CAGCCCTTTGTCATGGTGCGCCATGGCCTGCTTGTTGTGGTCGTGGCGCCGTGAGAACTGC	CAGCCCTTTGTCATGGTACGCCATGGCCTGCTTGTTGTGGTCGTGGCGCCGTGAGAACTGC
TP59433	CAGCCGGAACTTGAGCTCGTTGTTCTGCGTCGCGATCCCGGCCGAGTCACGC	CAGCCGAAACTTGAGCTCGTTGTTCTGCGTCGCGATCCCGGCCGAGTCACGC
TP59514	CAGCCGAACAGGGAGAGCGTCTTGAGGTGGGGCAGGCCGCGC	CAGCCGAACAGGGAGAGCGTCTTGAGGTGCGGCAGGCCGCGC
TP59534	CAGCCGAACCCGAAGTACCGCTCACATGAGACGTTGTAGATCTTCCTCTTTGCCTCTTCCTCGC	CAGCCGAACCCGAAGTACCGCTCACATGAGACGTTGTAGATCTTCCTCTTCGCCTCTTCCTCGC
TP59687	CAGCCGAAGCCGCTTGTGGTGCAGAAACTTCGCCGTGCACGCGC	CAGCCGAAGCCGCTTGGGGTGCAGAAACTTCGCCGTGCACGCGC
TP59770	CAGCCGAAGTTCAAGCTCTGCCATGTGCATGTTCCAACTTAACTGCGTTCCTTGTTTCATCTGC	CAGCCGAAGTTCAAGCTCTGCCATGTGCATGTTCCAACTTAACTGCATTCCTTGTTTCATCTGC
TP59864	CAGCCGACACGACCTGCGGGGCTCGGCCTCGTCGTCCTCCTCTACTCGTCGC	CAGCCGACACGACCTGCGGGGCTCGGCCTCCTCGTCCTCCTCTACTCGTCGC
TP59952	CAGCCGACCCGTCGATGCCGCCACCGCCCAGCACGTTCAGCGGAAGC	CAGCCGACCCGTCGATGCCGCCAACGCCCAGCACGTTCAGCGGAAGC
TP60017	CAGCCGCCGACGCGGACGGCGACGCCGCCGCGGGCGAGCGCGGC	CAGCCGACGACGCGGACGGCGACGCCGCCGCGGGCGAGCGCGGC
TP60032	CAGCCGACGAGATAATTTCCCTGCGTCCCGTGTCCAAACCTAACTACTAGC	CAGCCGACGAGATAATTTCCCTGAGTCCCGTGTCCAAACCTAACTACTAGC
TP60050	CAGCCGACGATCACCACCACCTCGTTGCGGAAGGAGTCGGGGACGCGGTACGAGTGGGAATGC	CAGCCGACGATCACCACCACCTCGTCGCGGAAGGAGTCGGGGACGCGGTACGAGTGGGAATGCA
TP60091	CAGCCGACGCCGTCGCGGAACAGCGCGGGGCTCGCGGCGGCGAGGAAGCCGC	CAGCCGACGCCGTCACGGAACAGCGCGGGGCTCGCGGCGGCGAGGAAGCCGC
TP60121	CAGCCGACGCTGACAATGGTGCCTCGGAGCACCTGCAAGCCTGTCGTGGGCGGCTTCGCCCAAC	CAGCCGACGCTGACAATGGTGCCTCGGAGCACCTGCAAGCCTGTCGTGCGCGGCTTCGCCCAAC
TP60150	CAGCCGATGGCGACGAGGTGGGAGTCGAGGACACTAGCCAAAGACCAGC	CAGCCGACGGCGACGAGGTGGGAGTCGAGGACACTAGCCAAAGACCAGC
TP60258	CAGCCGAGAAAAACCAATCAGGCACGAAAGGATTCCCCTCCTTTGGTGCTTGC	CAGCCGAGAAAAACCAATCAGGCACGAAAGGATTCCCCTCCTTTGGGGCTTGC
TP60275	CAGCCGAGGAGGTACTGGTAGGACTGCGCCCTGGTGGGCATGGCCTCGAGC	CAGCCGAGAAGGTACTGGTAGGACTGCGCCCTGGTGGGCATGGCCTCGAGC
TP60373	CAGCCGAGATGTGATGGAATGGGACTGGGACTGCGGCCGCAAGCTGGGC	CAGCCGAGATGTGATGGAATGGGACGGGGACTGCGGCCGCAAGCTGGGC
TP60422	CAGCCGAGCAGGTACAGCGCCAGCCGCTTCTTGGCCCGCCGGAGC	CAGCCGAGCAGGTACAGCGCCAGCCGCTTCTTGGCACGCCGGAGC
TP60484	CAGCCGAGCCTGCAGGCGCCGCTGTCCCTGTCGCTGTGCCGGCCGGACGCTGGTGGAGTGGGCA	CAGCCGAGCCTGCAGGCGCCGCTGTCCCTGTCGCTGTGCCGGCCGGACGCTGGTGGAGGGGGCA
TP60524	CAGCCGAGCGCGACGTGCCAGCGGCGGTGCGGCGGCATCGACATCCCGTACCCGTTCGGCATCG	CAGCCGAGCGCGACGTGCCAGCGGCGGTGCGGCGGCATCCACATCCCGTACCCGTTCGGCATCG
TP60640	CAGCCGAGGACGCACCTGTCGGTGGATATCATCGTCTGGGC	CAGCCGAGGACGCACCTGTCGGTGGACATCATCGTCTGGGC
TP60713	CAGCCGAGGCCCGAGGAAACGGCGGGGGCAGAGAGAGAGGGCGGGC	CAGCCGAGGCCCGAGGAAACGGCGGGGGCAGAGAGAAAGGGCGGGC
TP60759	CAGCCGAGGCTTGTGTTGCCAGTGCTGGGGCCTGCGGCGTTGCTGTTGCCGGCGAAGATGCCGC	CAGCCGAGGCTTGTGTTGCCAGTGCTGGGGCCTGCGCCGTTGCTGTTGCCGGCGAAGATGCCGC
TP60767	CAGCCGAGGGACCCGCCAGTCAGTGAGCAATCCCAGAGTCCCCAGCCCCCGC	CAGCCGAGGGACCCGCCAGTCAGTGAGCAATCCCAGAGTCCCCAGCCCCAGC
TP60829	CAGCCGCGGTGGTTCGCTGGTGGGAGTGAGGAGTGACCGGGAGGAGTAATGGC	CAGCCGAGGTGGTTCGCTGGTGGGAGTGAGGAGTGACCGGGAGGAGTAATGGC
TP60925	CAGCCGATAAAGCCTGTAAACCTGAACCGTCAGTCACCGACTGGCCGCTCGC	CAGCCGATAAAGCCTGCAAACCTGAACCGTCAGTCACCGACTGGCCGCTCGC
TP60955	CAGCCGATAGTGTACACGATGAGGTTCTTCGACGCGGCCGGCGTGCTGATGGGGAGCTCGCCGC	CAGCCGATAGTGTACACGATGAGGTTCTTCGACGCGGCCGGCGTGCTCATGGGGAGCTCGCCGC
TP60998	CTGCCGATCCCCGCCGTCGTCGTCCTACTCCCCGCCGCCGCCGGCCATCCGGTCGAAGCTCCGG	CAGCCGATCCCCGCCGTCGTCGTCCTACTCCCCGCCGCCGCCGGCCATCCGGTCGAAGCTCCGG
TP61083	CAGCCGATCGGTGCGGTTCCCTTTCACACGACAAGCGAGCAAGAATTCGGCTACCTTCAAGC	CAGCCGATCGGTGCGGTTCCCTTTCACACGACAAGCGAGCAAGAATTCAGCTACCTTCAAGC
TP61105	CAGCCGATGAACATGGCCACGGTGGCGTCCGCCCTCCAAGGCCACCAGGCGCACCACCTCGCGC	CAGCCGATGAACATGGCCACGGTGGCGTCCGCCCTCCAAGGCCACCAGGCCCACCACCTCGCGC
TP61249	CAGCCGATGTCAAGCAGAGCGCGTGAGCCTTCGTCGCGGACGGAGAGGATGCGGAAGC	CAGCCGATGTCAAGCAGAGCGCGTGAGCCTTCGTCGCGGACGGAGAGGATGCAGAAGC
TP61262	CAGCCGGTGTGTAGATGCTGATCTGGATGGAATTGAGATACTCGAGGACGAGCTGTGC	CAGCCGATGTGTAGATGCTGATCTGGATGGAATTGAGATACTCGAGGACGAGCTGTGC
TP61291	CAGCCGGTTCGAGGAGCTCACCGCCGACGTGATCTCGCACACAGCGTTCGGGAGC	CAGCCGATTCGAGGAGCTCACCGCCGACGTGATCTCGCACACAGCGTTCGGGAGC
TP61385	CAGCCGCAACGCGCCGAGCCCGCCTCCAGATCGCCGTCTCGCTTCCCTGCACTCTGC	CAGCCGCAACGCGCCGAGCCCGCCCCCAGATCGCCGTCTCGCTTCCCTGCACTCTGC
TP61601	CAGCCGCACCCTGCCGCCGCCACTGCGCCAAGCATGAACAGCCGC	CAGCCGCACCCTGCCGCCGCCACTGCGCCAAGCACGAACAGCCGC
TP61628	CAGCCGCCCCTCCTCGCTTCCCTTGCCGGCCATATCACCCTGCTTAATTTGC	CAGCCGCACCTCCTCGCTTCCCTTGCCGGCCATATCACCCTGCTTAATTTGC
TP61640	CAGCCGCACCTGGCGCTGGGCACGGGCCCGCACCGCGACCCGACGTCGGTGACGC	CAGCCGCACCTGGCACTGGGCACGGGCCCGCACCGCGACCCGACGTCGGTGACGC
TP61755	CAGCCGCAGAAACCGGAGATATTGCGGCGGAGATGCCGCGTGTCACCAGCACTGGTCAGTCTCC	CAGCCGCAGAAACCGGAGATATTGCGGCCGAGATGCCGCGTGTCACCAGCACTGGTCAGTCTCC
TP61805	CAGCCGCCGAGGGAAACGGTCGCACCCCATCCTCCCCCGGC	CAGCCGCAGAGGGAAACGGTCGCACCCCATCCTCCCCCGGC
TP61825	CAGCCGCAGGAACTGCCGGTGCCCGCGCCGGCGGCGGCGCTGGGCTCTGC	CAGCCGCAGGAACTGCCGGTGCCCGCGCCGGCGGCGGCGCCGGGCTCTGC
TP61830	CAGCCGCAGGACTACCTCCCCGACGCGTCCGCCTATGGCTTCGACGACGAGGTGCGCGAGC	CAGCCGCAGGACTACCTCCCCGACGCGTCCGCCGATGGCTTCGACGACGAGGTGCGCGAGC
TP61845	CAGCCGCAGGAGGAGCGATGCGTGCGACACGGCGGCCACGCCATTACCGCGCCCACTGC	CAGCCGCAGGAGGAGCGATGCGTGCGACACGGCGGCCACGCCATCACCGCGCCCACTGC
TP61850	CAGCCGCAGGAGGCGCAGTGCCAGCCCGAGGGGCTTGTGCGTCAGGTGGCCGCCGCCGCCCGCG	CAGCCGCAGGAGGCGCAGTGCCAGCCCGAGGGGCTCGTGCGTCAGGTGGCCGCCGCCGCCCGCG
TP61868	CAGCCGCAGGCACAGCCAGCAGGGAAGCGAAGAAGACGTTGCGGAGC	CAGCCGCAGGCACAACCAGCAGGGAAGCGAAGAAGACGTTGCGGAGC
TP61908	CAGCCGCAGGTCGATGCGGCCGCAGGCTCCGTCCAGGGACGTGTTTGTGCGCCCGCAAGTCCGG	CAGCCGCAGGTCAATGCGGCCGCAGGCTCCGTCCAGGGACGTGTTTGTGCGCCCGCAAGTCCGG
TP61992	CAGCCGCATCACTGCCGGCCGTCCAAGCGACGATCAGCCGGACACAAGC	CAGCCGCATCACTGCCGCCCGTCCAAGCGACGATCAGCCGGACACAAGC
TP62028	CAGCCGCATCCTGCGGCACTTCCAGCACCACGGTCTCACGTGCTCCAGTGGGAAAACAATGCCT	CAGCCGCATCCTGCGGCACTTCCAGCACCACGGGCTCACGTGCTCCAGTGGGAAAACAATGCCT
TP62062	CAGCCGCATGAGCCGCGAGGACGAGCTCCTGTGCGAGATCTGGAGGTCCGCCGCCGCATGCCCG	CAGCCGCATGAGCCACGAGGACGAGCTCCTGTGCGAGATCTGGAGGTCCGCCGCCGCATGCCCG
TP62071	CAGCCGCATGCAAACTGCACAGCAAGGCCTCGTCTCTGCCGGCCGCCACCACCTCACCAGATTA	CAGCCGCATGCAAACTGCACAGCAAGGCCTCGTCTCTGCCGGCCGCCACCACCGCACCAGATTA
TP62105	CAGCCGCATGTTCTGCCGTCTTGTTCATGAGTCTGTCAACGAGCGCGTCGAAGC	CAGCCGCATGTTCTGCCGTCTTGTTCATGAGTGTGTCAACGAGCGCGTCGAAGC
TP62121	CAGCCGCATTGATTGCTGGGCCATCGAGATCGAAGCGCCGAGGC	CAGCCGCATTGATTGCTGGGCCATCGAGATCGAAGCACCGAGGC
TP62204	CAGCCGCCACCGCAACCGCCGCCCTGCGCGCACGATCCCCTGGC	CAGCCGCCACAGCAACCGCCGCCCTGCGCGCACGATCCCCTGGC
TP62214	CAGCCGCCACCAACCTCGAGCTTGTGTGCAGGCGGCGGCGCGTGGCCCCCGGGCGC	CAGCCGCCACCAACCTCGAGCTTGTGTGCAGGTGGCGGCGCGTGGCCCCCGGGCGC
TP62365	CAGCCGCCATCACCGTCTCCTAATTGCACTGATTCATGTGGCCCTTCCTGCAACTCAACGTGCA	CAGCCGCCATCACCGTCTCCTAATTGCACCGATTCATGTGGCCCTTCCTGCAACTCAACGTGCA
TP62448	CAGCCGCCCATATCACCCAGCGGCCCAAATCTTTCCCAGC	CAGCCGCCCAGATCACCCAGCGGCCCAAATCTTTCCCAGC
TP62499	CAGCCGCCTCAGCTTTCGGCCCGCGCTTTTAGCCGTTTCCGTGCCTCGGTTGCCTTGAGC	CAGCCGCCCCAGCTTTCGGCCCGCGCTTTTAGCCGTTTCCGTGCCTCGGTTGCCTTGAGC
TP62583	CAGCCGCCCGAGCTCTCCGCGTGGCGTGGCGCTTAGCCGCCTTAGCAACGC	CAGCCGCCCGAGCTCTCCGCGCGGCGTGGCGCTTAGCCGCCTTAGCAACGC
TP62607	CAGCCGCCCGGAACCCTAGCCCCCCTCAACCGGATTCACAGC	CAGCCGCCCGGAACCCTAACCCCCCTCAACCGGATTCACAGC
TP62626	CAGCCGCCCGGGGACTCGTTCACGCGCCGCTCCTCCATCGACGCCGTCGTGGCCGGC	CAGCCGCCCGGGGACTCGTACACGCGCCGCTCCTCCATCGACGCCGTCGTGGCCGGC
TP62649	CAGCCGCCCTACAGGCCCCTCTTCTACGAGAGCTCCGACCCCCAGGTCGCCAGGCATAGC	CAGCCGCCCTACAGGCCCCTCTTCTACGAGAGCTCCGACCCCCAGGTCGCCAGGCACAGC
TP62651	CAGCCGCCCTACCTAAACTCCAGGCCAAATCCCCACTACATGCCCTTCCTCCGGAGCTACGATC	CAGCCGCCCTACCTAAACTCCAGGCCAAATCCCCACTACATGCCCTTCCTCCGGAGCTACGACC
TP62673	CAGCCGCCCTCCCTCCCCGCGTCCGCGCCTCACGCCTCACCGTACTGGACCCCCGACGC	CAGCCGCCCTCCCTCCCCGCGTCCGCGCCTCACGCCTCACCGTACTCGACCCCCGACGC
TP62692	CAGCCGCCCTGCCTGCTCTACGCCAGCGACGCCGCCGGCCTCGGTGCCGCCGCGC	CAGCCGCCCTGCCTGCTCTACGCCAGCGACGCCGCCGGCCCCGGTGCCGCCGCGC
TP62737	CAGCCGCCGACGCTCTTCACGAAGCAGGCGGCGACGCTGGACCGGAGGATCGGCCCGTCGTTCC	CAGCCGCCGACGCTCTTCACGAAGCAGGCGGCGACGCTGGACCCGAGGATCGGCCCGTCGTTCC
TP62750	CAGCCGCCGACTCAGCGCACCGCGTCACCAATCTCGGCGTGACCTGAATCACTGGTGAACTCGT	CAGCCGCCGACTCAGCGCACCGCGTCACCAATCTCGGCGTGACCTGAATCACTGGTGAACTCAT
TP62804	CAGCCGCCGCAACTCCTGGCTCTTCTTTCTTCCTTCCTGCTTCTTCTCGCGTGCGC	CAGCCGCCGCAACTCCTGGCTCTTCTTTCTTCCTTCCCGCTTCTTCTCGCGTGCGC
TP62864	CAGCCGCCGCCGAACAGCTGGGTGGGCAACGACTCTAACACGC	CAGCCGCCGCCAAACAGCTGGGTGGGCAACGACTCTAACACGC
TP62974	CAGCCGCCGCCGCCGGTGTAGGAGGCGCGTCGGGCGCGGGGATCCAGACGAGGC	CAGCCGCCGCCGCCGGGGTAGGAGGCGCGTCGGGCGCGGGGATCCAGACGAGGC
TP63059	CAGCCGCCGTCTTGGATGATGATTTGGCCGCGCCGACCGGCCGTGGCCATTGTTGCCGC	CAGCCGCCGCCTTGGATGATGATTTGGCCGCGCCGACCGGCCGTGGCCATTGTTGCCGC
TP63111	CAGCCGTCGCGCGGAGAGGGAGCCGTTCGCGGCCTGGCTCACGAGC	CAGCCGCCGCGCGGAGAGGGAGCCGTTCGCGGCCTGGCTCACGAGC
TP63169	CAGCCGCCGCTGAGCCTGTCCATGATGAGCGCAGGGTCCCAGTCCAGCGGC	CAGCCGCCGCTGAGCCTGTCCATGATGAGCCCAGGGTCCCAGTCCAGCGGC
TP63176	CAGCCGCCGCTGTGGCCAATGCGCCGGCGTCCTCGTCGTCGCCGAGCGAGGGCGACCGGC	CAGCCGCCGCTGTGGCCAAGGCGCCGGCGTCCTCGTCGTCGCCGAGCGAGGGCGACCGGC
TP63197	CAGCCGCCGGACGACGACCTCGACTCGGTGCCGGCGGAGATGTACAGCCCGTGGTTACCCGGGT	CAGCCGCCGGACGACGACCTCGACTCGGTGCCGGCGGAGATGTACAGCCCGTGGTCACCCGGGT
TP63200	CAGCCGCCGGACGTGGGAGACTGACCAGTGCTGGTGACACGCGGCATCTCGGCCGCAATATCTC	CAGCCGCCGGACGTGGGAGACTGACCAGTGCTGGTGACACGCGGCATCTCCGCCGCAATATCTC
TP63203	CAGCCGCCGGGCTGTCGCCGACGTCCACTTCCCCGCAGGTTTTCGCCAGGC	CAGCCGCCGGACTGTCGCCGACGTCCACTTCCCCGCAGGTTTTCGCCAGGC
TP63210	CAGCCGCCGGAGCGACGACGCCGTCCGCGCGGTGCATGCGCGAGC	CAGCCGCCGGAGCGACGACGCCGTCCGCGCGGTGCATGCGCCAGC
TP63285	CAGCCGTCGGCGCCGGCCCACATGCCGATCGCCTCCTGCATCCGCGCGTCGTCCGC	CAGCCGCCGGCGCCGGCCCACATGCCGATCGCCTCCTGCATCCGCGCGTCGTCCGC
TP63484	CAGCCGCCGTGGATCTAGCGAAGTGAAAGTGAGACGCTTCGTCGGAGAGGAGGAGGACGGAGCG	CAGCCGCCGTGGATCTAGCGAAGTGAAAGGGAGACGCTTCGTCGGAGAGGAGGAGGACGGAGCG
TP63488	CAGCCGCCGTGGTGCTGACCCTGAGATCATCGCCGCAGGACGGGCTCGCACTTGACGCCGCCGC	CAGCCGCCGTGGTGCTGACCCTGAGATCATCGCCGCAGGACAGGCTCGCACTTGACGCCGCCGC
TP63505	CAGCCGCCGTTGTCGACGCGGCAGTGCGGCGCGTAGGCGGCGC	CAGCCGCCGTTGTCAACGCGGCAGTGCGGCGCGTAGGCGGCGC
TP63610	CAGCCGGCTCGTCGTACGCCGTGGAAACCCTAGACCCCAACGAGTAAGCGCACGCGGGTTCTGC	CAGCCGCCTCGTCGTACGCCGTGGAAACCCTAGACCCCAACGAGTAAGCGCACGCGGGTTCTGC
TP63619	CAGCCGCCTCTCTCCGTCGACCACCGGTGCCGGGCCCTCGCGTGCTGTCGCCGTTGGC	CAGCCGCCTCTCTCCGTCGACCACCGGTGCCGGGCCCTCGCGTGCTGTCACCGTTGGC
TP63675	CAGCCGCCTTGCCCGCTCACTCGTCCACGTCGCCCACAGGTCGC	CAGCCGCCTTGCCCGCTCACTCGTCCACGTCGCCCACAGCTCGC
TP63867	CAGCCGCGAGTACGCGCCGTCGTGGCGCGACACGAGGTCCCCGTGGC	CAGCCGCGAGTACGCGCCCTCGTGGCGCGACACGAGGTCCCCGTGGC
TP63874	CAGCCGCGATAATTAACTAGTGAAATCTTTTGGCGGCCAACACAGAGAGGTCGC	CAGCCGCGATAATTAACTAGCGAAATCTTTTGGCGGCCAACACAGAGAGGTCGC
TP63899	CAGCCGCGCAACATTTTGCCCATCCGTGTGGCTTTCATCCGCCACGTCATGGCACCAAAGTGTA	CAGCCGCGCAACATTTTGCACATCCGTGTGGCTTTCATCCGCCACGTCATGGCACCAAAGTGTA
TP64066	CAGCCGCGCCGCACCGGACAAACGGATGCACGACTCCTTCTCTCCTCGTGC	CAGCCGCGCCGCACCGGACAAACGGATGCACAACTCCTTCTCTCCTCGTGC
TP64071	CAGCCGCGCCGCCACTGTCTGCGGGTCGCTCGAGATGCGCACGTTCTTGCGCCGCGGCTTCTCC	CAGCCGCGCCGCCACCGTCTGCGGGTCGCTCGAGATGCGCACGTTCTTGCGCCGCGGCTTCTCC
TP64122	CAGCCGCGCCTCGTCCGCCGGTTGGGACTGCGCGGCCGCGCGTCGCTGGAGGC	CAGCCGCGCCTCGTCAGCCGGTTGGGACTGCGCGGCCGCGCGTCGCTGGAGGC
TP64242	CAGCCGCGCGGCGCCGTCAAGCATCCTCGAGGCCACGTCAGTGC	CAGCCGCGCGGCGCCGTCAAGCATCCTCGACGCCACGTCAGTGC
TP64246	CAGCCGCGCGGCTACGTTTTGTTTATTTGCAATTTTCAGCTTAGCTTCTAGTTGCACGAGC	CAGCCGCGCGGCTACGTTTTGTTTATTTGCAATTTTCAGCTTAGCTTCTAGTGGCACGAGC
TP64326	CAGCCGCGCTTCAATGTCCGTGGTTCACCGACAACGCCATGAACGACGATGACGCGCTTCTCCT	CAGCCGCGCTTCAATGTCCATGGTTCACCGACAACGCCATGAACGACGATGACGCGCTTCTCCT
TP64366	CAGCCGCGGAGATTTGCAGGGAGTCCATCCCGGGTTTGGAGGTCGACCACGTCGACATCTCGGA	CAGCCGCGGAGATTTGCAAGGAGTCCATCCCGGGTTTGGAGGTCGACCACGTCGACATCTCGGA
TP64527	CAGCCGCGGCGCGGGCGATGGAGGCGCGTCGCCTTTTTGGGCTTTGGGCGGCAAACAAAAGGCG	CAGCCGCGGCGCGGGCGATGGAGGCGCGTCGCCTTTTTGGGCTTTGGCCGGCAAACAAAAGGCG
TP64578	CAGCCGCGGCGTCTCCCCGCGCGTCATTCCCGGCACCGACACGTCCTTCTCCCCGAGCGCCTTG	CAGCCGCGGCGTCTCCCCGCGCGTCATCCCCGGCACCGACACGTCCTTCTCCCCGAGCGCCTTG
TP64661	CAGCCGCGGGGCCACCGCACCGTCGTCCCTCATGCCCACCTGGTCGGAGGTCGATCGGCGCCGG	CAGCCGCGGGGCCACCGCACCGTCGTCCCTCATGCCCACCTGGTCCGAGGTCGATCGGCGCCGG
TP64684	CAGCCGCGGGTGGTGGGAGATGAAGAAGGTGTACATGGACCGGCAGAACGTCACCGTCAACGTC	CAGCCGCGGGTGGTGGGAGATGAAGAAGGTGTACATGGACCGACAGAACGTCACCGTCAACGTC
TP64685	CAGCCGCGGGTGTCGAACCTCTCCGGCGTCGAGATCTACTCGC	CAGCCGCGGGTGTCCAACCTCTCCGGCGTCGAGATCTACTCGC
TP64759	CAGCCGCGTAGTTGCGCGCCGGCGTCGCCAGCTCGTCGCCGTACATGGACTCGTGC	CAGCCGCGTAGTTGCGCGCCGGCGTCGCCAGCTCGGCGCCGTACATGGACTCGTGC
TP64829	CAGCGGCGTCGTGCCGTGCAAAATCATTGCCTGGTAGCGCCGGC	CAGCCGCGTCGTGCCGTGCAAAATCATTGCCTGGTAGCGCCGGC
TP64840	CAGCCGCGTCTCTTCTTCGTCTCCTCCTCTCCTCTGCGAAAGTCAACACAGTTTCTGTTGCTGA	CAGCCGCGTCTCTTCTTCGTCGCCTCCTCTCCTCTGCGAAAGTCAACACAGTTTCTGTTGCTGA
TP64869	CAGCCGCGTGCGCAAGACGGGCTTCGTCGAGGTCCGCTCATTCTGGAACATCTACCGGAGCTTC	CAGCCGCGTGCGCAAGACGGGATTCGTCGAGGTCCGCTCATTCTGGAACATCTACCGGAGCTTC
TP64898	CAGCCGCGTGGTCCGGCCGTTGTCGTTTGCATCATGGATCACACCTGTGCGGGGACGCACTCAG	CAGCCGCGTGGTCCGGCCGTTGTCGTTTGCATCATGGATCACACCTGCGCGGGGACGCACTCAG
TP65054	CAGCCGCTCCAGGTCCCCGTACGCCGCCGCGGAGTACACGTCAACCACGGGGTCCGGC	CAGCCGCTCCAAGTCCCCGTACGCCGCCGCGGAGTACACGTCAACCACGGGGTCCGGC
TP65056	CAGCCGCTCCACACCGACCACTCACCGGGGTCATCCCAGCACCACCACCGCCCCCCGCGCCGCG	CAGCCGCTCCACACCGACCACTCACCGGCGTCATCCCAGCACCACCACCGCCCCCCGCGCCGCG
TP65058	CAGCCGCTCCACCACCTCCGCCGTGTCCACGTACCCCGATACGGTCACCTTGTTCTGCTTCGGG	CAGCCGCTCCACCACCTCCACCGTGTCCACGTACCCCGATACGGTCACCTTGTTCTGCTTCGGG
TP65063	CAGCCGCTCCAGCTCGTCGCCGGCGAGCTCCATCTCCGCGCGCGTGGGCTCCCGCGGCTTCTTC	CAGCCGCTCCAGCTCGCCGCCGGCGAGCTCCATCTCCGCGCGCGTGGGCTCCCGCGGCTTCTTC
TP65108	CAGCCGCTCCGCCGCGCCGGGGAGGGCGCGGAGCAACCCCGCCTTCTTCTCGTCCGC	CAGCCGCTCCGCCGCGCCAGGGAGGGCGCGGAGCAACCCCGCCTTCTTCTCGTCCGC
TP65163	CAGCCGCTCGACACGGAGCCCAGGTTGTGGGGCACCACGTCGC	CAGCCGCTCGACACGGAACCCAGGTTGTGGGGCACCACGTCGC
TP65232	CAGCCGCTCGTACACCGCGTTGGCGAACGAGGCCGCCATTATGACCACCGGCCCGGCCGCCGTG	CAGCCGCTCGTACACAGCGTTGGCGAACGAGGCCGCCATTATGACCACCGGCCCGGCCGCCGTG
TP65237	CAGCCGTTCGTCCGCCTCCTTCCTCCAGTTCGTCGGCGAACCGCTG	CAGCCGCTCGTCCGCCTCCTTCCTCCAGTTCGTCGGCGAACCGCTG
TP65254	CAGCCGCTCGTTCTCCTTCATGATGTAGCAGTTCTGCAGGTACAGCTTCGTGTTCAGCCTCTCC	CAGCCGCTCGTTCTCCTTCATGATGTAGCAGTTCTGCAGGTACAGCTTCGTGTTCAGCCGCTCC
TP65284	CAGCCGTTCTTGCCGAGAAGCGAGGCTGTTCTTGCCTAGAAGCGAGCCGCCGATGGGCCGGAGC	CAGCCGCTCTTGCCGAGAAGCGAGGCTGTTCTTGCCTAGAAGCGAGCCGCCGATGGGCCGGAGC
TP65301	CAGCCGCTGACCAAGGGCGTGGTGGCGACGTGCATGCTGGGCGCCGGCAACTTCCTCGGCGACG	CAGCCGCTGACCAAGGGCGTGGTGGCGACGTGCATGCTGGCCGCCGGCAACTTCCTCGGCGACG
TP65343	CAGCCGCTGGACTGGGACCCTGGGCTCATCATGGACAGGCTCAGCGGCGGC	CAGCCGCTGGACTGGGACCCTGCGCTCATCATGGACAGGCTCAGCGGCGGC
TP65364	CAGCCGCTGGCCGTGCGCTCGCGCCGCGTCCACGCCATCGGGCCCATGTCAAGCTTCGC	CAGCCGCTGGCCGTGCGCTCGCGCCGCGTCCACGCCATCGGGCCCATGCCAAGCTTCGC
TP65403	CAGCCGCTGGTCCAGCCGCGGCCGGCTCGGGCGGCGAGATGGCGACTCCGGCGGCGAGGTTGCA	CAGCCGCTGGTCCAGCCGCGGCCGGCTCGGGCGGCGACATGGCGACTCCGGCGGCGAGGTTGCA
TP65406	CAGCCGCTGGTGCCGCGATGACATCGAGTCATGGTGTCGAGGTGC	CAGCCGCTGGTGCCACGATGACATCGAGTCATGGTGTCGAGGTGC
TP65422	CAGCCGCTGTACGTACGTGACTCCGGTGATCGCTGGGCCCCCTCCTCGTAAGATGGTCGCCGTT	CAGCCGCTGTACGTACGCGACTCCGGTGATCGCTGGGCCCCCTCCTCGTAAGATGGTCGCCGTT
TP65647	CAGCCGGAACCAAACTGATCCGTGGTACGTGAAAAACAGGAGAACCGAGATTATCATCACACGC	CAGCCGGAACCAAACTGATCCGTAGTACGTGAAAAACAGGAGAACCGAGATTATCATCACACGC
TP65671	CAGCCGGAACGTCTCCTTCACGATGGCTTGCAGGTACTTGAGC	CAGCCGGAACGTCTCCTTCACGACGGCTTGCAGGTACTTGAGC
TP65794	CAGCCGGACCCCGTGGTTGACGTGTACTCCGCGGCGGCGTACGGGGACTTGGAGCGGC	CAGCCGGACCCCGTGGTTGACGTGTACTCCGCGGCGGCGTACGGGGACCTGGAGCGGC
TP65845	CAGCCGGACGCCGTGGTCGCATCATCACTGCTCTCACTTGGCTACGAAGTCTATGCCCTGGCGT	CAGCCGGACGCCGTGATCGCATCATCACTGCTCTCACTTGGCTACGAAGTCTATGCCCTGGCGT
TP66075	CAGCCGGAGCTGGTGTGGGGTCTGCGCGCGCACACGGACGCCGGCGGCATCATCATCATGC	CAGCCGGAGCTGGTGTGGGGTCTGCGCGCGCACACGGACGCCGGCGGCATCACCATCATGC
TP66078	CAGCCGGAGTTTCTCCAGAGTTGCGGCGATGAAAAGTTGCATGTCGTAGTGGC	CAGCCGGAGCTTCTCCAGAGTTGCGGCGATGAAAAGTTGCATGTCGTAGTGGC
TP66091	CAGCCGGAGGAGGGCTAGGCGCCGACGGCGGCGCAGAGCTCAACCCGC	CAGCCGGAGGACGGCTAGGCGCCGACGGCGGCGCAGAGCTCAACCCGC
TP66178	CAGCCGGAGTGGAAGAGGTCGGTTGGCGCCGACCATGTCATCGTCCCGCACCATCCCAATAGCT	CAGCCGGAGTGGAAGAGGTCGGGTGGCGCCGACCATGTCATCGTCCCGCACCATCCCAATAGCT
TP66186	CAGCCGGAGTTAAGGGAGACGGCCTCCCCGGCCCGAGCTATCGAGCAGAGAGACAGATCAAATC	CAGCCGGAGTTAAGGGAGACGGCCTCCCCAGCCCGAGCTATCGAGCAGAGAGACAGATCAAATC
TP66360	CAGCCGGCAATGCCGATGACGCGACGCGGCTCATCGGAACGTTCACCCTGTGCGAGGAGGTGC	CAGCCGGCAATGCCGATGACGCGACGCGGCTCATCGGAACGTTCACCCTGTCCGAGGAGGTGC
TP66416	CAGCCGGCAGATGGTCAGATGGGCACGAGAACCTGCGCAGTACGCGGCGAGC	CAGCCGGCAGATGGTCAGATGGGCACGACAACCTGCGCAGTACGCGGCGAGC
TP66459	CAGCCGGCAGTTCCCGACGTTTCAGGCGCTGGGCGGCCACCGCGCCAGCCACAAGCGCCCCAGG	CAGCCGGCAGTTCCCGACGTTCCAGGCGCTGGGCGGCCACCGCGCCAGCCACAAGCGCCCCAGG
TP66515	CAGCCGGCCACCAAAGCACCGAGTCGTGTGCGCTTCACCGC	CAGCCGGCCACCAAAGCACCGAGTCGTGCGCGCTTCACCGC
TP66524	CAGCCGGCCACGACGGCGTCGATGGAGGAGCGGCGCGTGTACGAGTCCCCGGGCGGC	CAGCCGGCCACGACGGCGTCGATGGAGGAGCGGCGCGTGAACGAGTCCCCGGGCGGC
TP66526	CAGCCGGCCCCTATGTCGGCCGCCTTGGCCATGACCGGCGCTCTAAACTCGAGCCTTCTCGAGG	CAGCCGGCCACTATGTCGGCCGCCTTGGCCATGACCGGCGCTCTAAACTCGAGCCTTCTCGAGG
TP66582	CAGCCGGCCCCGGAGCCGCCCGCGGGGTTGGCCTCCGAGCCGGAGGCGGAGCCCGTGACGACGG	CAGCCGGCCCCGGAGCCGCCCGCGGGGTTGGCCGCCGAGCCGGAGGCGGAGCCCGTGACGACGG
TP66587	CAGCCGGCCCCGGGCGCGTCGTCCGGCACAGCCGTCGCCGTCGGCCGGCCGCAGGACGGGCAGG	CAGCCGGCCCCGGGCGCGTCGTCCGGCACAGCCGTCGCCATCGGCCGGCCGCAGGACGGGCAGG
TP66800	CAGCCGGCGAAGGGAGTAGAAGCGGCGATGGGGAGGTGGGAGGTTCGGGCAGGCAGAGACGTGG	CAGCCGGCGAAGGGAGCAGAAGCGGCGATGGGGAGGTGGGAGGTTCGGGCAGGCAGAGACGTGG
TP66831	CAGCCGGCGACGGCGCAGAAGCTGTAAGCAAGGCACAGCATCAGGGAGATGAGGTTGACGTGCC	CAGCCGGCGACGGCACAGAAGCTGTAAGCAAGGCACAGCATCAGGGAGATGAGGTTGACGTGCC
TP66975	CAGCCGGCGCCGCAGTAGTCATCGCCGGTGCCACAGAAGCCGACCTGGC	CAGCCGGCGCCGCAGTAGTCATCGCCGGTGCCACAGAAGCCGAACTGGC
TP67119	CAGCCGGCGGCCAACGTGCTGATGCTGGCGCTCGCCGTGCTCTCCGTCGCCGTCACCCTCGCGC	CAGCCGGCGGCCAACGTGCTGATGCTGGCGCTCGCCGTCCTCTCCGTCGCCGTCACCCTCGCGC
TP67319	CAGCCGGCGTGGGAGACGATCGCCGTGTTCCGCGCCGGGATCGTGCCGGTCAACTACCGCCGCG	CAGCCGGCGTGGGAGACGATCGCCGTGTACCGCGCCGGGATCGTGCCGGTCAACTACCGCCGCG
TP67356	CAGCCGGCTAGGAACAGGGCAAGTCAAGGGATGCAGAAAACCCTTCTCCGGGAGGC	CAGCCGGCTAGGAACAGGGCAAGTCAAGGGATGCAGAAAACCCTTCTCCCGGAGGC
TP67373	CAGCCGGCTCCTGCGAGACGACTCGTCGTGGTGCCTCGCCGCGAAGCGC	CAGCCGGCTCCCGCGAGACGACTCGTCGTGGTGCCTCGCCGCGAAGCGC
TP67379	CAGCCGGCTCCGGGACCGGCTAGCCCGGATGTTCCGGCCGGCCTCGC	CAGCCGGCTCCGGGACCGGCTAGCCCGGATGTTCCAGCCGGCCTCGC
TP67560	CAGCCGGGAGGCTCGGCTCGGCTCGCCTCGCTCTGTGGCCCGCCTTGC	CAGCCGGGAGGCTCGGCTCGCCTCGCCTCGCTCTGTGGCCCGCCTTGC
TP67607	CAGCCGGGCACCGCCGTGAGAGCGACGCCGTCGGGCAGTCACCTGC	CAGCCGGGCACCGCCATGAGAGCGACGCCGTCGGGCAGTCACCTGC
TP67644	CAGCCGGGCCACATGTCCTCTTCCGCCTCCCTCTTCGCCGCCGC	CAGCCGGGCCACATGTCCTCCTCCGCCTCCCTCTTCGCCGCCGC
TP67652	CAGCCGGGCCATATCATGAGCACGCTCGGCGCCCACAGCTCCTGGAAGGCCGTGAAGTAGTGGA	CAGCCGGGCCATATCATGAGCACGCTCGGCGCCCACAGCTCCTGGAAAGCCGTGAAGTAGTGGA
TP67673	CAGCGGGGCCGGCGAGCGAGGAGGCGACGACGCTGACGGTGTGGCGCAAGTCGC	CAGCCGGGCCGGCGAGCGAGGAGGCGACGACGCTGACGGTGTGGCGCAAGTCGC
TP67764	CAGCCTGGCTCGAGTCGCGTGCGCGCTTGCTTGCCTGGCTTTGGGGC	CAGCCGGGCTCGAGTCGCGTGCGCGCTTGCTTGCCTGGCTTTGGGGC
TP67844	CAGCCGGGGCCGATGCCGAACGGGTACGGGATGTGGATGCCGCCGCACCGCCGCTGGCACGTCG	CAGCCGGGGCCGATGCCGAACGGGTACGGGATGTCGATGCCGCCGCACCGCCGCTGGCACGTCG
TP67885	CAGCCGGGGGAATCTCCTCTTCTCCCCCCTCTCCGGGTGGCGGGGGAACCTCCTCTTCCTCCGC	CAGCCGGGGGAATCTCCTCTTCTCCCCCCTCTCCGGGTGACGGGGGAACCTCCTCTTCCTCCGC
TP67886	CAGCCGGGGGAGGATGGGGTGCGACCGTTTCCCTCTGCGGC	CAGCCGGGGGAGGATGGGGTGCGACCGTTTCCCTCGGCGGC
TP67893	CAGCCGGGGGCCGAGATGGAGGGCGTTGGCGCCGCGCGCTTGGTCCGGTTCGGTTTGC	CAGCCGGGGGCCGAGATGGAGCGCGTTGGCGCCGCGCGCTTGGTCCGGTTCGGTTTGC
TP67895	CAGCCGGGGGCCGGCCGCAAGGGACACGTCGAGACATGAGAGTGGCGC	CAGCCGGGGGCCGGCCGCAAGGGACACGTCGAGACATGAGAATGGCGC
TP67918	CAGCCGGGGTCCCGGATGGTCACAGGCACGTCGGCACACGC	CAGCCGGGGTCCAGGATGGTCACAGGCACGTCGGCACACGC
TP67941	CAGCCGGGGTTGGTGGACGTGGCTTCCCTCGGCCCGCGCGAGCGACGCGCGC	CAGCCGGGGTTGGTGGACGTGGCTTCCCTCGGCCCGCGCGAGCGACGAGCGC
TP67943	CAGCCGGGGTTTGAAAATTCTCCTGGCCTGCATGCATGATTGCCGC	CAGCCGGGGTTTGAAAATTCTCATGGCCTGCATGCATGATTGCCGC
TP67977	CAGCCGGGTCGGCGGCGGCGAGCTGGTCGCGGAGCGCGGCGAGCGCGATGAGC	CAGCCGGGTCGGCGGCGGCGAGATGGTCGCGGAGCGCGGCGAGCGCGATGAGC
TP67985	CAGCCGGGTCTTCGCTTTAAGCTACATCGAACAGAACAGGGACGCCCTGC	CAGCCGGGTCTTCGCTTTAAGCTACATCGAACAGAACAGGGACGCCCCGC
TP67988	CAGCCGGGTGACGCGAGACAGGTTCCGTGCCGTTGATTCCACGGGCGCGC	CAGCCGGGTGACGCGAGACAGCTTCCGTGCCGTTGATTCCACGGGCGCGC
TP68013	CAGCCGGGTGGTAGCACAAGGCGGCCATGGTTGCTCCCTTCTCCCTACCTGACTCCCTCGTGTC	CAGCCGGGTGGTAGCACAAGGCGGCCATGGTTGCTCCCTTCTCCCCACCTGACTCCCTCGTGTC
TP68031	CAGCCGGGTTGCTATGGCGGCGCAGGATACCGCGGAGCAG	CAGCCGGGTTGCTATGGCGGCGCAGGATACCGCGGAGC
TP68093	CAGCCGGTATTTGTCGACGAGCGAAGCGTCGGGTATAGAGC	CAGCCGGTATTCGTCGACGAGCGAAGCGTCGGGTATAGAGC
TP68131	CAGCCGGTCCCTGTTCGTCCGAGCCGTCATCGTCTCTTCTCGTCTCATCGCCTCGACAACACGC	CAGCCGGTCCCTGTTCGTCCGAGCCGTCATCGTCTCTTCTCGTCCCATCGCCTCGACAACACGC
TP68153	CAGCCGGTCGCCCTCGCTCGGCGACGACGAGGACGCCGGCGCCTTGGCCACAGCGGCGGC	CAGCCGGTCGCCCTCGCTCGGCGACGACGAGGACGCCGGCGCATTGGCCACAGCGGCGGC
TP68226	CAGCCGGTGATCGTCCACGGCGTCGCGCCACGCCCGGCAGACGCGCCTGGATGCGGCCAGGC	CAGCCGGTGATCGTCCACGGCGTCGCGCCACGCCCGGCAGACGCGCCGGGATGCGGCCAGGC
TP68254	CAGCCTGTGCAGTTTAACACGTCCTGATCAACGGACGACGTCGATGCACCGACTTCCTGATGAT	CAGCCGGTGCAGTTTAACACGTCCTGATCAACGGACGACGTCGATGCACCGACTTCCTGATGAT
TP68283	CAGCCGGTGCGGGTGCGCCGTTTCAGCCGCTGGCGCCTCCTTGGTGCTCGCCGGCGTCGACGTC	CAGCCGGTGCGGGTGCGCCGTTTCAGCCGCAGGCGCCTCCTTGGTGCTCGCCGGCGTCGACGTC
TP68355	CAGCCGGTGGGCGCTCTTCTCGCGGCACTGCCGCAGGTCCAGCTCGTTGC	CAGCCGGTGGGCGCTCGTCTCGCGGCACTGCCGCAGGTCCAGCTCGTTGC
TP68410	CAGCCGGTGTGGACCTCCGGCAAGACCCTACCCTGCCTGCGGC	CAGCCGGTGTGGACCTCCGGCAAGACCCGACCCTGCCTGCGGC
TP68415	CAGCCGGTGTTGCATGATGATTGGACGTCCGAGGTGTCCAGCGGCTGGCTTGGCGCACGGGAGA	CAGCCGGTGTTGCATGATGATTGGACGTCCGAGGTGTCCAGCGGCTAGCTTGGCGCACGGGAGA
TP68434	CAGCCTGTTCCGCAACCTGTTCGTTTGCTGACACCATCCCCGGCCGC	CAGCCGGTTCCGCAACCTGTTCGTTTGCTGACACCATCCCCGGCCGC
TP68596	CAGCCGTACATGTCGAACCGCGGCGAGCTCCCCATGAGCACGCCGGCCGCGTCGAAGAACCTCA	CAGCCGTACATGTCGAACCGCGGCGAGCTCCCCATCAGCACGCCGGCCGCGTCGAAGAACCTCA
TP68652	CAGCCGTACGTGGCACGGTCCTGGATAGGGTATTGACTGTGCAGAATTACCGC	CAGCCGTACGTGGCACGGTCCTGCATAGGGTATTGACTGTGCAGAATTACCGC
TP68659	CAGCCGTACTCCACCAGGTACACGTCTTTTGGGCGGCACGCGCGCCGC	CAGCCGTACTCCACCAGGTACACGTCTTTTGGGCGCCACGCGCGCCGC
TP68736	CAGCCTTAGCCGGAGCCCGACAGAGCCTCGAGGCATATGTTGC	CAGCCGTAGCCGGAGCCCGACAGAGCCTCGAGGCATATGTTGC
TP69199	CAGCCGTCGAGGTAGATGCGGCCGGCGGTGGCCGGGAGGCAGTGGGGC	CAGCCGTCGAGGTAGATGCGGCCGGCGGTGGCCGGGAGGCAGTGCGGC
TP69213	CAGCCGTCGCAAATTCCCCAATCCACCGCGGAGAGCCGAAGTGAGGCGC	CAGCCGTCGCAAATTCCCCAATCCACCGCGGAGAGCCGAAGAGAGGCGC
TP69262	CAGCCGTCGCCGTTGTCCATGGCCATCGGCGCCGGCGCGAAGAACGCGC	CAGCCGTCGCCGTCGTCCATGGCCATCGGCGCCGGCGCGAAGAACGCGC
TP69281	CAGCCGTCGCGGTGAGCGCCATGGACAGTGGCATACTACAGC	CAGCCGTCGCGGCGAGCGCCATGGACAGTGGCATACTACAGC
TP69302	CAGCCGTCGCTTCCAGTCGGTGCGTGCGTGCTTTCTCAACGGGGACAGCGTACGTGGCGCGCCC	CAGCCGTCGCTTCCAGTCGGTGCGTGCGTGCTTTCTCAACGAGGACAGCGTACGTGGCGCGCCC
TP69307	CAGCCGTCGGACGAACGAAAGCCGCGATGCTCTGAGCCGCTGTGGTCGCAGGGCACCCTCTCGT	CAGCCGTCGGACAAACGAAAGCCGCGATGCTCTGAGCCGCTGTGGTCGCAGGGCACCCTCTCGT
TP69317	CAGCCGTCGGAGTTGGGCGGGGAGGTTCTTCCTGCCGCATGGCCCGAGAGC	CAGCCGTCGGAGTTGGGCGGGGAGGTTCTTCCTGCCGCATGACCCGAGAGC
TP69320	CAGCCGTCGGATCTTACGATTGATGCAGTTCACCTTGGCAGGCTCTTGGTTCGGCGTCGCTGGC	CAGCCGTCGGATCCTACGATTGATGCAGTTCACCTTGGCAGGCTCTTGGTTCGGCGTCGCTGGC
TP69326	CAGCCGTCGGCAGAGCATCCAATGGCCGGCCGACCGCCCCGCGCGCCAAGC	CAGCCGTCGGCAGAGCATCCAATGGCCGGCCGGCCGCCCCGCGCGCCAAGC
TP69382	CAGCCGTCGTCACGGGCTCCGCCTCCGGCTCGGCGGCCAACCCCGCGGGCGGCTCCGGGGCCGG	CAGCCGTCGTCACGGGCTCCGCCTCCGGCTCGGAGGCCAACCCCGCGGGCGGCTCCGGGGCCGG
TP69414	CAGCCGTCGTCGTCAAGGGCGAAGTTGCTGAACACGAAAGGCGGCTCCGGGGATATCTCGACAT	CAGCCGTCGTCGTCAAGGGCGAAGTTGCTGAACACGAAAGGCGGCTCCGGGGACATCTCGACAT
TP69447	CAGCGGTCTACGCGGTCGTAGTTCACGGCGGGACGCCTGGGATACCTCGTGGTCCCGTCGCTCG	CAGCCGTCTACGCGGTCGTAGTTCACGGCGGGACGCCTGGGATACCTCGTGGTCCCGTCGCTCG
TP69450	CAGCCGTCTAGACGACCGCGCCGCGGCGTACGTCCTCTATTGCTCGAGC	CAGCCGTCTAGACGACCGCGCCGAGGCGTACGTCCTCTATTGCTCGAGC
TP69480	CAGCCTTCTCGTGCACTCCCTCTCGACTTCATCGTCGACGATGACGGGCAAGC	CAGCCGTCTCGTGCACTCCCTCTCGACTTCATCGTCGACGATGACGGGCAAGC
TP69503	CAGCCGTCTTCTCCGCCTCCGGAGAGCAGTGCCCGACCATGGCCGTCGCATCCTCTGC	CAGCCGTCTTCTCCGCCTCCAGAGAGCAGTGCCCGACCATGGCCGTCGCATCCTCTGC
TP69689	CAGCCGTGCAGGTGCGCTGTGAGCTGATACTGGTTACCGTCCCGAGC	CAGCCGTGCAGGTGCGCTGTGACCTGATACTGGTTACCGTCCCGAGC
TP69860	CAGCCGTGGAAGGCGAAGCCCGTGTTCTGGTTGGGGTCCTTGCGTCCCTGCGCCGTGACGC	CAGCCGTGGAAGGCAAAGCCCGTGTTCTGGTTGGGGTCCTTGCGTCCCTGCGCCGTGACGC
TP69938	CAGCCGTGGCCGCTCTTGCGGTCGATCCGCGCGATGATGGGGTTCGTCTGCGGGC	CAGCCGTGGCCGCTCTTGCGGTCGATCCGCCCGATGATGGGGTTCGTCTGCGGGC
TP69971	CAGCCGTGGCTACGGAGCGATCAAAAGGTACGCATCGCCATCTTGC	CAGCCGTGGCTACGGAGCGATCAAAAGGTACGCATCGCCATCTCGC
TP70019	CAGCCGTGGGGTTAAAGGCGGCCGGATGACTGCCCAATCCGGCATTCACCACGTGCGAGCGCGC	CAGCCGTGGGGTAAAAGGCGGCCGGATGACTGCCCAATCCGGCATTCACCACGTGCGAGCGCGC
TP70076	CAGCCGTGTCCGGCGCGGGGTTCATCGCCAAGGACCTGACGATCCGCAACACGGCTGGCCCGGC	CAGCCGTGTCCGGCGCGGGGTTCATCGCCAAGGACCTGACGATCCGCAACACGGCGGGCCCGGC
TP70099	CAGCCGTGTGCCGTCGCCGCCCCCTCCTCCCCCACAACCCCGGGTGC	CAGCCGTGTGCCGTCGCCGCCCCCTCCTCCCCCACAACCCCGGGCGC
TP70176	CAGCCGTTGTTGTTGCACAACGTGAGCTCCTGCAGGCGCGGGCACTGCGAGGACACGGCACGCT	CAGCCGTTATTGTTGCACAACGTGAGCTCCTGCAGGCGCGGGCACTGCGAGGACACGGCACGCT
TP70209	CAGCCGTTCCAAACACAGCGTACTACGCGCGGCATGACCGCCAATCGCCGAAAAAACGGTCGTA	CAGCCGTTCCAAACACAGCGTACTACGCGCGGCATGACCGCCAATCGCCCAAAAAACGGTCGTA
TP70223	CAGCCGTTCCTATAACAACTCTTCAGCCCATCGCCGCCGGCGACCAGCACTCACCAGCCCGCCA	CAGCCGTTCCCATAACAACTCTTCAGCCCATCGCCGCCGGCGACCAGCACTCACCAGCCCGCCA
TP70225	CAGCCGTTCCCCGCAGGCGGCAACCCCGCGTACGAGATGGACTTGTCCGTGGGCTGGCGAGC	CAGCCGTTCCCCGCACGCGGCAACCCCGCGTACGAGATGGACTTGTCCGTGGGCTGGCGAGC
TP70250	CAGCCGTTCCTCGCGGCGTACCGGTTCGGGCAGGTGGCCGTGGCGCACAACGGCAACCTCGTCA	CAGCCGTTCCTCGCCGCGTACCGGTTCGGGCAGGTGGCCGTGGCGCACAACGGCAACCTCGTCA
TP70269	CAGCCGTTCGCCGACGACACCTTCGACTTCGAGTTCTCCAACGTGTTCGACCACGCTCTCTACC	CAGCCGTTCGCCGACGACACCTTCGACTTCGAGTTCTCCAACGTGTTCGACCACGCGCTCTACC
TP70276	CAGCCGTTCGGCGTGGACCCGAGGCGGCTGGAACCGCCCGGGCCCGAGGCCGC	CAGCCGTTCGGCGTGGACCCGAGGCGGCCGGAACCGCCCGGGCCCGAGGCCGC
TP70764	CAGCCTACAAAGGGATGGCGAGATGCGGCAAGGCACCACGTCCGC	CAGCCTACAAAGGGATGGCGAGATGCCGCAAGGCACCACGTCCGC
TP70806	CAGCCTACATCACACAGCGATTCAAGGCACAAGCATGTGCAGGTAGCAGGAACAGCCACGCATG	CAGCCTACATCACACAGCGATACAAGGCACAAGCATGTGCAGGTAGCAGGAACAGCCACGCATG
TP70878	CAGCCTGCCTCTGTCGACTAGCCGCGCCTAGCCACGCACGAGC	CAGCCTACCTCTGTCGACTAGCCGCGCCTAGCCACGCACGAGC
TP71181	CAGCCTAGTGGATCATCGTGTGGTAGGGCGGTGATGGCGGC	CAGCCTAGTGGATCATCGTGTGGTAGGGCGGCGATGGCGGC
TP71302	CAGCCTATGCTACCTGCAGAAGCAAATTATTGTGAGCCGAGGTGGAACAAAAACAGGGC	CAGCCTATGCTACCTGCAGAAGCAAATTATTGTGAGCCGAGGTGGAACAAAAACAAGGC
TP71421	CAGCCTCAACAGTGTCGCTGACTTGCTGTTGCTAACGCTGGGC	CAGCCTCAACAGTGTCGCTGACTTGCTGTTCCTAACGCTGGGC
TP71486	CAGCCTCAAGTACACCTCTTCAGCCGTGACGGCGGCGATGTGC	CAGCCTCAAGTACACCTCTTAAGCCGTGACGGCGGCGATGTGC
TP71563	CAGCCTCACCATCTGCAACGTCGACGAGGGCGGGTGGTTCGACTTCATGCTTGTTCCGGTACAC	CAGCCTCACCATCTGCAACGTCGACGAGGGCGGGTGGTTCGACTTCATGCTCGTTCCGGTACAC
TP71602	CAGCCTCACCTTCTCCGCGCTCATCGGCATCGACCCCGTCGCCGGCACAGCCCGGTCGGCGC	CAGCCTCACCTTCTCCGCCCTCATCGGCATCGACCCCGTCGCCGGCACAGCCCGGTCGGCGC
TP71610	CAGCCTCGCGAGGCGCAGGGGCCTCGTGCCCCGTACCTCCCCTCGCGCCACATTCCTAGCATCG	CAGCCTCACGAGGCGCAGGGGCCTCGTGCCCCGTACCTCCCCTCGCGCCACATTCCTAGCATCG
TP71693	CAGCCTCAGATCTTCCTTAGCACCGCTATTCTCATCAACCAGACAGGTTGGTTGC	CAGCCTCAGATCTTCCTTAGCACCGCTATTCTCATCAACCAGACAGGTTGGTAGC
TP71815	CAGCCTCAGTGCGGCGGCGGGAGAGAACTTTCCCGGCGCCGGTGCCAGGCTCATCAGGC	CAGCCTCAGTGCGGCGGCCGGAGAGAACTTTCCCGGCGCCGGTGCCAGGCTCATCAGGC
TP71851	CAGCCTCATCCAGGCGGGCACGCACATGATCTACGACGTCAATGGTTCCGAGC	CAGCCTCATCCAGGCGAGCACGCACATGATCTACGACGTCAATGGTTCCGAGC
TP72061	CAGCCTCCAGCGACGCGCGGCCGCGCAGTCCCAACCGGCTGACGAGGCGCGGCTG	CAGCCTCCAGCGACGCGCGGCCGCGCAGTCCCAACCGGCGGACGAGGCGCGGCTG
TP72185	CAGCCTCCCCGAGACAGCGCATGATCAACAGTCAGGAGGCCCCTGCATGGCCCAGC	CAGCCTCCCCGAGACAGCGCATGATCAACAGCCAGGAGGCCCCTGCATGGCCCAGC
TP72251	CAGCCTCCGGGAGAAGGGTTTTCTGCATCCCTTGACTTGCCCTGTTCCTAGCCGGC	CAGCCTCCCGGAGAAGGGTTTTCTGCATCCCTTGACTTGCCCTGTTCCTAGCCGGC
TP72274	CAGCCTCCCTCCGCGACGCGCCCCCACACCCGCACGCTCGGCCGCCATGC	CAGCCTCCCTCCGCGACGCGCCCCCACACCCGCACGCTCGCCCGCCATGC
TP72311	CAGCCTCGGAAACGTCGAGCAACGCGCTTAACCCGCGTCGCCCGCGCGCGCGCTCCCCTCCCGG	CAGCCTCCGAAACGTCGAGCAACGCGCTTAACCCGCGTCGCCCGCGCGCGCGCTCCCCTCCCGG
TP72470	CAGCCTCCGTAGCCGTTGGGCCTCGACAGCCACGGCGTGCACCCGAGCGGCGGC	CAGCCTCCGTAGCCGTTGGGCCTCGACAGCCACGGCGTGCACCCCAGCGGCGGC
TP72474	CAGCCTCCGTCATGCCTGCCCCGCTGTGGAGGCCTTGACGGACTGGAGCCGGGGCACGGTGACT	CAGCCTCCGTCATGCCTGCCCCGCTGTGGAGGCCTTGACGGACTGAAGCCGGGGCACGGTGACT
TP72536	CAGCCTCCTCAAAGCTCACACAGATACGGCGTCCTCCATCGCGTGC	CAGCCTCCTCAAAGCTCACACAGATACGGCGGCCTCCATCGCGTGC
TP72550	CAGCCTCCTCAGGAGGGCCGTCGACAGGGAGCTGTCCGGGGC	CAGCCTCCTCAGGAGGGCCGTCGACAGGGAGCTGGCCGGGGC
TP72567	CAGCCTCCTCGAGGGCGTCGACCTTGAGGGTGAAGCCGCGC	CAGCCTCCTCCAGGGCGTCGACCTTGAGGGTGAAGCCGCGC
TP72640	CAGCCTCCTCGGCGGCGGGCACCTGGGCGCTCGTCACCTTGGCTTGGC	CAGCCTCCTCGGCGGCGGGCACCTGGGCGCTCGTCACCTTGGCCTGGC
TP72794	CAGCCTGGACAAGTCCATCAAGGTGTGGCGCGTCTGCGACGAGGCGCCGGACCCGC	CAGCCTCGACAAGTCCATCAAGGTGTGGCGCGTCTGCGACGAGGCGCCGGACCCGC
TP72873	CAGCCTCGAGGCGCGTAGCCGCTTGCCGTGCGTTGCTTCCAAGCCCCCGGCTCATGCGTGTGGT	CAGCCTCGAGGCGCGTAGCCGCTTGCCGTGCGTTGCTTCCAAGCCCCCGGCTCATGCGTGTGGC
TP72878	CAGCCTCGAGGTCGAACTCAGCCTCAGGCGTGAGACAGCCTTGCGC	CAGCCTCGAGGTCGAACTCAGCCTCAGGCGTGAGACAGCCTCGCGC
TP72909	CAGCCTCGATTTTGAGGAATACAAGACCATATGCTGAAGCGACGACCAGC	CAGCCTCGATTTTGAGGAATACAAGACCAGATGCTGAAGCGACGACCAGC
TP72942	CAGCCTCGCATGGACCGCGCTAGCTACCAGTTCAGCATGCGTGTGCAAGGC	CAGCCTCGCATGGACCGCGCTAGCTACCAGATCAGCATGCGTGTGCAAGGC
TP72979	CAGCCTCGCCCACGACGACGACTACTCCAACCTATGGGACTCGTCGCCGCTCGGCTGGATCAAA	CAGCCTCGCCCACGACGACGACTACTCCAACCTATGGGACTCATCGCCGCTCGGCTGGATCAAA
TP72981	CAGCCTTGCCCAGGAACTCGATGGCGCGGGCGGCGGAGTCGACGAGATCCTCCATCCTCCCCGC	CAGCCTCGCCCAGGAACTCGATGGCGCGGGCGGCGGAGTCGACGAGATCCTCCATCCTCCCCGC
TP73205	CAGCCTCGGAAGTCGGGATCACAATTCGAGGTCCGCCGTATATGCTCTGCCCACATGC	CAGCCTCGGAAGTCGGGATCACAATTCGAGGTCCGCCGTATATGCTCGGCCCACATGC
TP73261	CAGCCTCGGTGCTTCGATCTCGATGGCCCAGCAATCAATGCGGC	CAGCCTCGGCGCTTCGATCTCGATGGCCCAGCAATCAATGCGGC
TP73266	CAGCCTCGGCGGCGCGGGGGGCGCCTCCGCGAACAGCATCTCCGACTGC	CAGCCTCGGCGGCGCGGGGGGAGCCTCCGCGAACAGCATCTCCGACTGC
TP73338	CAGCCTCGGTGCTGGCCGCGACACCAACAATTTCGGACGCTGTTCCAGCCTTGGC	CAGCCTCGGTGCTGGCCGCGACAACAACAATTTCGGACGCTGTTCCAGCCTTGGC
TP73340	CAGCCTGGGTGCTGGCCGCGACTCCAACCATCTCCGATGTCATTCCAACCTTGGCGGC	CAGCCTCGGTGCTGGCCGCGACTCCAACCATCTCCGATGTCATTCCAACCTTGGCGGC
TP73346	CAGCCTCGGTTCATAACGGCAGGGAGCATCCATGGAAATGATAGAAGCTTGGCTGTTTCGGCCG	CAGCCTCGGTTCAAAACGGCAGGGAGCATCCATGGAAATGATAGAAGCTTGGCTGTTTCGGCCG
TP73376	CAGCCTCGTCCCCAAGCTCCTCCGGTTGCTTGGGGGCGAGTACAAGC	CAGCCTCGTCCCCAAGCTCATCCGGTTGCTTGGGGGCGAGTACAAGC
TP73402	CAGCCTCGTCGCCAACCTGCGGGGGCAGTTCGAGATCCTGTCGCTCACGGGCACCGTGC	CAGCCTCGTCGCCAACCTGCGCGGGCAGTTCGAGATCCTGTCGCTCACGGGCACCGTGC
TP73512	CAGCCTCTAACCAGCTATGTGCGCGGGGTTGGTCGAGCAAGGACGGATCTGGAGCCGGACGTGC	CAGCCTCTAACCAGCTATGAGCGCGGGGTTGGTCGAGCAAGGACGGATCTGGAGCCGGACGTGC
TP73669	CAGCCTCTCGAAGCATCCAGGATCCTCCTCCTCCTCCCCTCCCTCTACCTCTGCTATGCGCCGC	CAGCCTCTCGAAGCATCCAGGATCCTCCTCCTCCTCCCCTCCCTCTACCTCCGCTATGCGCCGC
TP73828	CAGCCTCTGCTCGGCGGCGCTCGGCCCTCCCGCGCCCGCCGTGCGC	CAGCCTCTGCTCGGCGGCGCTCGGCCCTCCCGCGCCCGCCGCGCGC
TP73871	CAGCCTCTGTCGCACTGAGCAGGTAGAGCAACGCAAGGAGAGGCGCCACGAGCGCAGGC	CAGCCTCTGTCGCACTGAGCAGGAAGAGCAACGCAAGGAGAGGCGCCACGAGCGCAGGC
TP73954	CAGCCTCTTCTACAACTTGGCAATCCCGGCTTCAACGCCAGC	CAGCCTCTTCTACAACTTGGCAATCCCGGCTCCAACGCCAGC
TP74081	CAGCCTGAACACGAGCACAGTGCATAAGATGCTAGAGCTGGCAGAGC	CAGCCTGAACACGAGCACAGTGCATAAGACGCTAGAGCTGGCAGAGC
TP74137	CAGCCTGAATGTCCGTGCCGTGGTCGGCGTGCGTTGCAAGAGAAGCGGAGGC	CAGCCTGAATGTCCGTGCCGTGGTCGGCGCGCGTTGCAAGAGAAGCGGAGGC
TP74139	CAGCCTGAATTCAACTAAGCTTCTGAATCTCCTTCACGAACCCTTCCAAATCAGCGTAGGAGC	CAGCCTGAATTCAACTAAGCTTCTGAATCTCCTTCACGAACCCTTCCAAATCAGCGTACGAGC
TP74141	CAGCCTGAATTTACCACACTTCTTGCTCGGTAAACAGCGGTGTAACCCCTGAGC	CAGCCTGAATTTACCACACTTCCTGCTCGGTAAACAGCGGTGTAACCCCTGAGC
TP74165	CAGCCTGACAGTGTCGCGTGAGTAATCCTCCAGGTTAGGGTTTCGCGGCGTCGCTGTGC	CAGCCTGACAGTGTCGCGTGAGTAATCCTCCAGGTTAGGGTTTCGCGGCGGCGCTGTGC
TP74218	CAGCCTGACGCACTTCAGGGAGAAGAATAGGGACAGCTTAAGCTCGGCTGATGCTGATTGCTGG	CAGCCTGACGCACTTCAGGGAGAAGAATACGGACAGCTTAAGCTCGGCTGATGCTGATTGCTGG
TP74250	CAGCCTGACTCAGGCGCGAGCGTCAGCCGCAGGTGTCCGAAATCGGACGCCTGAGGACGC	CAGCCTGACTCAGGCGCGAGCGTCAGCCGCAGGCGTCCGAAATCGGACGCCTGAGGACGC
TP74418	CAGCCTGATGAAATCCACTGCGTTACATGTCGCGGCATGGACCTCGCTCCCCTGCGGAGC	CAGCCTGATGAAATCCACTGCGTTACACGTCGCGGCATGGACCTCGCTCCCCTGCGGAGC
TP74549	CAGCCTGCACACGTAAGTGGCTTGAGCTTCCATGGCCTTGAGGTTGGCGCACTCACAATTGACA	CAGCCTGCACACGTAAGTGGCATGAGCTTCCATGGCCTTGAGGTTGGCGCACTCACAATTGACA
TP74588	CAGCCTGCACGCACACACGGACACCTTTGGAGTTATCAGTCTGAACAAGATCCGCGTCATGGGG	CAGCCTGCACGCACACACGGACACCTTTGGAGTTATCAGTCAGAACAAGATCCGCGTCATGGGG
TP74595	CAGCCTGCACGGAGGCGAGATCTGTGAGTGAGGGGGACAAAAGGC	CAGCCTGCACGGAGGCGAGACCTGTGAGTGAGGGGGACAAAAGGC
TP74802	CAGCCTGCCCCAGTGGTCGGCCAAGTCGGACGGCGGCAAGC	CAGCCTGCCCCAGTGCTCGGCCAAGTCGGACGGCGGCAAGC
TP74897	CAGCCTGCCGCCGAGTGCCCTCATCTCCTTGTGGTACTCCTCCATCACCTCGC	CAGCCTGCCGCCGAGTGCCCTCATCTCCTTGTGATACTCCTCCATCACCTCGC
TP74921	CAGCCTGCCGGAGCCATGGCAATGTCGAGATGGCAGAGCTGGC	CAGCCTGCCGGAGCCATGGCAATGTAGAGATGGCAGAGCTGGC
TP74923	CAGCCTGCCGGATCTGTGCATGGCTCAACGATATACACCACGGGTGATCCATGGTGCGAGC	CAGCCTGCCGGATCTGTGCATGGCTCAACGATATACACCACGGGTGATCCATGGGGCGAGC
TP74940	CAGCCTGCCGGGTGTTTGATGGATTGGTCGAGAGGACGGTTGTCGTCTGGACGC	CAGCCTGCCGGGTGTTTGATGGATTGGTCGAGAGGACGGTGGTCGTCTGGACGC
TP75013	CAGCCTGCGATGACGGCTCAAAGTTTGTCAGCTGGGATGGCGTGCACCTGACCCAAGC	CAGCCTGCGACGACGGCTCAAAGTTTGTCAGCTGGGATGGCGTGCACCTGACCCAAGC
TP75022	CAGCCTGCGAGCACCAAGCGCTCCAATCATGGCAGGCAATCCACGCTCCAACGCGAGC	CAGCCTGCGAGCACCAAGCGCCCCAATCATGGCAGGCAATCCACGCTCCAACGCGAGC
TP75077	CAGCCTGCGCGGGCTTATCGCGCTGGCCGCCGACACCGTCCCCTGC	CAGCCTGCGCGGGCTCATCGCGCTGGCCGCCGACACCGTCCCCTGC
TP75080	CAGCCTGCGCGGTGGCGAGGGTGGTCGTATCCCTCTGCACCAGC	CAGCCTGCGCGGTGGCGACGGTGGTCGTATCCCTCTGCACCAGC
TP75089	CAGCCTGCGCTCGTGGCGCCTCTCCTTGCGTTGCTCTTCCTGCTCAGTGCGACAGAGGC	CAGCCTGCGCTCGTGGCGCCTCTCCTTGCGTTGCTCTACCTGCTCAGTGCGACAGAGGC
TP75162	CAGCCTGCGTTGGAGGTGTGCAGACCTCACGGCGGCGACCTGCGGTGGAGTCTCTCCTTCATCT	CAGCCTGCGTTGGAGGTGTGCAGACCTCACGGCGGCGACCTGCGGTGGAGTCTCTCCTTCATCC
TP75378	CAGCCTGGACCGGTGGCTGTACGACCACGCCACCACGCCGCCGTTGAGCTGGGCGC	CAGCCTGGACCGGTGGCTGTACGACCACGCCACCACGCCGCCGCTGAGCTGGGCGC
TP75555	CAGCCTGGCCGCATCCCGGCGCGTCTGCCGGGCGTGGCGCGACGCCGTGGACGATCACCGGC	CAGCCTGGCCGCATCCAGGCGCGTCTGCCGGGCGTGGCGCGACGCCGTGGACGATCACCGGC
TP75581	CAGCCTGGCCTGCGCCTCGTAGGTGACGGTGGCCGCCGCCTCGCTCCGGTCGCCGGGGGGCACC	CAGCCTGGCCTGCGCCTCGTAGGTGACGGTGGCCGCCGCCTCGCTCCGGTCGCCGGGGGCCACC
TP75585	CAGCCTGGCGAAAACCTGCGGGGAAGTGGACGTCGGCGACAGTCCGGCGGC	CAGCCTGGCGAAAACCTGCGGGGAAGTGGACGTCGGCGACAGCCCGGCGGC
TP75633	CAGCCTGGCGGCGTTCCTCGGCGTGGTCACGAAGGTGACGGCGTGGCCGCGCCGCGCCAGC	CAGCCTGGCGGCGTTCCTCGGCGTGGTCACGAAGGTCACGGCGTGGCCGCGCCGCGCCAGC
TP75664	CAGCCTGGCTCAGGTGTGAGCGTTAGCCGCAGGCGTCCGAAATCGGATGCCTGACGAAGC	CAGCCTGGCTCAGGTGTGAGCGTTAGCCGCAGGCATCCGAAATCGGATGCCTGACGAAGC
TP75714	CAGCCTGGGACGAGGGCATTCACGTGATGGGACTTGTTCGGGTTTCAAGC	CAGCCTGGGACGAGAGCATTCACGTGATGGGACTTGTTCGGGTTTCAAGC
TP75732	CAGCCTGGGTTCCAATCTCTACATGAACGCCGCGTACAACGCGCTGTCTGAGC	CAGCCTGGGATCCAATCTCTACATGAACGCCGCGTACAACGCGCTGTCTGAGC
TP75802	CAGCCTGGGGCCAGCAGGAAGGAGGCCCAGAACCTGACTCACAGC	CAGCCTGGGGCCAGCAGAAAGGAGGCCCAGAACCTGACTCACAGC
TP75806	CAGCCTGGGGCGCTTGTGGCTGGCGCGGTGGCCGCCCAGCGCCTGGAACGTCGGGAACTGCCGG	CAGCCTGGGGCGCTTGTGGCTGGCGCGGTGGCCGCCCAGCGCCTGAAACGTCGGGAACTGCCGG
TP75914	CAGCCTGGTGCGCGCGGTCAAGGCCGCGGACGTGGTCATCTCCACGCTCGGTGCGC	CAGCCTGGTGCGCGCGGTCAAGGCCGCGGACGTGGTCATCTCCACGCTCGGCGCGC
TP76012	CAGCCTGTACTTCTCCGGCTCCCTCGGCCCCTTCTTCCGGTGGC	CAGCCTGTACTTCTCCAGCTCCCTCGGCCCCTTCTTCCGGTGGC
TP76085	CAGCCTGTCCCCCGACACCGCCATCTCCGCGCCCTTGAACAGC	CAGCCTGTCCCCCGACACCACCATCTCCGCGCCCTTGAACAGC
TP76222	CAGCCTGTGGATGAACCGCGCCGTCCACGGCTTCCTCAACGTCGGCGCCGTCGCCGCCTGCAAG	CAGCCTGTGGATGAACCGCGCCGTCCACGGCTTCCTCAACATCGGCGCCGTCGCCGCCTGCAAG
TP76296	CAGCCTGTTCGCGTCGTCGTCGCTGACTATCCCGCCGTGGGCGCGCAGGAGGTCGGCGCCGACG	CAGCCTGTTCGCGTCGTCGTCGCTGACCATCCCGCCGTGGGCGCGCAGGAGGTCGGCGCCGACG
TP76695	CAGCCTTCATGTCGACATCTGACTGATCCCATCTCCGGAACATGCAGAGCCTGAGC	CAGCCTTCATGTCGACATCTGACTGATCCCATCTCCGGAACATGCAGAGCCTAAGC
TP76758	CAGCCTTCCCTTTTCCGGTCTGGCTCTCCACGACGAGCGCATGGCTTCACGC	CAGCCTTCCCTTTTCCGGTCTGGCTCTCCACGACGAGAGCATGGCTTCACGC
TP76898	CAGCCTTCGGTCGGAGGACTTGGTGGGCGGCGCCGACGCGC	CAGCCTTCGGTCGGAGGACTTCGTGGGCGGCGCCGACGCGC
TP76910	CAGCCTTCGTCGTCGACCGCGCCCCCGGTTTCCCTCTCCGCGGC	CAGCCTTCGTCGTCGACCGCGCCCCCGGTTTCTCTCTCCGCGGC
TP76950	CAGCCTTCTCCCGGTGCCTGCTCTTCCACGCGCGCATCTCCTCCGCGAGC	CAGCCTTCTCCCGGTGCCTGCTCTTCCACGCGTGCATCTCCTCCGCGAGC
TP77176	CAGCCTTGCAGGCGGCGACGGCGCCGATGTTGAGGAAGCCGTGGACGGCGCGGTTCATCCACAG	CAGCCTTGCAGGCGGCGACGGCGCCGACGTTGAGGAAGCCGTGGACGGCGCGGTTCATCCACAG
TP77301	CAGCCTTGCTCCTTCACCTTCTAGGCGGCGGTGAGCAGAGGCAAGAACCGAGCATGACGGCGGA	CAGCCTTGCTCCTCCACCTTCTAGGCGGCGGTGAGCAGAGGCAAGAACCGAGCATGACGGCGGA
TP77315	CAGCCTTGCTGGTTGGCTACTGATCAGGACTCATCCCTAACCAAGGTTCGTGTGGC	CAGCCTTGCTGGTTGGCTACTGATCAGGACTCGTCCCTAACCAAGGTTCGTGTGGC
TP77498	CAGCCTTGTCCTACGAGGCCGCCGCGAGCAGGCTCGAGACGCGC	CAGCCTTGTCCTACGAGGCCGCCCCGAGCAGGCTCGAGACGCGC
TP77579	CAGCCTTTACCGCGCGGAAGCCGTCGAAGACCACGACGTCGCACTGGAGCGTGAAGC	CAGCCTTTACCGCACGGAAGCCGTCGAAGACCACGACGTCGCACTGGAGCGTGAAGC
TP77619	CAGCCTTTCGCGCGAACTGCCCCTGCCTGCCTTGCTTCACTACACAGCACCCCTGC	CAGCCTTTCACGCGAACTGCCCCTGCCTGCCTTGCTTCACTACACAGCACCCCTGC
TP77784	CAGCCTTTGGCCGTCCGGTGCCGGTTACATGTAGACACGAACGATCATGCGGTCGTCGTCGGCG	CAGCCTTTGGCCCTCCGGTGCCGGTTACATGTAGACACGAACGATCATGCGGTCGTCGTCGGCG
TP77899	CAGCCTTTTGTCCCCCTCACTCACAGGTCTCGCCTCCGTGCAGGC	CAGCCTTTTGTCCCCCTCACTCACAGATCTCGCCTCCGTGCAGGC
TP78004	CAGCGAAAAGTTGCCCCGCGCCATCGTCTGCTGAAAGCTGGTGGCGCGCATCCCGATGAATCGC	CAGCGAAAAGTTGCCCCGCGCCATCGTCTGCGGAAAGCTGGTGGCGCGCATCCCGATGAATCGC
TP78064	CAGCGAAACCCATCCCTTGGCGCATCATTCGATTGGATCGCCTGGTCTGTCACCTGCGGAGGAT	CAGCGAAACCCATCCCTTCGCGCATCATTCGATTGGATCGCCTGGTCTGTCACCTGCGGAGGAT
TP78154	CAGCGAAAGCGCGTCACAGTCGTGTCTCCCCGGAAGCATAGCTCTGCGAAGAACAGC	CAGCGAAAGCACGTCACAGTCGTGTCTCCCCGGAAGCATAGCTCTGCGAAGAACAGC
TP78229	CAGCGAAAGGTCCACCCGATCATCCTGGAACGGAGCCAAGCGAGATGTGC	CAGCGAAAGGTCCACCCGATCATCCGGGAACGGAGCCAAGCGAGATGTGC
TP78428	CAGCGAACCGGAAGAGGAGGAGGACGGCGAGGTGGCGGCAG	CAGCGAACCGGAAGAGGAGGAGGACGGCGAGGTGGCGGC
TP78504	CAGCGAACGGCTGGTGCATCTGAGGCAAGCTTGCCGGCCACGGCCAGGACCGGTGAGCATCTGT	CAGCGAACGGCTGGTGCATCTGAGGCAAGCTTGCCCGCCACGGCCAGGACCGGTGAGCATCTGT
TP78602	CAGCGATGAACGGCCTGGCGAGAGGCGAACGTACCGCGCGCTCGTCGGGCTCCGAGTCGTCGTG	CAGCGAAGAACGGCCTGGCGAGAGGCGAACGTACCGCGCGCTCGTCGGGCTCCGAGTCGTCGTG
TP78700	CAGCGAAGATTTGCCGACGTTGGACCGGCCGACAAGCGCGAACTCCGGGAGCCCGTCCCGGGGG	CAGCGAAGATTTGCCGACGTTGGACCGGCCGACAAGCGCAAACTCCGGGAGCCCGTCCCGGGGG
TP78725	CAGCGAAGCACGACACCAGCGAGGCCTGGTCGCCCGACAGAGTTGAAGCTAGC	CAGCGAAGCACGACACCAGCGAGGCCTGGCCGCCCGACAGAGTTGAAGCTAGC
TP78739	CAGCGAAGCAGGCCACGGCCATTAACTTGACTGACGCTTGCATCTTTCTCGTGCAGGCTAAGGG	CAGCGAAGCAGGCCACGGCCATGAACTTGACTGACGCTTGCATCTTTCTCGTGCAGGCTAAGGG
TP78757	CAGCGAAGCCCCGACACAAGAGGTCCAGGTGCCACCGCTGAGGCTACGCGGGC	CAGCGAAGCCCCGACACAAGAGGTCCAGGTGCCACCGCTGAGCCTACGCGGGC
TP78765	CAGCGAAGCCGTACCTCTCTCGCCTTGTCTTCCTCCTCCCAGCTG	CAGCGAAGCCGTACCTCTATCGCCTTGTCTTCCTCCTCCCAGCTG
TP78779	CAGCGAAGCGAATTCCCGCTAGCGAGCGAGCTACCGGCTGGTTGGTTGGTTCGCGTCGGCGTGT	CAGCGAAGCGAATTCCCGCTACCGAGCGAGCTACCGGCTGGTTGGTTGGTTCGCGTCGGCGTGT
TP78829	CAGCGAAGCTTGGCATGGGCCCGATGGCGTGGACGCGGCGCGAGCGCACGGCCAGCGGC	CAGCGAAGCTTGACATGGGCCCGATGGCGTGGACGCGGCGCGAGCGCACGGCCAGCGGC
TP78851	CAGCGAAGGACTAATCCGGCACGCTTTTGCGCGCCGCTCGTTAGTGC	CAGCGAAGGACTAATCCGGCACGCTTTTGCGCGCCGCTCGTTAGGGC
TP78909	CAGCGAAGGCGTGCAACGTGCAGTGCATCCAGGGCGTCTACATCACCTGCGACAACTACCCGGA	CAGCGAAGGCGTGCAACGTGCAGTGCATCCAGGGCGGCTACATCACCTGCGACAACTACCCGGA
TP78917	CAGCGAAGGGCATAAATCAATGACGTTTGAATGAGCGATCGAGCATTTCCCTGATCATTGCGGC	CAGCGAAGGGCATAAATCAACGACGTTTGAATGAGCGATCGAGCATTTCCCTGATCATTGCGGC
TP78937	CAGCGAGGGTGATGAGATTTGGGGATCGGGACGGGGGTGGTGGC	CAGCGAAGGTGATGAGATTTGGGGATCGGGACGGGGGTGGTGGC
TP78970	CAGCGAAGTGAGCTTCCCGACGGCCGGCGGCAACTCGCCGGTGAACGCATTTCCGGAGAGGTCG	CAGCGAAGTGAGCTTCCCGACGGCCGGCGGCAACTCGCCGGTGAACGCATTGCCGGAGAGGTCG
TP78984	CAGCGAAGTGTAGTTTCCGCCGCCCGCGATGGCCATGCTAGC	CAGCGAAGTGTAGTTTCCGCCGCCCGCGATGGCCATGCCAGC
TP79061	CAGCGAATCCAATTTAGAAGAATTCCATGGCGCCGCCGTTGTCCCGGCGGTTGC	CAGCGAATCCAATTTAGAAGAATTCCATGGCGCCGCCGTTGTCACGGCGGTTGC
TP79156	CAGCGAATGTGGCCTCGCGCGTGGTGAAGCGCGTGCTCAGGGACAGGTCCACCTCCGGCGGGCC	CAGCGAATGTGACCTCGCGCGTGGTGAAGCGCGTGCTCAGGGACAGGTCCACCTCCGGCGGGCC
TP79185	CAGCGAATTCAGTCAAGCTCGCAGGCGATTGAGGAGCTTTGCCAGCCGACCTGAGC	CAGCGAATTCAGTCAAGCTAGCAGGCGATTGAGGAGCTTTGCCAGCCGACCTGAGC
TP79399	CAGCGGCACCAGCGCCGGGATGGCGCCCGACACGCCGATCAGCTCGCGGATGTCGGAGCGGTGC	CAGCGACACCAGCGCCGGGATGGCGCCCGACACGCCGATCAGCTCGCGGATGTCGGAGCGGTGC
TP79423	CAGCGACACCGTGCCCTGCACCAACATCACCATGGCCGAGGTCGAGC	CAGCGACACCGTGCCCTGCACCAACATCACCATGGCAGAGGTCGAGC
TP79519	CAGCGACGGATGAAGGAGAGACTCCACCGCAGGTCGCCGCCGTGAGGTCTGCACACCTCCAACG	CAGCGACAGATGAAGGAGAGACTCCACCGCAGGTCGCCGCCGTGAGGTCTGCACACCTCCAACG
TP79543	CAGCGAGAGCCAATCCAAACCGCGGCGGGCATGGAGCGCAGGC	CAGCGACAGCCAATCCAAACCGCGGCGGGCATGGAGCGCAGGC
TP79588	CAGCGACAGCTTCTGGCTGAGCGACACCGTGTCGAAGCACTTGACGTCGCCGGCGGTGGACGCC	CAGCGACAGCTTCTGGCTGAGCGACACCGTGTCGAAGCACTTGACGTCGCCGGCCGTGGACGCC
TP79716	CAGCGACATGCACCGCCGGCCTCCGGTGCTCCGCTCTGGTATGATTTGC	CAGCGACATGCACCGCCGGCCTCCGGTGCTCCGCTCTGGTATGATTCGC
TP79805	CAGCGACCACCACACCGCCACCACCACGGCCACCGGCCCGC	CAGCGACCACCACACCGCCACCACCACGGCCACCGGCCAGC
TP79810	CAGCGACCCCCGAGGACGGACGGTGATTGCTTGGAGCATAGCATAGGCGTAGCATTTAGCAACA	CAGCGACCACCGAGGACGGACGGTGATTGCTTGGAGCATAGCATAGGCGTAGCATTTAGCAACA
TP79857	CAGCGACCAGTAGAGGCTCCACCCCTGCTCGCCCGGCGGCCACACGTAGCGC	CAGCGACCAGTAGAGGCTCCACCCCTGCGCGCCCGGCGGCCACACGTAGCGC
TP79860	CAGCGCCCAGTCGAAGTGGTAGAGCAGGCTGGCCAGCGTGAGC	CAGCGACCAGTCGAAGTGGTAGAGCAGGCTGGCCAGCGTGAGC
TP79946	CAGCGACCCCCATTGCTTAGGCCGCGTAACGACGTACCTGCATGAGAGATGATGATGTCTGAAA	CAGCGACCCCCATCGCTTAGGCCGCGTAACGACGTACCTGCATGAGAGATGATGATGTCTGAAA
TP80037	CAGCGACCGATCCTGCTTCCGCGCGACGTCCCAGGTCGTCGCGGTGTTGC	CAGCGACCGATCCTGCTTCCGCGCGACGTCCCAGGTCGTCGCGGAGTTGC
TP80059	CAGCGACCGCCCGTCGGCGACGCCGTGGTGCACCGTGACCCCGTCGGCGGCCAGCACCGACGCC	CAGCGACCGCCCGTCGGCAACGCCGTGGTGCACCGTGACCCCGTCGGCGGCCAGCACCGACGCC
TP80121	CAGCGACCGGGCCACGGCGGTCCGGCGACTCGGACCCCGGCAGGCCGAGGCGC	CAGCGACCGGGACACGGCGGTCCGGCGACTCGGACCCCGGCAGGCCGAGGCGC
TP80176	CAGCGACCTCAGCCACAACAACTGCGCCAAGACAAGCCGACACCCGACCACGAGC	CAGCGACCTCAGCCACAACAACTACGCCAAGACAAGCCGACACCCGACCACGAGC
TP80200	CAGCGACTTCCTGGTGCGGCACGAGCATCTCCTCGTCCTCCTGC	CAGCGACCTCCTGGTGCGGCACGAGCATCTCCTCGTCCTCCTGC
TP80226	CAGCGACCTCTCTGTGTTGGCCGCCAAAAGATTTCGCTAGTTAATTATCGCGGC	CAGCGACCTCTCTGTGTTGGCCGCCAAAAGATTTCACTAGTTAATTATCGCGGC
TP80238	CAGCGACCTGACTAGCCGTTGGAGTGTAATGGCACGGGGAAGCGTGACCCGTGCCGCGAGCCTC	CAGCGACCTGACTAGCCGTTGGAGTGTAATGGCAAGGGGAAGCGTGACCCGTGCCGCGAGCCTC
TP80267	CAGCGACCTGTGTTGTGTGACCTTCGAAGATGCCGGACGTCGC	CAGCGACCTGTGTTGTGTGACCTTCGAAGATGCCGGACATCGC
TP80275	CAGCGACCTTGTCCATGGCGATGGCCATGTGCATGTGGCCCATGTATCCGGCGACGTCCGCTGG	CAGCGACCTTGTCCATGGCGATGGCCATGTGCATGTGGCCCATGTATCCGGCGACGTCCGCCGG
TP80332	CAGCGACGACAGACGGGTGATCGCGGCGGGAATCGGGCCGGACAGCGCGTTGCGGCTGAGGTCC	CAGCGACGACAGACGGGTGATCGCGGCGGGAATCGGGCCGGACAGCGCATTGCGGCTGAGGTCC
TP80333	CAGCGACGACAGCAGGTCGAACATCTCCCACCGCGTCTGCCCCGCCGCCTGC	CAGCGACGACAGCAGGTCGAACATCTCCCACCGCGTCTGCCCCGCCGCCGGC
TP80366	CAGCGACGACGACATCCATGGCGGTCGCTGAGTGCAAGGTCCTGGCGC	CAGCGACGACGACATCCATGGCGGTCGCCGAGTGCAAGGTCCTGGCGC
TP80393	CAGCGACGACGAGTGTGGGCTCGTGATCGTGCTCTTGTCGGAAGGCGTGGCGGGGGCGGAGGTC	CAGCGACGACGAGTGCGGGCTCGTGATCGTGCTCTTGTCGGAAGGCGTGGCGGGGGCGGAGGTC
TP80412	CAGCGACGACGCGTGGGTGCCTTCTTCTTCGCGCATCACCCACAGGAAGGTGTTGCCGGAGAGC	CAGCGACGACGCGTGGGTGCCTTCTTCTTCGCGCATCACCCACAGGAAGCTGTTGCCGGAGAGC
TP80415	CAGCGACGACGGAGAGCCACGCCATGTCATGGAAGTCCGGTATGAAGGAGAGGAGGAGC	CAGCGACGACGGAGAGCCACGCCATGTCATGGAAGCCCGGTATGAAGGAGAGGAGGAGC
TP80429	CAGCGACGATGGGAGTCGGCTCGGATCGAATGGCTTGGCTCGGGC	CAGCGACGACGGGAGTCGGCTCGGATCGAATGGCTTGGCTCGGGC
TP80511	CAGCGACGAGGCACGCCGGGGCGAGCAGGAGAGCGAACACGAGC	CAGCGACGAGGCACGCCGCGGCGAGCAGGAGAGCGAACACGAGC
TP80532	CAGCGACGAGGTGCTCGGGGGAGAGGCCCTTGGCTCGCTCGACGTCGAGGATGGATTCCAGGGG	CAGCGACGAGGTGCTCGGGGGAGAGGCCCTTGGCTCGCTCGACGTCGAGGATCGATTCCAGGGG
TP80770	CAGCGACGCGACGGGAAGGGGTCCCGAGAGCGCGTTGCGCGACATGTCGAGCACGCGCAGGAAA	CAGCGACGCGACGGGAAGGGGTCCCGAGAGCGCGTTGCGCGACACGTCGAGCACGCGCAGGAAA
TP80787	CAGCGACGCGCCCTGCGCCCGTCGCCCCGCGAGGTCGCCGCGCTTCGCGAGC	CAGCGACGCGCCCTGCGCCCGTCGCCCCGCGAGGCCGCCGCGCTTCGCGAGC
TP80893	CAGCGACGGAGGCAGATAGAGGCGAATAAGCGGAAGCTGGAGGAGC	CAGCGACGGAGGCAGATAGAGGCGAACAAGCGGAAGCTGGAGGAGC
TP80913	CAGCGACGGCAAGGTCTACGACTCCTTCACCGTCGACAGGGACTACCGCGACGTGCTCAGATGC	CAGCGACGGCAACGTCTACGACTCCTTCACCGTCGACAGGGACTACCGCGACGTGCTCAGATGC
TP80953	CAGCGACGGCCGACGGCGAGCACGCCGCGGCGACTAGGGTTACATGGCGGCGTGAGATGACGCT	CAGCGACGGCCGACGGCGAGCACGCCGCGGCGACTAGGGTTACATGGCGGCATGAGATGACGCT
TP81088	CAGCGACGGGATGGTCCTTGAGGAAGCCGAGGAGGAGCTCGTTGACTTGCTCCGGGAGC	CAGCGACGGGATGGTCCTTGAGGAAGCCGAGGAGAAGCTCGTTGACTTGCTCCGGGAGC
TP81099	CAGCGATGGGCGCACGTACAGCGTGTCCGACACGTCCTCCAGC	CAGCGACGGGCGCACGTACAGCGTGTCCGACACGTCCTCCAGC
TP81114	CAGCGACGGGGCCGGGCGTGCACTCGACGAGCATTGCCATGACCGACTCCGCGAGTGGCACCCA	CAGCGACGGGGCCGGCCGTGCACTCGACGAGCATTGCCATGACCGACTCCGCGAGTGGCACCCA
TP81211	CAGCGATGTCCGGCATCTTCGAAGGTCACACAACACAGGTCGC	CAGCGACGTCCGGCATCTTCGAAGGTCACACAACACAGGTCGC
TP81292	CAGCGACGTGGCAATGCCACCAAGCACGCGCCCAATCATCAGAATCTTGTACTCGGGGGAGTGT	CAGCGACGTGGCAATGCCACCAAGCACACGCCCAATCATCAGAATCTTGTACTCGGGGGAGTGT
TP81413	CAGCGACTCCGAAGTCCGGAGCGGCCGAATCCAGTGCGAGCTCGTGCGC	CAGCGACTCCGAAGTCCGGAGCGGCCGAATCCAGTGCGAGCTCGGGCGC
TP81459	CAGCGACTCGGGGCCCTTTCGGTACTGCGACCCGTGACCCCACATGTGCATCTGC	CAGCGACTCGGGGCCCTTGCGGTACTGCGACCCGTGACCCCACATGTGCATCTGC
TP81634	CAGCGACTTGATCACCCGACAGGCCGCGGCGAAGACGCCCTCGACGGCGGCGACCACGGC	CAGCGACTTGATCACCCGACAGGCCGCGGCGAAGACGCCCTCGACGGCGACGACCACGGC
TP81635	CAGCGACTTGATGGCCTCGATGGCCTCCTCGGCGCGGTTTTGC	CAGCGACTTGATGGCCTCGATGGCCTCCTCGGCGCGGTTCTGC
TP81640	CAGCGACTTGCCGCGCGCGGTGCCATCCCATGGTCACGGGACTCGCGAGTCACGACTCGCGC	CAGCGACTTGCCGCGCGCGGTGCCATCCCATGGTCACGGGACTCACGAGTCACGACTCGCGC
TP81643	CAGCGACTTGCGCCACACCGTCAGCGTCGTCGCCTCCTCGCTCGCCGGCCCGGC	CAGCGACTTGCGCCACACCGTCAGCGTCGTCGCCTCCTCGCTCGCCGGCCCCGC
TP81706	CAGCGAGAACAGCCACTTGAGCATGATGTAGTACGGCACCCAGAACTTGCTCCGC	CAGCGAGAACAGCCACTTGAGCATGATGTAGTACGGCACCCAAAACTTGCTCCGC
TP81890	CAGCGAGACGGGATGGCCGCCGTGTCCCGTGTATAACCAACTGGTTCGGTCTGCTGGGAAACGT	CAGCGAGACGGGATGGCCGCCGTGTCCCGTGTATAACCAACCGGTTCGGTCTGCTGGGAAACGT
TP81919	CAGCGAGAGAAGTGGGAAGTTGAGCTGTGGGGGCGAGGAGTGGTGGTGGCGTGGCGTGCCCGCG	CAGCGAGAGAAGTGGGAAGTTGAGCTGTGGGGGCGACGAGTGGTGGTGGCGTGGCGTGCCCGCG
TP82085	CAGCGAGCGTGACCCCGCGGCCCGCCGATCGCGCCATGGCTCCGACGCCGGAGGTGGACGCGCG	CAGCGAGAGTGACCCCGCGGCCCGCCGATCGCGCCATGGCTCCGACGCCGGAGGTGGACGCGCG
TP82089	CAGCGAGAGTGAGTGAGAGTGAGGAGTGAGAGAGGAAGATGGGTTGCAAGGC	CAGCGAGAGTGAGTGAGAGCGAGGAGTGAGAGAGGAAGATGGGTTGCAAGGC
TP82194	CAGCGAGATGTTCCCGGAGACGACGGAGCCGCAGAAGACGAGGCTGAGCGTGGCGATCTTTGCG	CAGCGAGATGTTCCCGGAGACGACGGAGCCGCAGAAGACGAGGCTGAGCGTGGCGATCTTCGCG
TP82198	CAGCGAGATTAATCATTTGCTCGCGTTTTAAACCGCACCGGCGGGAAGCGAGCAAGCAAGCAAG	CAGCGAGATTAATCATTTGCTCGCGTTTGAAACCGCACCGGCGGGAAGCGAGCAAGCAAGCAAG
TP82270	CAGCGAGCACCCCCTCGCGGCCGGGGGACGCGCCCGTCCCCGC	CAGCGAGCACCCCCTCGCGGCCGGGCGACGCGCCCGTCCCCGC
TP82329	CAGCGAGCAGGGAAAGGGGAGCGAAGTTGGTGGATCCTGATGAGC	CAGCGAGCAGGGAAAGGGAAGCGAAGTTGGTGGATCCTGATGAGC
TP82435	CAGCGAGCCATGTGTTGCCCTGGCCACCGACATGCTGGATCGGCAGTGGC	CAGCGAGCCATGTGTTGCCCTGGACACCGACATGCTGGATCGGCAGTGGC
TP82447	CAGCGAGCCCATCATCATCAGCCAGATCACCGTCCAGGTGGCGGCGC	CAGCGAGCCCATCATCATCAGCCAGATCACCGTCCAGGTGGCCGCGC
TP82455	CAGCGAGCCCCCGCGCGGGGATCGGTCGGAGAGGGCGGCACGTGCGCCTGTGCCATCGAGAGC	CAGCGAGCCCCCGCGCGGGGATCGGTCGGAGAGGGCGGCACGTGCGCCCGTGCCATCGAGAGC
TP82499	CAGCGAGCCGATCACCGTCAGCCCGTACCTGCCTGGCACTTGCCGCGGGGAGC	CAGCGAGCCGATCACCGTCAGCCCGTACCTGCCTGGCACTTGCCGCGGGAAGC
TP82504	CAGCGAGCCGCACGCGGGGAAAGCGGGTCCCGTGCTACGCATCGCCCTGC	CAGCGAGCCGCACGCGGGGAAAGCGGCTCCCGTGCTACGCATCGCCCTGC
TP82505	CAGCGAGCCGCACTGGAGGTTTCTGCTCTGTCTCTGTTGTGCTGGCCGC	CAGCGAGCCGCACTGGAGGTTTCTGCTCTGTCTCTGCTGTGCTGGCCGC
TP82527	CAGCGAGCCGGTGAGACTGAACCACCTGGACGCACAGGTCGCAGGGCAGTTACTTGC	CAGCGAGCCGGTGAGACGGAACCACCTGGACGCACAGGTCGCAGGGCAGTTACTTGC
TP82638	CAGCGAGCGATCACCGGGGTTGGACTGGATCCGGGGGAGATGGGCGGCGAGGGAGCCGC	CAGCGAGCGATCACCGGGGTTGGACTGGATCCGGGGGAAATGGGCGGCGAGGGAGCCGC
TP82661	CAGCGAGCGCCGCGCTCGGCCTTGGCGGTCAGTCTCGTATGAGGATGCCCTGC	CAGCGAGCGCCGCGCTCGGCCTTGGCGGTCAGTCTCGCATGAGGATGCCCTGC
TP82666	CAGCGAGCGCGCCATGCTTCTGCCCAACTGCCTCTTCCGCATCGGCGGCGCGGCGGCGC	CAGCGAGCGCGCCATGCTTCTGCCCAACTGCCTCTTCCGCATCGGCGGCGCGGCCGCGC
TP82712	CAGCGAGCGGCACCGCAAATGGCAAACTAAGGAAGCAAGCAGTCAGGATGGGTGGGGTGCACGT	CAGCGAGCGGCACCGCAAATGGCAAACTAAGGAAGCAAGCAATCAGGATGGGTGGGGTGCACGT
TP82716	CAGCGAGCGGCCAGTCGGTGACTGACGGTTCAGGTTTGCAGGCTTTATCGGC	CAGCGAGCGGCCAGTCGGTGACTGACGGTTCAGGTTTACAGGCTTTATCGGC
TP82717	CAGCGAGCGGCCAGTCGGTGACTGACGGTTCAGGTTTGCAGGCTTTATCGGCTG	CAGCGAGCGGCCAGTCGGTGACTGACGGTTCAGGTTTACAGGCTTTATCGGCTG
TP82732	CAGCGAGCGGCGTGCCTCAGCAGTACAGGTCTCCGCGGCGCGAGAAGAGGGAGCAGGGAGAGCG	CAGCGAGCGGCGTGCCTCACCAGTACAGGTCTCCGCGGCGCGAGAAGAGGGAGCAGGGAGAGCG
TP82744	CAGCGAGCGGGCTCCTTCTCCCCGTAGACCACCGTCTTGGCCGCCCGC	CAGCGAGCGGGCTCCTTCTCCCCGTAGACCACCGTCTTCGCCGCCCGC
TP82752	CAGCGAGCGGTGCTTGAAGAAGCCGCTGAGCGAGGCGTCGTCATCCAACAATAAGC	CAGCGAGCGGTGCGTGAAGAAGCCGCTGAGCGAGGCGTCGTCATCCAACAATAAGC
TP82783	CAGCGTGCGTGCGTACCAGGATGTGGGAGATGACGCTCGGCTGGCCCATGCGCCGGAGCACGGA	CAGCGAGCGTGCGTACCAGGATGTGGGAGATGACGCTCGGCTGGCCCATGCGCCGGAGCACGGA
TP82818	CAGCGAGCTCACCGTCTCCCCACTGTTTCCCGCGCCGCCGCGCCACGC	CAGCGAGCTCACCATCTCCCCACTGTTTCCCGCGCCGCCGCGCCACGC
TP82865	CAGCGAGCTCGCTCTCCCTGCTCCCTCTTCTCGCGCCGCGGAGACCTGTACTGGTGAGGCACGC	CAGCGAGCTCGCTCTCCCTGCTCCCTCTTCTCGCGCCGCGGAGACCTGTACTGCTGAGGCACGC
TP82894	CAGCGAGCTGATGCTTACGACGTGCCATCTCGGCCCACCGCTCTCAGGCGCCGCCGACGCGCCG	CAGCGAGCTGATGCTCACGACGTGCCATCTCGGCCCACCGCTCTCAGGCGCCGCCGACGCGCCG
TP82959	CAGCGAGGAAGAGGCGAAGAGGAAGATCTACAACGTCTCATGTGAGCGGTACTTCGGGTTCGGC	CAGCGAGGAAGAGGCAAAGAGGAAGATCTACAACGTCTCATGTGAGCGGTACTTCGGGTTCGGC
TP83043	CAGCGAGGAGAGCGAGCCGTCGAGGTAGAAGGACTCGTGCTCGAAGCCGCCGAGGAGGACGCGG	CAGCGAGGAGAGCGAGCCGTCGAGGTAGAAGGACTCGTGCTCGAAGCCGCAGAGGAGGACGCGG
TP83197	CAGCGAGGCATTGGCGGGCGGGCAGAGCGCGTGCCTGCATGGC	CAGCGAGGCATTGGCGGGCCGGCAGAGCGCGTGCCTGCATGGC
TP83230	CAGCGAGGCCGGCTGGAACATCCGGGCTAGCCGGTCCCGGAGCCGGC	CAGCGAGGCCGGCCGGAACATCCGGGCTAGCCGGTCCCGGAGCCGGC
TP83252	CAGCGAGGCGAACACCAACTGAAGGAAGGACGGGAGGAAGAGAAGATGC	CAGCGAGGCGAACACCAACTGAAGGAAGGACGGGAAGAAGAGAAGATGC
TP83265	CAGCGAGGCGATGGCAAGGTTTTTGCGGTGACGTGGCTAGTCACTGC	CAGCGAGGCGACGGCAAGGTTTTTGCGGTGACGTGGCTAGTCACTGC
TP83502	CAGCGAGGGTCTGGAGAAGGTGAACGCACTAGTCAGATTCATGGATGGTAGTGCAAGC	CAGCGAGGGTCTGGAGAAGGGGAACGCACTAGTCAGATTCATGGATGGTAGTGCAAGC
TP83521	CAGCGAGGTACGGCGCGGGATCAGTAGGGCTCCGGCGCCCCGTCGGTCAGC	CAGCGAGGTACGGCGCGGGATCAGTAGGGCTCCGGCGACCCGTCGGTCAGC
TP83587	CAGCGAGGTGATGGAGGAGTATCACAAGGAGATGAGGGCACTCGGCGGCAGGC	CAGCGAGGTGATGGAGGAGTACCACAAGGAGATGAGGGCACTCGGCGGCAGGC
TP83649	CAGCGAGTAGCCCGTGAACACGCCCACCTCGAGCGTGGTCTTGGCGCCGGTCATCTTGAGC	CAGCGAGTAACCCGTGAACACGCCCACCTCGAGCGTGGTCTTGGCGCCGGTCATCTTGAGC
TP83670	CAGCGAGTACCCGGCGCCGTACGCCATCGTGTACCGCAACATGGCCATCCTCGGCGTCGACGGC	CAGCGAGTACCCAGCGCCGTACGCCATCGTGTACCGCAACATGGCCATCCTCGGCGTCGACGGC
TP83770	CAGCGAGTCTGGAACTCTGGATATCTCCGGAACGCGGTTGGCTGGTTGCCTGGTGGTTGGTTCT	CAGCGAGTCTGGAACTCTGGATATCTCCGGAACGCGGTTGGCTGGTTGCCTGGGGGTTGGTTCT
TP83789	CAGCGAGTGAGGTCCGCTAAAGGGAGTGGGTGGGCAGTAGC	CAGCGAGTGAGGCCCGCTAAAGGGAGTGGGTGGGCAGTAGC
TP83818	CAGCGAGTGCGGGACGCGGCCGTCAATGATGCTCGCCGTGCGCACCCCCTGCGCGATCGCCCGG	CAGCGAGTGCGGGACGCGACCGTCAATGATGCTCGCCGTGCGCACCCCCTGCGCGATCGCCCGG
TP83892	CAGCGAGTTCCTCAACCCCATCGCGCACGAGGTCGTGCTCAGCATCAACTCCCGC	CAGCGAGTTCCTCAACCCCATCGCGCACGAGGTCGTGCTCAGCACCAACTCCCGC
TP83943	CAGCGAGTTTGGGGAGCTAACGTCCGACGTGATCGCGCACACGGCCTTTGGAAGC	CAGCGAGTTTGGGGAGCTAACGTCCGACGTGATCGCGCACACGGCCTTCGGAAGC
TP84032	CAGCGATAGAGACCGAACGCCACGCCATGCATGAGTGAGAGC	CAGCGATAGAGACCGAACGCCACGCCATGCATGAGCGAGAGC
TP84127	CAGCGATCAAATGCAATGGTAGAGAAGCTGTGACGAACTTCGAGCCGAGCACGTATGAGGGGGA	CAGCGATCAAATGCAATGGTAGAGAAGCTGTGACGAACTTCGAGCCCAGCACGTATGAGGGGGA
TP84148	CAGCGATCACCGCGAGTGTCTTTTCTTATTCCATTGGTGAGAGCAACGTGCGCCTGATGTGCAA	CAGCGATCACCGCGAGTGTCTTTTCTGATTCCATTGGTGAGAGCAACGTGCGCCTGATGTGCAA
TP84274	CAGCGATCGAACGCGAGGATCCTTTTTCGATCCCGGCGTCCCAGCGGATGC	CAGCGATCGAACGCAAGGATCCTTTTTCGATCCCGGCGTCCCAGCGGATGC
TP84307	CAGCGATCGATACCCTCTCGATCTCGCCTCTAGCCTAGCCTGCACCATTGATGTCTGTAGC	CAGCGATCGATACCCTCTCGATCTCGCCTCTAGCCTAGCCTGCACCATTGATGCCTGTAGC
TP84333	CAGCGATCGCTGTGTCAGAGCGCGTGTTTCTGGGCGGCGTGAAATTCTGC	CAGCGATCGCCGTGTCAGAGCGCGTGTTTCTGGGCGGCGTGAAATTCTGC
TP84409	CAGCGATCTCCTCACGCCAGCCTGCGTAGCTTCGTTCCTCAGCACCTCGCTCCGGCCTGCGTTG	CAGCGATCTCCTCACGCCAGCCTGCGTAGCTTCGTTCCCCAGCACCTCGCTCCGGCCTGCGTTG
TP84483	CAGCGATGACACGCCACCAATCACATCTTGGCCGTCCACGTGTCCGCCTGGCCTGGCACGGACG	CAGCGATGACACGCCACCAATCACATCTTGGCCATCCACGTGTCCGCCTGGCCTGGCACGGACG
TP84500	CAGCGATGACGCCGCAGATGGTGGCGAGGGTGGCGTCGCCGTGC	CAGCGATGACGCCGCAGATGGTGGCGAGCGTGGCGTCGCCGTGC
TP84509	CAGCGATGACGGGCGAACAGGGAAAAAGAGGGCGGGTATAGGCAATCGTGCGC	CAGCGATGACGGGCGAACAGGGAAAAAGAGGGCGGGTATAGGCAATCGCGCGC
TP84521	CAGCGATGAGACGATGGCCGCAGTGGATTTGAGGGGAAGAGGCGGGGTGAGATAATGGC	CAGCGATGAGACGACGGCCGCAGTGGATTTGAGGGGAAGAGGCGGGGTGAGATAATGGC
TP84536	CAGCGATGAGGAGCTGGTTCCTGTCGTTTCTCCCGAACTCGCCGTAGCATGCGACAGCCCTCAA	CAGCGATGAGGAGCTGGTTCCTGTCGTCTCTCCCGAACTCGCCGTAGCATGCGACAGCCCTCAA
TP84545	CAGCGATGAGGGTGAGCACGACGACGGCGCTGGCGGCGGAGC	CAGCGATGAGGGTGAGCACGACGACGGCGCTGGCGACGGAGC
TP84574	CAGCGATGATGTCAAGCAGGCGCTGGACCAGCTGAGGGAGCTCGGTTGGGCCAAGCGGTGGAGC	CAGCGATGATGTCAAACAGGCGCTGGACCAGCTGAGGGAGCTCGGTTGGGCCAAGCGGTGGAGC
TP84703	CAGCGATGCTCACAGGGAGGAGGGGACGGAAGCGAGGGAACACGGGGTTGC	CAGCGATGCTCACAGGGAGGAGAGGACGGAAGCGAGGGAACACGGGGTTGC
TP84782	CAGCGATGGCCTCGAACGATCGAGGCTATACCCCGAGGTGGACGATGGC	CAGCGATGGCCTCGAACGATCGAGGCTATACCCCGACGTGGACGATGGC
TP84787	CAGCGATGGCGACGGCGCGTGACGGTCTCTCGCTTACGCCGCGGCCGCGATCCGGGCGGCCTGG	CAGCGATGGCGACGGCGCGTGACGGTCTCTCGCTTACGCCGCGGCCGCGACCCGGGCGGCCTGG
TP85061	CAGCGATTGCAGTACCGGTGAGGTTGATGTCGACGCCTTCGTTGATGAGGAACTGCACGATGTC	CAGCGATTGCAGTACCCGTGAGGTTGATGTCGACGCCTTCGTTGATGAGGAACTGCACGATGTC
TP85181	CAGCGCAACCAAAAAGCGGCGGCCCCGCCTCCCCCAAAGGCGAGACGC	CAGCGCAAACAAAAAGCGGCGGCCCCGCCTCCCCCAAAGGCGAGACGC
TP85199	CAGCGCAAACGACTACGCGAATATGGCGCAAATACGTTGTGTGGCGCGAGCGTGCGTAGATATG	CAGCGCAAACGACTACGCGAATATAGCGCAAATACGTTGTGTGGCGCGAGCGTGCGTAGATATG
TP85219	CAGCGCAAAGATACAGTTTCAGCGGCCCTCCCCTTCTTCAACGAGC	CAGCGCAAAGATACAGTTTCAGCGGCCCTCCACTTCTTCAACGAGC
TP85339	CAGCGCAACGCAACCAACAATTAACCGTGCGTGTCCGCTACTCCTTGGATCTAATTGCTGTTGC	CAGCGCAACGCAACCAACAATTAACCGTGCGTGTCCGCTACTCCTTGGATCTAATTACTGTTGC
TP85412	CAGCGCAAGAACAAACTCAATGATCGACGGATCGCCGCGTTCCGTCGTTGGGACTGTGCTGTCG	CAGCGCAAGAACAAACTCAATGATCGACGGATCGCCGCGTTCCGTCGTTGGGACTGTGCTGTCC
TP85439	CAGCGCAAGATCGCCAGCTACGACTTCTCCACGAGGGCACTCCGTGACACCAGCGGCGCCGTCT	CAGCGCAAGATCGCCAGCTACGACTTCTCCACGAGGGCACTCCGCGACACCAGCGGCGCCGTCT
TP85468	CAGCGCGAGCCCGAGCTCGTCGTTCTCGACGGGCACCTGCCAGC	CAGCGCAAGCCCGAGCTCGTCGTTCTCGACGGGCACCTGCCAGC
TP85472	CAGCGCAAGCGAACGGCAGGTGAGACAAATTTATGCGCAGGGC	CAGCGCAAGCGAACGGCAGGTGAGACAAATTCATGCGCAGGGC
TP85482	CAGCGCAAGCTGAGCGGCAGACACGATAAGCTCCAGTGGTTGGTTCCCTCGCTTCTCCGCGCGC	CAGCGCAAGCGGAGCGGCAGACACGATAAGCTCCAGTGGTTGGTTCCCTCGCTTCTCCGCGCGC
TP85488	CAGCGCAAGCTCGAGCTCGCCGGAGAAGTGTCCGTGGTGGACAGAGCCTGCAGGGTGGACCAGG	CAGCGCAAGCTCGAGCTCACCGGAGAAGTGTCCGTGGTGGACAGAGCCTGCAGGGTGGACCAGG
TP85509	CAGCGCAAGGAGTGCTTCAACCTCCTCCGCTGGCTCCAGCTCCTGC	CAGCGCAAGGAGTGCTTCAACCTCATCCGCTGGCTCCAGCTCCTGC
TP85521	CAGCGCAAGGCGAACACTGCTGGCGCCTCCACCATGGGTTCGGCAACATCTTGACATAAACATT	CAGCGCAAGGCGAACACTGCTGGCGCCTCCACCATGGGTTCGGCAACATCTTGACATAAACAAT
TP85526	CAGCTCAAGGCTAGCGAGAGCGTGTTGGAGCCATGGGAGGAGC	CAGCGCAAGGCTAGCGAGAGCGTGTTGGAGCCATGGGAGGAGC
TP85538	CAGCGCGAGGTACTACTCGCCCGGGTGGCGCACGTGGGCGGCCGTGGCGGTGC	CAGCGCAAGGTACTACTCGCCCGGGTGGCGCACGTGGGCGGCCGTGGCGGTGC
TP85542	CAGCGCAAGGTTTGTTTCATTCCTTCTTGCCTACAAGCCTGTATGTTGATGGTTGC	CAGCGCAAGGTTCGTTTCATTCCTTCTTGCCTACAAGCCTGTATGTTGATGGTTGC
TP85607	CAGCGCAATGAGATGGGGAGCGCAGTGGCCTTACACGTTGCGGGAGAGCACTGGC	CAGCGCAATGACATGGGGAGCGCAGTGGCCTTACACGTTGCGGGAGAGCACTGGC
TP85660	CAGCGCACAAGGCCTCGAAAGCCTTGCCGGATATGATGCCTTGGCAGAGTTCGGGATCAAGGAC	CAGCGCACAAGGCCTCGAAAGCCTCGCCGGATATGATGCCTTGGCAGAGTTCGGGATCAAGGAC
TP85705	CAGCGCACACTGAACTGCGGTCTGGGAATCCAATGCTTGCGGTGTCGGC	CAGCGCACACTGAACTGCGGTCCGGGAATCCAATGCTTGCGGTGTCGGC
TP85728	CAGCGCACAGCGCCGCCCCGCTCATGTTCGCCGCCTGGGAGCCGCGC	CAGCGCACAGCGCCGCCCCGCTCATCTTCGCCGCCTGGGAGCCGCGC
TP85756	CAGCGTACAGTGCATGGCCTGCAGATCCAAGGCAGTGGGTGGGCCCGTGGTGCATGCGAGTGAG	CAGCGCACAGTGCATGGCCTGCAGATCCAAGGCAGTGGGTGGGCCCGTGGTGCATGCGAGTGAG
TP85761	CAGCGCACATACTTTTACGTTGGGTCGTATCGAGCTGGCGATCGCCACGTAATGC	CAGCGCACATACTTTTACGTCGGGTCGTATCGAGCTGGCGATCGCCACGTAATGC
TP85815	CAGCGCACCAGCCTCCAAGAAGGGGAACGAGCAGGAGGGTGAGGTGC	CAGCGCACCAGCCTCCAAGAAGCGGAACGAGCAGGAGGGTGAGGTGC
TP85836	CAGCGCACCCAGGGACGGAGGGATGGCTCCGGACAACGAGTTGTACCCGAGGCGC	CAGCGCACCCAGAGACGGAGGGATGGCTCCGGACAACGAGTTGTACCCGAGGCGC
TP85869	CAGCGCGCCGAGCGTGGAGATGACCACGTCCGCGGCCTTGACCGCGCGCACCAGGC	CAGCGCACCGAGCGTGGAGATGACCACGTCCGCGGCCTTGACCGCGCGCACCAGGC
TP85899	CAGCGCACCGTTGGGGCCGCAGGGTAGGAGGTCGCCGCCGTGGC	CAGCGCACCGTTGGGGCCGCAGGGTAGGAGGTCACCGCCGTGGC
TP85954	CAGCGCGCGAGCAGGGCGTCCGCCTCCGCCGCCAGCCGGTCCGTCGCCGCCGGGACGGCCGGGT	CAGCGCACGAGCAGGGCGTCCGCCTCCGCCGCCAGCCGGTCCGTCGCCGCCGGGACGGCCGGGT
TP85960	CAGCGCCCGAGCTCGCACTGGATTCGGCCGCTCCGGACTTCGGAGTCGC	CAGCGCACGAGCTCGCACTGGATTCGGCCGCTCCGGACTTCGGAGTCGC
TP85976	CAGCGCGCGATTGCCTATACCCGCCCTCTTTTTCCCTGTTCGCCCGTCATCGC	CAGCGCACGATTGCCTATACCCGCCCTCTTTTTCCCTGTTCGCCCGTCATCGC
TP85987	CAGCGCACGCCACACCTGCTCACCCCATCTCGCCCAACCCCGCCGCCGCGCCGCCGC	CAGCGCACGCCACACCTGCTCACCCCATCTCCCCCAACCCCGCCGCCGCGCCGCCGC
TP86002	CAGCGCACGCGAGAAGAAGCGGGAAGGAAGAAAGAAGAGCCAGGAGTTGCGGCGGC	CAGCGCACGCGAGAAGAAGCAGGAAGGAAGAAAGAAGAGCCAGGAGTTGCGGCGGC
TP86037	CAGCGCACGGAGAAATCGATCAAATCTGGATTCGCCCGCCGCCTCCCGGACGGCGGTAGGAAGC	CAGCGCACGGAGAAATCGATCAAATCTGGATTCGCCCGCCGCCTCCCCGACGGCGGTAGGAAGC
TP86074	CAGCGCGCGGCGGGCGCGGGAGGGCCGAGCGCCGCCGAGCAGAGGC	CAGCGCACGGCGGGCGCGGGAGGGCCGAGCGCCGCCGAGCAGAGGC
TP86149	CAGCGCACGTGGATGTCCCACTGCGCGCAGATGCACTTGTTGTCGATCCTCACCTCGTACTGCG	CAGCGCACGTGGATGTCCCACTGCGCGCAGATGCACGTGTTGTCGATCCTCACCTCGTACTGCG
TP86160	CAGCGCACTACCTCACACTTGCACCTCGAAACGACCATGGGCACGGCCATGGCGC	CAGCGCACTACCTCACACTTGCACCTCGAAACGACCATGGCCACGGCCATGGCGC
TP86162	CAGCGCACTACTGCTAGTGCTAATCACTTGATAAGGATTTCCATCTGTTCTGTTGTCACCAGCA	CAGCGCACTACTGCCAGTGCTAATCACTTGATAAGGATTTCCATCTGTTCTGTTGTCACCAGCA
TP86316	CAGCGCAGAGGCTTGTTGGCAGGCGCCAGAGGGAGATCTCTCGGTTCCTGTGTCCGCCTGCCAA	CAGCGCAGAGGCTTGTTGGCAGGCGCCAGAGGGAGATCTCTCGGTTCCCGTGTCCGCCTGCCAA
TP86352	CAGCGCAGGAACTACCGGCGTCGGCGCCCCGTTACGAGGCGGAGCGGAAGGCAACAATGTTCTA	CAGCGCAGGAACTACCGGAGTCGGCGCCCCGTTACGAGGCGGAGCGGAAGGCAACAATGTTCTA
TP86409	CAGCTCAGGCACGAACGTCAGGTCTAACAAATGCATGCCAGGCACACATAACAGGAGCTAAGAA	CAGCGCAGGCACGAACGTCAGGTCTAACAAATGCATGCCAGGCACACATAACAGGAGCTAAGAA
TP86440	CAGCGCAGGCCTTTCCTGAAGCTCCTCTTGCAAGGCCTCAGGTGACGTGGAGC	CAGCGCAGGCCTTTCCTGAAGCTCCTCTTGCAAGGCCGCAGGTGACGTGGAGC
TP86488	CAGCGCAGGGAGGAGGGGAATTAACTGCGGCGGCGAGCAACCCATGTTGGTCCAGCAGGGGAGC	CAGCGCAGGGAGGAGGGGAATTAACTGCGGCGGCGAGCAACCCATGTTGGTCCAGCAGGGGAGA
TP86547	CAGCGCAGGTCGATCTGACCGGCTCGGCGCGCTGACGAACTCACCGGCGTGCCTACGTCAAGAA	CAGCGCAGGTCGATCTCACCGGCTCGGCGCGCTGACGAACTCACCGGCGTGCCTACGTCAAGAA
TP86551	CAGCGCAGGTGATTTCCGTGGTGCGTTGGCTGGCTCGCACAACGCGCTGGGAACACCGCCCGGC	CAGCGCAGGTGATTTCCGTGGTGCGTTGGCTGGCTCGCACAACGCGCGGGGAACACCGCCCGGC
TP86564	CAGCGCAGGTGTCAAGGCGAAGCCTTTTCTTTCTCCGTTGACCCTTGTTGCCGGTTGCTG	CAGCGCAGGTGTCAAGACGAAGCCTTTTCTTTCTCCGTTGACCCTTGTTGCCGGTTGCTG
TP86764	CAGCGCATCCCGCCGGATTTCTTGCTCGGGGCGCCCCTGGTGCTCCTCCGCTCCGCCAGCCGCG	CAGCGCATCCCGCCGGATTTCTTGCTCGGGGCGCCCCCGGTGCTCCTCCGCTCCGCCAGCCGCG
TP86851	CAGCGCATCTGGCTCGGGACCTTCGAGACCGCCGAGATGGCGGCGCGCGCGCACGACGTTGCCG	CAGCGCATCTGGCTCGGGACCTTCGAGACCGCCGAGATGGCGGCGCGCGCGCACGACGTGGCCG
TP86871	CAGCGCATGAAGGGGCATCCCTGCGACCTCTCCACGTACATCCTGCACTGGGGGCACCGC	CAGCGCATGAAGGGGCATCCCTCCGACCTCTCCACGTACATCCTGCACTGGGGGCACCGC
TP86964	CAGCGCATGGTCACCGATCTGCGGAAGCTCGGCAAGCTGAACAACTGCATCCCTGTTTGCGACG	CAGCGCATGGTCACCGATCTGCGGAAGCTCGGCAAGCTGAACAACTGCATCCCTGTGTGCGACG
TP86993	CAGCGCATGTGAGGGCGCTGGCCGCCACGTCTCGCCCTCCCCACCGGTGCCGCCGCGGCTGAGG	CAGCGCATGTGAGGGCGCTGGCCGCCACGTCTCGCCCTCCCCAACGGTGCCGCCGCGGCTGAGG
TP87071	CAGCGCATTTTCTGCGATACATTTGCTAAAACCCCTCTGCGGTTGGACATTAGC	CAGCGCATTTTCTGCGATACATTTGCTAAAACCCCCCTGCGGTTGGACATTAGC
TP87086	CAGCGCCAAAGGCTGGATGCGTGCGCGGGCGACTGGTGGAGCGC	CAGCGCCAAAGGCTGGATGCGTGCGCGGGCGAGTGGTGGAGCGC
TP87098	CAGCGCCAACAAGCCCGTGGAGGCTGTGCACGGTGTCCCAGGTGGAGGAGCTGAAGATGC	CAGCGCCAACAAGCCCATGGAGGCTGTGCACGGTGTCCCAGGTGGAGGAGCTGAAGATGC
TP87147	CAGCGCCAAGAGTGGCCACCACTATGTTCCTTGCGTGGATTTTGAAGGGGACGGGAGTCAGAGG	CAGCGCCAAGAGTGGCCACCACTACGTTCCTTGCGTGGATTTTGAAGGGGACGGGAGTCAGAGG
TP87219	CAGCGCCACAAGGTTGCCCCGCGTGGCATTGAGCTCCTGCACCTGCCTCGC	CAGCGCCACAAGGTTGCCCCGCGTGGCATTGAGCTCCTGCACCTGCCGCGC
TP87235	CAGCGCCACGCGCCCGACCTTGCCGCCCTCCCGCGCCAGGTCCCGCCACCACCTCGCGCCGCCG	CAGCGCCACACGCCCGACCTTGCCGCCCTCCCGCGCCAGGTCCCGCCACCACCTCGCGCCGCCG
TP87312	CAGCGCTACCAGCGCGGTCACCAGCGCCGGACTCGGGCCCCAAGCCGACGACGAGCCTCCCGCC	CAGCGCCACCAGCGCGGTCACCAGCGCCGGACTCGGGCCCCAAGCCGACGACGAGCCTCCCGCC
TP87313	CAGCGCCACCAGCGTAAGCCTCCACAGCACGGCGAAGCCTATGATGTAGC	CAGCGCCACCAGCGTAAGCCTCCACAGCACGGCGAAGCCCATGATGTAGC
TP87344	CAGCGCCACCGAGCCGTCGTAGTTCCGCTTTAACGACACCGGCTTCTTGCTCTTCCTCTTGTCC	CAGCGCCACCGACCCGTCGTAGTTCCGCTTTAACGACACCGGCTTCTTGCTCTTCCTCTTGTCC
TP87372	CAGCGCCACCGCCTGATGCATCCACGGGCCCGCCGTGTTCTCCACCGCCATGTCGCGCATCATG	CAGCGCCACCGCCTGATGCATCCACGGACCCGCCGTGTTCTCCACCGCCATGTCGCGCATCATG
TP87373	CAGCGCCACCGCCTGGTGCGCCGCCGGGCCCGCCGTGTTGCGGATCGTCAGGTCCTTGGCGATG	CAGCGCCACCGCCTGGTGCGCCGCCGGGCCAGCCGTGTTGCGGATCGTCAGGTCCTTGGCGATG
TP87397	CAGCGCCACCGTGAACTAATGGTCCACTCATCCGACAAGAACATGGCCGCGCTCGAGC	CAGCGCCACCGTGAACTAATGGTCCACTCATCCGACAAGAACATCGCCGCGCTCGAGC
TP87401	CAGCGCCACGGTGCCGTCCCAGAGCGTGTTGTCGTAGACGATGACGCCGCCGACGCGGACGAGG	CAGCGCCACCGTGCCGTCCCAGAGCGTGTTGTCGTAGACGATGACGCCGCCGACGCGGACGAGG
TP87419	CAGCGCCACCTCGTCCTCCCTGATGTGGCGGAAGGAGAGCACGCGCTTGGGGCTCAGGATCTCG	CAGCGCCACCTCGTCCTCCCTGATGTGGCGGAACGAGAGCACGCGCTTGGGGCTCAGGATCTCG
TP87465	CAGCGCCATGCCCATGCCGGCGACCTGAGCCATTGCTAGCTCTGCTAGCTAGCTAATGCACCGA	CAGCGCCACGCCCATGCCGGCGACCTGAGCCATTGCTAGCTCTGCTAGCTAGCTAATGCACCGA
TP87505	CAGCGCCACGGCTTGGCCCTTGTCCGGCCCGGCGCTGTTGAGGATGCTCATGCCCTTGACGATG	CAGCGCCACGGCCTGGCCCTTGTCCGGCCCGGCGCTGTTGAGGATGCTCATGCCCTTGACGATG
TP87529	CAGCGCCACGGGCACCCGCCGCATCCGGGCCAGCACGTCGCCCATCACCTCCATCATGCGGCGG	CAGCGCCACGGGCACCCGCCGCATCCGGGCCAGCACGTCGCCCATCACCGCCATCATGCGGCGG
TP87531	CAGCGCCACGGGCCAGGACATCCCACTCGCCGCGGCGGCGCTCGTTGCGGAGGTAGTCTAGCAC	CAGCGCCACGGGCCAGGAAATCCCACTCGCCGCGGCGGCGCTCGTTGCGGAGGTAGTCTAGCAC
TP87541	CAGCGCCACGTACTTGAGCGTCATCATGTACTCGCCGTGCGCGCCGAACACCGTGTCGCTCAGC	CAGCGCCACGTACTTGAGCGCCATCATGTACTCGCCGTGCGCGCCGAACACCGTGTCGCTCAGC
TP87552	CAGCGCCACGTCCTTCCACGGGAACCCCGCGCCGCCGCCGACGC	CAGCGCCACGTCCTTACACGGGAACCCCGCGCCGCCGCCGACGC
TP87604	CAGCGCCTGACGTGGGCGGCCACCACTGCGTACATGCTCAGCCGCCGTGGC	CAGCGCCAGACGTGGGCGGCCACCACTGCGTACATGCTCAGCCGCCGTGGC
TP87611	CAGCGTCAGAGATGGGGACGCGGCTTCCCGTCGGCGCAGGAGGAAGCGCAGGGCGGCGGCGGCC	CAGCGCCAGAGATGGGGACGCGGCTTCCCGTCGGCGCAGGAGGAAGCGCAGGGCGGCGGCGGCC
TP87628	CAGCGTCAGCACCAGGCCGCGGCAACCATGGCAACGGTGCAAGC	CAGCGCCAGCACCAGGCCGCGGCAACCATGGCAACGGTGCAAGC
TP87712	CAGCGCCAGCGCGGGTGGAGGCCGGCGGATCTTGCTGTGGAGAATGTCGATTGC	CAGCGCCAGCGCGGGTGGAGGCCGGCGGATCTTGCTGTGGAGAATGTCCATTGC
TP87774	CAGCGCCAGGACCTTGCACTCGGCGACCGCCATGGATGTCGTCGTCGC	CAGCGCCAGGACCTTGCACTCAGCGACCGCCATGGATGTCGTCGTCGC
TP87920	CAGCGCCATCCCGCCTTCCGCTCCCTCCTCCGCCTCGTCGCCGCCGAGC	CAGCGCCATCCCGCCCTCCGCTCCCTCCTCCGCCTCGTCGCCGCCGAGC
TP87959	CAGCGCCATCTCCAGCAGGAATCCCTCCTCGCCGCGGTTGAAGCCCTCGGCGCGC	CAGCGCCATCTCCAGCAGGAATCCCTCCTCGCCGCGGTTGAAGCCCTCAGCGCGC
TP88005	CAGCGCCATGCCCTCTATGATCCCCTCGCGTCGAGTGAGCGTGGATCCTCTTGGATCTGGGGTT	CAGCGCCATGCCCTCTATGACCCCCTCGCGTCGAGTGAGCGTGGATCCTCTTGGATCTGGGGTT
TP88040	CAGCGCCATGGCCGTGGCCATGGTCGTTTCGAGGTGCAAGTGTGAGGTAGTGCGC	CAGCGCCATGGCCGTGCCCATGGTCGTTTCGAGGTGCAAGTGTGAGGTAGTGCGC
TP88129	CAGCGCCCGCAGACCTTGCCCAAGTCCATCAACTCCACGACGGCCACGACGCTGAAGC	CAGCGCCCACAGACCTTGCCCAAGTCCATCAACTCCACGACGGCCACGACGCTGAAGC
TP88310	CAGCGCCCCGGCCCGGGACGGCGTCGCCGGGAACACGGGCTCCAGGAAGTCGAGGTGGTGC	CAGCGCCCCGGCCCGCGACGGCGTCGCCGGGAACACGGGCTCCAGGAAGTCGAGGTGGTGC
TP88333	CAGCGCCCCTCGATGAGGTAAGCTTCGGTGGAGGAGGGACTCCCGCCCGGTTAGCTTCCTCCCG	CAGCGCCCCTCGATGAGGTAAGCTTCGGAGGAGGAGGGACTCCCGCCCGGTTAGCTTCCTCCCG
TP88361	CAGCGCCCGAGCTCTGACGGCGGGGAGGTGGTGGACGGGGAGGCGCGGAGCGTGCGTTGCGAGT	CAGCGCCCGAGCTCTGACGGCCGGGAGGTGGTGGACGGGGAGGCGCGGAGCGTGCGTTGCGAGT
TP88437	CAGCGCCCGCTCTATCTGTTGATGTGCACCAGCGCTCCTCGTCGCCGCACCCTTTGC	CAGCGCCCGCTCTATCTGTTGATGTGCACCAGCGCTCCTCGCCGCCGCACCCTTTGC
TP88458	CAGCGCCCGGATCACGCTCCCTAGCTATACGCATGCATTGCATCCTCCCTCCCCGGCCTCCTGC	CAGCGCCCGGATCACGCTCCCTAGCTATACGCATGCATTGCATCCTCCCTCCCCGGCCGCCTGC
TP88487	CAGCGCCCGGGGGCCACGCGCCGCCGCCTGCACACAAGCTCGAGGTTGGTGGCGGC	CAGCGCCCGGGGGCCACGCGCCGCCACCTGCACACAAGCTCGAGGTTGGTGGCGGC
TP88492	CAGCGCCCGGTCCTCCACGCAGAAGACGAAGGCCGGCCTCTCCTGGCACACGTCGC	CAGCGCCCGGTCCTCCACGCAGAACACGAAGGCCGGCCTCTCCTGGCACACGTCGC
TP88497	CAGCGCCCGTACCGGCGCAAGATCGCTGAGACGTTCAAGGACTTCTCGCCCACGGCCCTGGCGC	CAGCGCCCGTACCGGCGCAAGATCGCCGAGACGTTCAAGGACTTCTCGCCCACGGCCCTGGCGC
TP88507	CAGCGCCCGTCCTTCGCCTCCGTCTGCCGCGTGCTCCGCTACGTCAAGCGCTTCCTCGTCATGA	CAGCGCCCGTCCTTCGCCTCCGTCTGCCGCGTGCTCCGCTACGTCAAGCGCTTCCTCGACATGA
TP88510	CAGCGCCCGTCGTGCCAGCATGTCGTTTAACTGTGTGAGAATCTAGCAATAGTTGAAACTCCAC	CAGCGCCCGTCGTGCCAGCATGTCGTTTAACTGTGTGAGAATCTAGCAATAGTTGAAACACCAC
TP88545	CAGCGCCCTCATCCTCTTGCGCATCGCCTTCCGCTCCGCGGCCACCTTCCGGCGGAACGCCGCC	CAGCGCCCTCATCCTCTTGCGCATAGCCTTCCGCTCCGCGGCCACCTTCCGGCGGAACGCCGCC
TP88558	CAGCGCCCTCCTTGCCGTCGGCTCCGGGTCCTCCGCTCCGGCTGGGC	CAGCGCCCTCCTTGCCGTCGGCTCCGAGTCCTCCGCTCCGGCTGGGC
TP88572	CAGCGCCCTCTACACCACACCTCCGGAGCTCGTCTTGCGTCGC	CAGCGCCCTCTACACCACACCGCCGGAGCTCGTCTTGCGTCGC
TP88586	CAGCGCCCTGAGGCGTGGCGGGGGTGCCGGGGCGCGAGGCGCACCCGGCCATGGC	CAGCGCCCTGAGGCGTGGCGGGGGCGCCGGGGCGCGAGGCGCACCCGGCCATGGC
TP88589	CAGCGCCCTGGTCGTAGCTCCGGAGGAAGGGCATGTAGTGGGGATTTGGCCTGGAGTTTAGGTA	CAGCGCCCTGATCGTAGCTCCGGAGGAAGGGCATGTAGTGGGGATTTGGCCTGGAGTTTAGGTA
TP88707	CAGCGCCGACCTGATGTCGGAGCTGTCGGCGGCGGGCACCTTCTCCACGGACTGCGAGGACATC	CAGCGCCGACCTGATGTCGGAGCTGTCGGCGGCGGGCACCTTCTCCACAGACTGCGAGGACATC
TP88802	CAGCGCCGAGGAGGAGAGCCGGTTGATGCGCGCCCTGCGCGGCGCGTACCGCGGCGTGTTCATG	CAGCGCCGAGGAGGAGAGCCGGCTGATGCGCGCCCTGCGCGGCGCGTACCGCGGCGTGTTCATG
TP88817	CAGCGCCGAGTACTTCTGGTACCAGTCGAAGAACTCCCCATCGCCGCCGGCAGGAGAGGAGCGG	CAGCGCCGAGTACTTCTGGTACCAGTCGAAGAACTCCCCATCGCCGCCGGCAGGAGAGGAGCCG
TP88838	CAGCGCCGATGAGGGAGATGAGGGCTGGCTTGGCCTTGAACGCGGCGC	CAGCGCCGATGAGGGAGATGAGGGCCGGCTTGGCCTTGAACGCGGCGC
TP88897	CAGCGCCGCACTGTACCCGCTTCTCTCCCCTGCTGGACCAACATGGGTTGCTCGCCGCCGCAGT	CAGCGCCGCACTGTACCCGCTTCGCTCCCCTGCTGGACCAACATGGGTTGCTCGCCGCCGCAGT
TP88901	CAGCGCCGCAGACGGGAAGCGATTGTGACTCGCGAGCGACGCGAACAACGCGGCCAGGGTCGAT	CAGCGCCGCAGACGGGAAGCGATTGTGACTCGCGAGCGACGCGAACAACACGGCCAGGGTCGAT
TP88913	CAGCGCCGCATCATGGTGGCCTTGTCGATCTCAAGCGTCTGCACGGAGGCCGTGGCGGCCTCGA	CAGCGCCGCATCATGGTGGCCTTGTCGATCTCAAGCGTCTGCACGGAGGCCGTAGCGGCCTCGA
TP88919	CAGCGCCGCATGTGCACGGCCTTGTCGCCGCCGCCCATGAGCGCCTCGATGTGCGCCGCGACCT	CAGCGCCGCATGTCCACGGCCTTGTCGCCGCCGCCCATGAGCGCCTCGATGTGCGCCGCGACCT
TP88922	CAGCGCCGCATTGGCGGCTCGCCACCACGCGGGATAAGGCGCCGTCCTCCTTCCGGACTGC	CAGCGCCGCATTGGCGGCTCGCCACCACGCGGGATAAGGCGCCGTCCTCCTTCCGGACCGC
TP88951	CAGCGCGGCCACCTGGACGGTGATCTGGCTGATGATGATGGGCTCGC	CAGCGCCGCCACCTGGACGGTGATCTGGCTGATGATGATGGGCTCGC
TP88957	CAGCGCCGCCACGCCGCCGGCGTGCCTCACCAGCACCGGCGCGCTCTCCGCCATGC	CAGCGCCGCCACGCCGCCGGCGTGCCTCACCAGCACCGACGCGCTCTCCGCCATGC
TP89007	CAGCGCCGCCATGGTCTCCGTGGGGAGGCACACCTCGATGTCCACGC	CAGCGCCGCCATGGTCTCCGGGGGGAGGCACACCTCGATGTCCACGC
TP89024	CAGCGCCGCCCCGCCACGGTGGCGCTCAAGGTCACCGCATTGGTGTCGCCGGCGTCGCACCACC	CAGCGCCGCCCCGCCACGGTGGCGCTCAAGGTAACCGCATTGGTGTCGCCGGCGTCGCACCACC
TP89039	CAGCGCCGCCCGGCGAGGCCGGTCAGGGCGCCGTGGAAGCGCGACGC	CAGCGCCGCCCGGCGAGGCCGGTCAGGGCGCCGTGGAAGAGCGACGC
TP89057	CAGCGCCGCCGATACGTTCAGCGTCGGCACCAGCCCCGTCGTCAGCATCAGCTTCATCGCGATC	CAGCGCCGCCGACACGTTCAGCGTCGGCACCAGCCCCGTCGTCAGCATCAGCTTCATCGCGATC
TP89125	CAGCGCCGCGGCCGTGTCCGCCGACCCCGAGGGGACCCGCGCGGCCATGTAGC	CAGCGCCGCCGCCGTGTCCGCCGACCCCGAGGGGACCCGCGCGGCCATGTAGC
TP89144	CAGCGCGGCCGCGCCGCCGATGCGGAAGAGGCAGTTGGGCAGAAGCATGGCGCGCTCGC	CAGCGCCGCCGCGCCGCCGATGCGGAAGAGGCAGTTGGGCAGAAGCATGGCGCGCTCGC
TP89277	CAGCGCCGCGAACGCGCGGTGCTTCAGGTACTCCATCGGGATCACGAACCGC	CAGCGCCGCGAACGCCCGGTGCTTCAGGTACTCCATCGGGATCACGAACCGC
TP89431	CAGCGCCGCGGGAGGGACCTGGAACGACGGGCCGATCCTCGGGTCCAGCGTCGCCGCCTGCTTC	CAGCGCCGCGGGAGGGACCTGGAACGACGGGCCGATCCTCCGGTCCAGCGTCGCCGCCTGCTTC
TP89515	CAGCGCCGCTTCGCCGTGCCGCTGGGCCACCTCAAGCACCCGCTCTTCGGCGCGC	CAGCGCCGCTTCGCCGTGCCGCTGGGACACCTCAAGCACCCGCTCTTCGGCGCGC
TP89519	CAGCGCCGCTTTCACAGCTTTACAGCAGGGCGTCCGAGCTATGGGCTCAAGC	CAGCGCCGCTTTCACAGCTTTACAGCAGGGCGTCCGAGCTACGGGCTCAAGC
TP89534	CAGCGCCGGACGTCCGAGATTCGGAGGAAGGTCACTATCCTCGGGACCAGGCTGGACATGC	CAGCGCCGGACATCCGAGATTCGGAGGAAGGTCACTATCCTCGGGACCAGGCTGGACATGC
TP89544	CAGCGCCGGAGAAGGAGGTGGGAGCGCGGGCGCGTCTCTGTGCGC	CAGCGCCGGAGAAGGAGGCGGGAGCGCGGGCGCGTCTCTGTGCGC
TP89648	CAGCGCCGGCCGCGGCGGCTGATCCTGCTCGTGCGCGAAGAACACCTGC	CAGCGCCGGCCGCGGCGGCTGATCCAGCTCGTGCGCGAAGAACACCTGC
TP89664	CAGCGCCGGCGAAGCTTTGCCGCAGGAGAAGCCGTGCGTCGCCCAACATCGGCGAAGC	CAGCGCCGGCGAAGCTTTGCCGCAGGAGAAGCCGTGCATCGCCCAACATCGGCGAAGC
TP89692	CAGCGCCGGCGCCGCCGCACCACGGCCACGGGCCTTCGTCGTCGCGGGTGGTGTCCGGGTTGCT	CAGCGCCGGCGCCGCCGCACCACGACCACGGGCCTTCGTCGTCGCGGGTGGTGTCCGGGTTGCT
TP89778	CAGCGCCGGCTCGGCGGCGAGGAGCGCGTCGACGAGGTCGAGGCGGGTGCCCTTGGCGGCCATG	CAGCGCCGGCTCGGCGGCGAGGAGCCCGTCGACGAGGTCGAGGCGGGTGCCCTTGGCGGCCATG
TP89963	CAGCGCCGTCACGGCGGCGAAGACGAGCATGGTGGCCGGCCCGGCCACCCACCCCAGC	CAGCGCCGTCACGGCGGCGAAGACGAGCATGGTGGCCGGCCCCGCCACCCACCCCAGC
TP90023	CAGCGCCGTCGCGGACGGCATGTCCGTCATCACCGCCATCATCCTACGGTCAGGGC	CAGCGCCGTCGCGGACGGCATGTCCGTCATCACCGCCATCATACTACGGTCAGGGC
TP90072	CAGCTCCGTGATCGCGAGATCGTCGGATCCCGTCGTGATCGACGACGAAGCCCCAGATGCCAAG	CAGCGCCGTGATCGCGAGATCGTCGGATCCCGTCGTGATCGACGACGAAGCCCCAGATGCCAAG
TP90073	CAGCGCCGTGGTGCATCTCTGCACATGAGCACTTGCCGCCGTCGTGC	CAGCGCCGTGATGCATCTCTGCACATGAGCACTTGCCGCCGTCGTGC
TP90127	CAGCGCCGTGGGATCAGGAAGAGAAGGAAGTCTCGGGATGGCGGGGGACCGGTTCAGCTGGGCG	CAGCGCCGTGGGATCAGGAAGAGAAGGAAGTCTCGGGATGGCGGGGGACCGGCTCAGCTGGGCG
TP90166	CAGCGCCGTTGCTGACAGCGCCGGAGGCGCCGTTCGGTGCCTGGTGC	CAGCGCCGTTGCTGACAGCGCCGGAGGCGCCGTTCGGCGCCTGGTGC
TP90210	CAGCGCCTAGCGCGCTTGCCGCCACGGGTGATGCGTCGACCGC	CAGCGCCTAGCGCGCTCGCCGCCACGGGTGATGCGTCGACCGC
TP90217	CAGCGCCTATAAGCTCTGCCTTGTCCGAGCATGAGTCCCCAGTTCCTCCTGCTCTCGC	CAGCGCCTATAAGCTCTGCCTCGTCCGAGCATGAGTCCCCAGTTCCTCCTGCTCTCGC
TP90247	CAGCGCCTCACCGGCCCGGGATCTGGCGCCGCGCCGCCGCCGC	CAGCGCCTCACCGGCCCGGGATCCGGCGCCGCGCCGCCGCCGC
TP90304	CAGCGCCTCCCACCGGTCGCGGTACGCCTCGATGAGCGCCAGCGTCTCCTCGTGCGTCCAGCAC	CAGCGCCTCCCAACGGTCGCGGTACGCCTCGATGAGCGCCAGCGTCTCCTCGTGCGTCCAGCAC
TP90356	CAGCGCCTCCTCCGTCACCATGTTGCCCACCAGGCAGACCAGCACGTCGTCGGGGAGCTCCGCC	CAGCGCCTCCTCCGTCACCATGTTGCCCACCAGGCACACCAGCACGTCGTCGGGGAGCTCCGCC
TP90448	CAGCGCCTCGGCATCCGCCGCCGGCAACGCCGGGCCGTTGCTGGAGGAGGTGTCGC	CAGCGCCTCGGCATCCGCCGCCGGCAACGCCGGGCCGTTCCTGGAGGAGGTGTCGC
TP90503	CAGCGCCTCTCCAACGACGACCACCTCCGCACGGCGTTCCTCTACTTCGATAAGGACAGC	CAGCGCCTCTCCAACGACGACCACCTCCGCACGGCGTTCCTCTACTTCGACAAGGACAGC
TP90505	CAGCGCTTCTCCCCACGCAATCCCCTCTCTCTGAATCCCCTCGCTCGC	CAGCGCCTCTCCCCACGCAATCCCCTCTCTCTGAATCCCCTCGCTCGC
TP90522	CAGCGCCTCTGGCTCGGCACCTTCGAGACCGCCGAGATGGCGGCGCGCGCGCACGACGTCGCCG	CAGCGCCTCTGGCTCGGCACCTTCGAGACCGCCGAGATGGCGGCGAGCGCGCACGACGTCGCCG
TP90569	CAGCGCCTGATCGTGCTGGCCGGCGCTGAGCAGGTGCAGGGCGTGC	CAGCGCCTGATCGTGCTGGCCGGCGCTGAACAGGTGCAGGGCGTGC
TP90629	CAGCGCCTGCGCGCGCTCCCCCTGCGTGGCGAGGTCGCCGACGACCGTCTGCACGCGCCCGGCG	CAGCGCCTGCGCGCGCTCCCCCTGCGTGGCGAGGTCGCCGACCACCGTCTGCACGCGCCCGGCG
TP90655	CAGCGTCTGCTTCCTCGTCCGTGTCACGGCGTACTGGAACACGGTGAGGTCGATCAGGCTGGCC	CAGCGCCTGCTTCCTCGTCCGTGTCACGGCGTACTGGAACACGGTGAGGTCGATCAGGCTGGCC
TP90659	CAGCGCCTGCTTGATCACCGCCTCCGGGTCGGCGTTGAACCACTCGCCTGTTGGATCGAGC	CAGCGCCTGCTTGATCACCGCCTCCGGGTCGGCGTTGAACCACTCGCCTGGTGGATCGAGC
TP90674	CAGCGCCTGGATGGTGGACTCCTCCAGCCCACGCGCCTCGGCAGGCGTGCCGGTGGCAGGAAGA	CAGCGCCTGGATGGTGGACTCCTCCAGCCCACGCGCCTCGGCAGGCGTGCCGGTGACAGGAAGA
TP90700	CAGCGCCTGGTAGTTGACGAGGTTGCCGTTGTGCGCCACGGCCACCTGCCCGAACCGGTACGCG	CAGCGCCTGGTAGTTGACGAGGTTGCCGTTGTGCGCCACGGCCACCTGCCCGAACCGGTACGCC
TP90783	CAGCGCCTTCGTCTTCTGGGACGCGTACCACACCTCCGACGCCGCCAACAAGGTGATCGCCGAC	CAGCGCCTTCGTCTTCTGGGACGCCTACCACACCTCCGACGCCGCCAACAAGGTGATCGCCGAC
TP90827	CAGCGCCTTGCCATCTTTGTGAAGGCAAGGTGTTTGATGCAATGCCTCTTAGGCCAACGC	CAGCGCCTTGCCATCCTTGTGAAGGCAAGGTGTTTGATGCAATGCCTCTTAGGCCAACGC
TP90859	CAGCGCCTTGTACACAGGGGAATCCGTACCCAAGGCCCAACCCGCGACAATGGC	CAGCGCCTTGTACACAAGGGAATCCGTACCCAAGGCCCAACCCGCGACAATGGC
TP90865	CAGCGCCTTGTGCGGTCAACGGATCCCCAGGATCCCAGGAAGAAAAGCCGTTCAACGGC	CAGCGCCTTGTGCGGTCAACGGATCCCCAGGATCCCAGGAAGAAAACCCGTTCAACGGC
TP90923	CAGCGCGAACCTGAGATGAGGCCAGAACACGACGCCGCGGTGCACCACATGCGACGCCACGTGC	CAGCGCGAACCTGAGACGAGGCCAGAACACGACGCCGCGGTGCACCACATGCGACGCCACGTGC
TP90949	CAGCGCGAACTGGCCTTTAACGCGAAGAAAGCGCGCGCACGC	CAGCGCGAACTGGCCTTTAACGCGAAGAAAGCGCGCACACGC
TP90972	CAGCGCGAAGACGACGGCGGAGGTGTCCGGCCCCAGCCACTCCAGGAAGTCCACGCCAGGAGAT	CAGCGCGAAGACGACGGCGGAGGTGTCCGGCCCCAGCCACTCCAGGAAGTCCACGCCAGGAGAA
TP91170	CAGCGCGACGAGCTCCCGGCGCGCGGACTCGGCGGCGGGCCGGAAGTGCGGCGTCGTGACCAGC	CAGCGCGACGAGCTCCCGGCGCGCGGACTCGGCGGCGGGCAGGAAGTGCGGCGTCGTGACCAGC
TP91190	CAGCGCGACGATGAGAACGAACATGCGTGGCAAGGAGGTAGACTCAGAGC	CAGCGCGACGATGAGAACGAACATGCGTGGCAAAGAGGTAGACTCAGAGC
TP91356	CAGCGCGAGCACTAGCGCGCCCGTCGTGGTGTTCGTGTCCAAGATGTTCGCCGTGCCATACAAG	CAGCGCGAGCACTAGCGCGCCAGTCGTGGTGTTCGTGTCCAAGATGTTCGCCGTGCCATACAAG
TP91491	CAGCGCGAGGAGGCGGGACACGGCGCGCGCCGCGGCGAGGAGGAGCGGGTCCAGCGCCAGCGCC	CAGCGCGAGGAGGCGCGACACGGCGCGCGCCGCGGCGAGGAGGAGCGGGTCCAGCGCCAGCGCC
TP91496	CAGCGCGAGGAGGGAGAAGAGGAAGTCCGCGGCGTCCTTGCCGACCTCCGCGAACACCACGCGC	CAGCGCGAGGAGGGAGAAGAGGAAGTCCGCGACGTCCTTGCCGACCTCCGCGAACACCACGCGC
TP91547	CAGCGCGAGGTGGTGGGCCTGGTGGCCTTGGAGGGCGGACGCCACCGTGGCCATGTTCATCGGC	CAGCGCGAGGTGGTGCGCCTGGTGGCCTTGGAGGGCGGACGCCACCGTGGCCATGTTCATCGGC
TP91609	CAGCGCGATGAAGCAACGAACTGAAAGGGCCGGTGAGGAAGGAGAGGAGTGGAGAGGATAGCTC	CAGCGCGATGAAGCAACGAACTGAAAGGGCCGGTGAGGAAGGAGAGGAGTGGAGAGGATAACTC
TP91643	CAGCGCGATGGCCCACCCGCGCGGGTTCCACAGGCAGAGC	CAGCGCGATGGCCCACCCGCGCGGGTCCCACAGGCAGAGC
TP91699	CAGCGCGCACGACTCCCCATTCGCACCGCGCGGCGCGGCGTATCCCACACATCACGTCGATCGG	CAGCGCGCACAACTCCCCATTCGCACCGCGCGGCGCGGCGTATCCCACACATCACGTCGATCGG
TP91701	CAGCGCGCACAAGCACAAGGGCTACGCGTTGGATCAGTTCAGCGTCACCCGGATCGTCACCGGC	CAGCGCGCACAAGCACAAGGGCTACGCGTGGGATCAGTTCAGCGTCACCCGGATCGTCACCGGC
TP91736	CAGCGCGCACGCCGTCCGTGCCAGGCCAGGCGGACACGTGGATGGCCAAGATGTGATTGGTGGC	CAGCGCGCACGCCGTCCGTGCCAGGCCAGGCGGACACGTGGACGGCCAAGATGTGATTGGTGGC
TP91750	CAGCGCGCACGGGCCGGCAGAAAGGAAGAGGTCAGCGTAGCATGGGGCCGTGCATGGCATGGCG	CAGCGCGCACGGGCAGGCAGAAAGGAAGAGGTCAGCGTAGCATGGGGCCGTGCATGGCATGGCG
TP91776	CAGCGCGCAGATGTACCCGGAGGTTAAGCTGGAAGTGAAGGCGGC	CAGCGCGCAGATGTACCCGGAGGTTAAGCTGGAAGGGAAGGCGGC
TP91822	CAGCGCGCATCGAGACCTCGGGCCAATGAAAAGCGGCGACGGCTGAGGTGC	CAGCGCGCATCGAGACCTCAGGCCAATGAAAAGCGGCGACGGCTGAGGTGC
TP91831	CAGCGCGCATGCAGGCGGTGGTGATGAATCAGCAGGCCGCGCCGCCTCGGTCCAACCAACCGCT	CAGCGCGCATGCAGGCAGTGGTGATGAATCAGCAGGCCGCGCCGCCTCGGTCCAACCAACCGCT
TP91979	CAGCGCGCCCTGCCGCCACGAGTTCTGCTGGCTCTGCCTGGGGCCCTGGGAGCCGCACGGGAGC	CAGCGCGCCCTGCCGCCACGAGTTCTGCTGGCTCTGCCTGGGCCCCTGGGAGCCGCACGGGAGC
TP91982	CAGCGCGCCCTGGAGGCGAACAAGAAGCTACAAGCCGACACGAGATCAACGGACAGCACGGCCG	CAGCGCGCCCTGGAGGCGAACAAGAAGCTACAAGCCGACACGAGATCAACGGACAGCACAGCCG
TP91987	CAGCGCGCCGAAGAGCGGGTGCTTGAGGTGTCCCAGCGGCACGGCGAAGCGGCGC	CAGCGCGCCGAAGAGCGGGTGCTTGAGGTGGCCCAGCGGCACGGCGAAGCGGCGC
TP92022	CAGCGCGCTGAGGGCTTCAACCGCGGCGAGGAGGGATTCCTGCTGGAGATGGCGC	CAGCGCGCCGAGGGCTTCAACCGCGGCGAGGAGGGATTCCTGCTGGAGATGGCGC
TP92024	CAGCGCGCCGATGCTGACGAAGAAGTAGAACCAGTTGAAGAAGCGC	CAGCGCGCCGATACTGACGAAGAAGTAGAACCAGTTGAAGAAGCGC
TP92093	CAGCGCGCCGGAAAGGAAGGCGAGCATCACGAGGGAGTTGGCCACGAGGAGCGCGCCGGTAAAG	CAGCGCGCCGGAAAGGAAGACGAGCATCACGAGGGAGTTGGCCACGAGGAGCGCGCCGGTAAAG
TP92096	CAGCGCGCCGGACATGAGGTTCCAGGACACTTCGAGCACGGAGACCGCGC	CAGCGCGCCGGACATGAGGTTCCAGGACACGTCGAGCACGGAGACCGCGC
TP92103	CAGCGCGCCGGATACCACAACGTTGGGAAACAGTCCGAGCTGGACGGAGAAGCCGTGC	CAGCGCGCCGGATACCACAACGTTGGGAAACAGTCCGAGCCGGACGGAGAAGCCGTGC
TP92501	CAGCGCGCGGCGGAAGACCACGCGATGGACTAACATGCAGGCTTTATCTCTGC	CAGCGCGCGGCGGAAGACCACGCGACGGACTAACATGCAGGCTTTATCTCTGC
TP92507	CAGCGTGCGGCGGAGCCGGCCAAGCTCCAACCAAACAGGAAAGCAAGC	CAGCGCGCGGCGGAGCCGGCCAAGCTCCAACCAAACAGGAAAGCAAGC
TP92519	CAGCGCGCGGCGTATCCGTGCGCGCGCGTGAGCGCTGGACTAAGCGTCACGCGC	CAGCGCGCGGCGTATCCGTGCGCGCGCGTGAGCGCTAGACTAAGCGTCACGCGC
TP92585	CAGCGCGCGGTGTCGTGGCGCGGCGCCGCGGCGGAGGGGACGGGGTCGTCGCCGAAGCTGTGCA	CAGCGCGCGGTGTCGTGGCGCGGCGCCGCGGCGGAGGGGACGGGGTCGTCGCCAAAGCTGTGCA
TP92612	CAGCGCTCGTCGCTCGCGCGGGCCGAGGGAAGCCACGTCCACCAACCCCGGC	CAGCGCGCGTCGCTCGCGCGGGCCGAGGGAAGCCACGTCCACCAACCCCGGC
TP92700	CAGCGCGCTCGCTCGTCAGCTTGGGGTTAACGAACCCCGCGATCCTGCTGAGC	CAGCGCGCTCGCTCGTCAGCTTGGGGTTAACGAACCCCGCGATCCTGCCGAGC
TP92767	CAGCGTGCTGTGGCTGGCGGCGGCGCTGTTCAACGTGCTCAAGGTGTTCATGATGCACCAGAGC	CAGCGCGCTGTGGCTGGCGGCGGCGCTGTTCAACGTGCTCAAGGTGTTCATGATGCACCAGAGC
TP92810	CAGCGCGGAATCGATGTTGTCCTCAACGAGGAGTCGAAGCGGGAGACCCCTGCCATCGTCTGCT	CAGCGCGGAATCGATGTTGTCCTCAACGAGGAGTCGAAGCGGGAGACCCCCGCCATCGTCTGCT
TP92825	CAGCGCGGACAGTGGGCCTCCGCGCGGATGCGGCGCGGCTCGGGTTCGTCGGTGGAGGACGAGG	CAGCGCGGACAGTGGGCCTCCGCGCGGATGCGGCGCGGCTCGGGCTCGTCGGTGGAGGACGAGG
TP92849	CAGCGCGGACGCCGCCTTCCTCAGGAACTCGGCCGCCTTGCCAATGCTCTTCATGGC	CAGCGCGGACGCCGCCTTCCTCAGGAACTCGGCCGCCTTGCCAATACTCTTCATGGC
TP92928	CAGCGCGGAGGCCGTCCAGATGATGGTGGCGCAGGCCTTCACCAGCTCCGGCACCGTCTGCATC	CAGCGCGGAGGCCGTCCAGATGATGGTGGCACAGGCCTTCACCAGCTCCGGCACCGTCTGCATC
TP92942	CAGCGCGGAGGGCGAGGCGTTCGCGCGCACGCTCGACGAGGCGTTCGCCGTGACTGGCCCCGTG	CAGCGCGGAGGGCGAGGCGTTCGCGCGCACGCTCGACGAGGCGTTCGCCGTGACCGGCCCCGTG
TP93001	CAGCGCGGCACGGAGGCTGGAGGCGGCGGCGCCCAAGGAGGAGC	CAGCGCGGCACGGAGGCTGGAGGAGGCGGCGCCCAAGGAGGAGC
TP93038	CAGCGCGGCATCGACTCCGCCACGCACAAGCCCATCGCCGGCGCCGCCGAGGCATTGGCGCCGG	CAGCGCGGCATCGACCCCGCCACGCACAAGCCCATCGCCGGCGCCGCCGAGGCATTGGCGCCGG
TP93171	CAGCGCGGCCTCCCCGAGCGCGCCGTCACCATCCTCCGGGCCTGGCTCTTCGAGCACTTCCTGC	CAGCGCGGCCTCCCCGAGCGCGCCGTCACCATCCTCCGGGCATGGCTCTTCGAGCACTTCCTGC
TP93191	CAGCGCGGCCTTCGCGCCACCTACTCCTCCCTCCTCCTGCTTGTCGC	CAGCGCGGCCTTCGCGCCACCTACCCCTCCCTCCTCCTGCTTGTCGC
TP93204	CAGCGCGGCGAAGGTGGAGACGAAGACGACGGCGGACACGCGGCGCCACGCGCGCACCGACCGG	CAGCGCGGCGAAGGTGGACACGAAGACGACGGCGGACACGCGGCGCCACGCGCGCACCGACCGG
TP93221	CAGCGCGGCGACTGACGGGCGTTGCGGGGGCGGCGTACAGCTGAAGGCAACACGGGGACTAGGA	CAGCGCGGCGACTGACGGGCGTTGCGGAGGCGGCGTACAGCTGAAGGCAACACGGGGACTAGGA
TP93223	CAGCGCGGCGAGAAGAGGGCCGCAATGATGCTCGCTCCGCGGCGTGCACGGCATCATGGAAAGC	CAGCGCGGCGAGAAGAGAGCCGCAATGATGCTCGCTCCGCGGCGTGCACGGCATCATGGAAAGC
TP93231	CAGCGCGGCGAGCACGTCCGGCATGTCGGGCCGCTCCTGTGGCGCGTCGGCCGTGCACCGCATG	CAGCGCGGCGAGCACGTCCGGCATGTCGGGCCGCTCCTGCGGCGCGTCGGCCGTGCACCGCATG
TP93254	CAGCGCGGCGAGGCGGCCCAGCGTGCTCGGCGGGACCGGGCCCGAGAGGCCCAGGCCCGGGAGG	CAGCGCGGCGAGGCGGCCCAGCGTGCGCGGCGGGACCGGGCCCGAGAGGCCCAGGCCCGGGAGG
TP93293	CAGCGCGGCGCCGGCGGCGAGTGGGAGAAGAAGGACGTGGACCTGC	CAGCGCGGCGCCGGCGGCGAGTGGGAGAAGAAGGACATGGACCTGC
TP93321	CAGCTCGGCGCGGGTGTCGGCCGTGTTCCGCGCCGTGCCGCCGTGGGAGCACCCGTACACGGCG	CAGCGCGGCGCGGGTGTCGGCCGTGTTCCGCGCCGTGCCGCCGTGGGAGCACCCGTACACGGCG
TP93354	CAGCGCGGCGGCACCGGGGCCGGCGGCGTCGCTGGCGTAGAGCAGGCAGGGCGGC	CAGCGCGGCGGCACCGAGGCCGGCGGCGTCGCTGGCGTAGAGCAGGCAGGGCGGC
TP93362	CAGCGCGGCGGCCGGCACGTCCACGACGGCGTCCTGCACCGTCACGCCGCCGACGCGGCACACG	CAGCGCGGCGGCCGGCACGTCCACGACGGCGTCCTGCACCGTCACGCCGCCGACGCGGCACACC
TP93390	CAGCGCGGCGGCGCTGGTTACCGACGTCCCGGCCCGCCGCGCCGACGCCAAGTACGAGCTGGTG	CAGCGCGGCGGCGCTGGTCACCGACGTCCCGGCCCGCCGCGCCGACGCCAAGTACGAGCTGGTG
TP93434	CAGCGCGGCGGGGCGGCGTGTTACCGGCGGTGCGTCGTCGCATGGGCGGAGTGTCGCGC	CAGCGCGGCGGGGCGGCGTGTTACCGGCGGTGCGTCGTCGCATGGGCGGAGTGGCGCGC
TP93463	CAGCGCGGCGTAGGCGGGGCCCGCGGGCCCGCGCGCGGGCGCGTTGGGCGTGGGCCCGTACCGC	CAGCGCGGCGTAGGCGGGGCCCACGGGCCCGCGCGCGGGCGCGTTGGGCGTGGGCCCGTACCGC
TP93505	CAGCGCGGCTACTCAGTGCGTGCTCCCAACCCAGCGGACTTCAAGAATTTCCCGGCGCTTCCGG	CAGCGCGGCTACTCAGTGCGTGCTCCCAACCCGGCGGACTTCAAGAATTTCCCGGCGCTTCCGG
TP93511	CAGCGCGGCTCATTTGCAGAGCGCATGGATTTCCTCGACACGAATTCTGAGCTGGACCTCCTTG	CAGCGCGGCTCATTTGCAGAGCGCACGGATTTCCTCGACACGAATTCTGAGCTGGACCTCCTTG
TP93572	CAGCGCGGGAGCCGGTTCATGAACTCCGACATGTCGCCGTTGATCTGGTTCACAGACACGTCGA	CAGCGCGGGAGCCGGTTCATGAACTCCGACATGTCGCCGTTGATCTGGTTCACAGACACGTCCA
TP93635	CAGCGCGGGCGACGAAAGATGGCTTCGCGCGCTGTTTCTTGTCAAGTTGC	CAGCGCGGGCGACGAAAGATGGCTTCACGCGCTGTTTCTTGTCAAGTTGC
TP93646	CAGCGCGGGCGCAACGGCGAGTGTGCGACGGAGCTGATGCGCGCCGCGTCGCTCTTCAACCCGC	CAGCGCGGGCGCAACGGCGAGTGCGCGACGGAGCTGATGCGCGCCGCGTCGCTCTTCAACCCGC
TP93669	CAGCGCGGGCGGCGCGACGAGCTCGCCGCGGTACGTCACGTAGGCGAGGAGCCCGTCGTAGAGC	CAGCGCGGGCGGCGCGACGAGCTCGCCGCGGTACGTCACGTAGGCCAGGAGCCCGTCGTAGAGC
TP93716	CAGCGCGGGGATCCTTCGCGTCCTCGACGGCTCCGGTCGGACCGCGTGGTCGTCGAACACGACT	CAGCGCGGGGATCCTTCGCGTCCTCGACGGCTCCGGCCGGACCGCGTGGTCGTCGAACACGACT
TP93722	CAGCGCGGGGCCCGCCGCGCGAGCGCGGGAGGAGGGAGACATGATTGGAGGATGGGAGAGCAGG	CAGCGCGGGGCCCGCCGCGCGAGCGCGGGAGGTGGGAGACATGATTGGAGGATGGGAGAGCAGG
TP93810	CAGCGTGGTCACAGCTAACAATCACGACGATACCCCGCGAAGAGCGAGCCGATACGGGTTGCGC	CAGCGCGGTCACAGCTAACAATCACGACGATACCCCGCGAAGAGCGAGCCGATACGGGTTGCGC
TP93877	CAGCGCGGTGGAGGCGCCAGTTGACCGGTCGGCGCGAGCGGCGTCCAAGTTTCACGTGCACCTA	CAGCGCGGTGGAGGCGCCAATTGACCGGTCGGCGCGAGCGGCGTCCAAGTTTCACGTGCACCTA
TP93929	CAGCGCGGTTTGACTGCCGGATAGTAGAAAAATCCGTGCCCGTGTAATGGCGCAGAGC	CAGCGCGGTTTGACTGACGGATAGTAGAAAAATCCGTGCCCGTGTAATGGCGCAGAGC
TP93948	CAGCGCGTACCCGATCATGAACTGTGCGATGATGTCGTACCCAGGTTGC	CAGCGCGTACCCGATCATGAACTGCGCGATGATGTCGTACCCAGGTTGC
TP94110	CAGCGCGTCCCTCACCTGTTCGGTTACGCCCAATAACTCCGTCGCAGGC	CAGCGCGTCCCCCACCTGTTCGGTTACGCCCAATAACTCCGTCGCAGGC
TP94130	CAGCGCGTCCCTCCTCTGGGCCGTGGCCTCTTCCCTGGCCCGCCTCTGCTCCTCGCGCTCCATC	CAGCGCGTCCCTCCTCTGGGCCCTGGCCTCTTCCCTGGCCCGCCTCTGCTCCTCGCGCTCCATC
TP94134	CAGCGCGTCCCTTGGAGTAGAAGGCCGGCGCGTCCTTGTGATGCCGGCGGCGGC	CAGCGCGTCCCTTGGAGTAGAAGGCCCGCGCGTCCTTGTGATGCCGGCGGCGGC
TP94159	CAGCGCGTCCGGTCGGCTGACGGGCAGTGCCTGCGCCAGGTGAACGAGTACGCCCTGCAGTTCA	CAGCGCGTCCGGTCGGCGGACGGGCAGTGCCTGCGCCAGGTGAACGAGTACGCCCTGCAGTTCA
TP94166	CAGCGCGTCCTCAGCTTCTCGGCGTACTCGCTGTCAAGCGTGGGATCAGTGGTGTATCCGC	CAGCGCGTCCTCACCTTCTCGGCGTACTCGCTGTCAAGCGTGGGATCAGTGGTGTATCCGC
TP94203	CAGCGCGTGGACGAGTTCCTGGCGCAGGCCGGCCTCCGCACGC	CAGCGCGTCGACGAGTTCCTGGCGCAGGCCGGCCTCCGCACGC
TP94227	CAGCGCGTCGATGAAGGCCTGGTCGAGCCCAGAGTCGTGTAGATGGAACAGC	CAGCGCGTCGATGAAGGCCTGGTCGAGCCCAGAGTCGTGTAAATGGAACAGC
TP94234	CAGCGCGTCGCAGTACTCGAGGTTGGTGTCGCGGATGAGGTCGTTCTGGGCCTCTTACGGCCAC	CAGCGCGTCGCAGTACTCGAGGTTGGTGTCGCGGATGAGGTCGTTCTGGGCCACTTACGGCCAC
TP94245	CAGCGCGTCGCCCTCGGCCACGCACACCATCACCTTCGCGCACGCCAGGTTCCGC	CAGCGCGTCGCCCTCGGCCACGCACACCATCACCTTCGCGCACGACAGGTTCCGC
TP94402	CAGCGCGTGCACTACCACCACCTTCTGCGGCGCCTTTGGTTCTTCCTTCTCCGC	CAGCGCGTGCACCACCACCACCTTCTGCGGCGCCTTTGGTTCTTCCTTCTCCGC
TP94409	CAGCGCGTGCACGGCGGCGAGCGTCGGCGAGGCGACGTTGCCCGGGGTGGTGGGGGAAGGTTTG	CAGCGCGTGCACGGCGGCGAGCGGCGGCGAGGCGACGTTGCCCGGGGTGGTGGGGGAAGGTTTG
TP94521	CAGCGCGTGGATGTCACGTTAGCTAGAGGAAGCAGATACTCACAGGCTCTGGAAAGC	CAGCGCGTGGATGGCACGTTAGCTAGAGGAAGCAGATACTCACAGGCTCTGGAAAGC
TP94543	CAGCGCGTGGCGGGGCCCGCGCCCCCGCGGTGACGTGTGGC	CAGCGCGTGGCGGGGCCCGCGCCCCCGCGGTGACGCGTGGC
TP94581	CAGCGCGTGGTGTTCGCGGAGGCCGGCAAGGACGTCGCTGACTTCCTCTTCTCCCTCCTCGCGC	CAGCGCGTGGTGTTCGCGGAGGCCGGCAAGGACGTCGCCGACTTCCTCTTCTCCCTCCTCGCGC
TP94605	CAGCGCGTGTGCGTGGGTGCGCTCCGCCTCCTGTCGCTTTCGCTCTCGGCGC	CAGCGCGTGTGCGTGCGTGCGCTCCGCCTCCTGTCGCTTTCGCTCTCGGCGC
TP94661	CAGCGCGTTCCGAGCCAGGTCGACGCCGATGAGGCCGGCGC	CAGCGCGTTCCGAGCCAGGTCCACGCCGATGAGGCCGGCGC
TP94686	CAGCGCGTTCGTGGTCGGAAGCATCATGTCAGCGTCAGAGCGTCATCCGGTGATGGCGAAAATG	CAGCGCGTTCGTGGTCGGAAGCATCACGTCAGCGTCAGAGCGTCATCCGGTGATGGCGAAAATG
TP94693	CAGCGCGTTCTTCGCGCCGGCGCCGATGGCCATGGACGACGGCGACGGC	CAGCGCGTTCTTCGCGCCGGCGCCGATGGCCATGGACAACGGCGACGGC
TP94699	CAGCGCGTTGAAGCGGTGCGCGGCGTCGTTGTAGTTGTTGAGGC	CAGCGCGTTGAAGCGGCGCGCGGCGTCGTTGTAGTTGTTGAGGC
TP94731	CAGCGCGTTGGTCCAGCGCCCCCCTGACGTCCACGGAAGCGACCATCTGGCGGAATCCTGCGAG	CAGCGCGTTGGTCCAGCGCCCCCCTGACGTCCACGGAAGCGACCATCCGGCGGAATCCTGCGAG
TP94846	CAGCGGTACGGCTGGACGGCGTTCTGCGGCCCGGCCGGCGCCCACGGAGAGCCCGCCTGCGGCC	CAGCGCTACGGCTGGACGGCGTTCTGCGGCCCGGCCGGCGCCCACGGAGAGCCCGCCTGCGGCC
TP94850	CAGCGCTACGTGTGGCCGCCGGGCGCGCAGGGGTGGAGCCTCTACTGGTCGC	CAGCGCTACGTGTGGCCGCCGGGCGAGCAGGGGTGGAGCCTCTACTGGTCGC
TP94897	CAGCGCTAGCGTGGGGTGGGCTCCGGCTCCTCGTACGGTACGGCCAAACGC	CAGCGCTAGCATGGGGTGGGCTCCGGCTCCTCGTACGGTACGGCCAAACGC
TP94908	CAGCGCTAGCTAGACGCCGGTGCGCCGTGCCGTAACCGAGTGC	CAGCGCTAGCTAGACGCCGGTGCGCCGTACCGTAACCGAGTGC
TP94923	CAGCGCTAGGATTTTCTTTGGGCTGTGGGGTTGGATGTCATCCAGGAGTTGGAGCGGGCAAATG	CAGCGCTAGGATTTTCTTTGGGCTGTGGGGTTGGATGTCATCCAGGAGTTGGAGCGGACAAATG
TP95007	CAGCGCTCACCGCCGGAGCTCCTTATCGCTCCGACGTCCTGTCTCACCTTCCCGCAATCCTTCA	CAGCGCTCACCGCCGGAGCTCCTTATCGCTCCGACGGCCTGTCTCACCTTCCCGCAATCCTTCA
TP95010	CAGCGTTCACGCTACGGTGGGGACGTCGGTGCCACGACGACTCGGAGCCCGACGAGCGCGCGGT	CAGCGCTCACGCTACGGTGGGGACGTCGGTGCCACGACGACTCGGAGCCCGACGAGCGCGCGGT
TP95045	CAGCGCTCCAATGTGGGCTGTGCCACAAGCGTCCACGCGACAGCATTCTTGGCCAACGCGGGC	CAGCGCTCCAATGGGGGCTGTGCCACAAGCGTCCACGCGACAGCATTCTTGGCCAACGCGGGC
TP95067	CAGCGCTCCAGGTGGGGAGAGAGGACGTTCCTCGAGAGCACCTACGAGCTCAACGGGTTCTGGG	CAGCGCTCCAGGTGGGGAGAGAAGACGTTCCTCGAGAGCACCTACGAGCTCAACGGGTTCTGGG
TP95076	CAGCGCTCCATCATGGCGGACTTGAGCTTGCGGCGCGCGACGCGGGCGTAGGGCCGTTCCAGCG	CAGCGCTCCATCATGGCGGACTTGAGCTTGCGGCGCGCGACGCGGGCGTAGGGCCGGTCCAGCG
TP95231	CAGCGCTCGCCTCGACGGCGTCGACTCCTCTCCCCCTTCTGC	CAGCGCTCGCCTCGACGGCGTCGACTCCTCTCTCCCTTCTGC
TP95247	CAGCGCTCGCTATCCGTCTATCCAATCTCCATCCATCCATCCATGAGCTAGC	CAGCGCTCGCTATCCGTCTATCCAATCTCCAACCATCCATCCATGAGCTAGC
TP95255	CAGCGCTCGGATCGACGGCTCGGATCGACGCGCTGGAGATCACCACCGCCTGC	CAGCGCTCGGATCGACGGCTCGGATCGACACGCTGGAGATCACCACCGCCTGC
TP95273	CAGCGCTCGGCGGGCACGTCTGCAACGTTGCGCCGTGGATGTTGTCCGTTCCCTGGC	CAGCGCTCGGCGGGCACGTCTGCAACGTTGCGCCGTGGATGTTGTCCGTTCCCCGGC
TP95300	CAGCGCTCGTCGTGCCAGCGTGTCGTTTAACTGTGTGAGAATCTAGCAATAGTTGAAACTCCAC	CAGCGCTCGTCGTGCCAGCGTGTCGTTTAACTGTGTGAGAATCTAGCAATAGTTCAAACTCCAC
TP95316	CAGCGCTCGTGGAGGACAGCGGCGGGTAGCAGATCGTAGGCTTAGC	CAGCGCTCGTGGAGGACAGCGGCGGGTAGCAGATCGTAGGCGTAGC
TP95387	CAGCGCTCTTCCTTTCCCCACCAGCCGTTGCCTCCCGCCGCCGTCTCCTGATATCATCGCCCTC	CAGCGCTCTTCCTCTCCCCACCAGCCGTTGCCTCCCGCCGCCGTCTCCTGATATCATCGCCCTC
TP95429	CAGCGCTGAATTTTGAAGCAGTAACACGGCTAAGGTTCAGGCGTGGTCAGTCTGC	CAGCGCTGAATTTCGAAGCAGTAACACGGCTAAGGTTCAGGCGTGGTCAGTCTGC
TP95487	CAGCGCTGATGATTCGGTCACCGGCGACGAGGAGCCAGAGC	CAGCGCTGATGATTCGGTCACAGGCGACGAGGAGCCAGAGC
TP95506	CAGCGCTGGACGATGGACATCCCAGACGCGCCGGGGTTGTAGAACATTGTTGCCTTCCGCTCCG	CAGCGCTGGACGACGGACATCCCAGACGCGCCGGGGTTGTAGAACATTGTTGCCTTCCGCTCCG
TP95507	CAGCGCTGGACGCTTTTTTCCAGCCGCCGAAGACGTCGATCCATACTACGAGCCTGCGCCGTCC	CAGCGCTGGACGCTTTTTTCCAGCCGCCGAAGACGTCGATCCATACTACCAGCCTGCGCCGTCC
TP95537	CAGCGCTGGATGTGTGCTCGCCTGATTGCGTGAGATGGATAGTGC	CAGCGCTGGATGTGTGCTCGCCTGATTGCGTGAGATGGACAGTGC
TP95591	CAGCGCTGGGCACGGTAGATTCATGTGACGCAGTTCATCCGAAATGC	CAGCGCTGGGCACGGCAGATTCATGTGACGCAGTTCATCCGAAATGC
TP95622	CAGCGCTGGTGCAGTTGTGGTTGCCGAGGAAGAAGTGGCTCCCATCGGC	CAGCGCTGGTGCAGTTGTGGTTGCCGAGGAAGAAGCGGCTCCCATCGGC
TP95630	CAGCGCTGGTGTTGGTCATTGTTGACGGACGAAAAGGGAAACCCTGCTCTGATCCCATCGC	CAGCGCTGGTGTTGGTCATTGTTGACGGACGAAAAGAGAAACCCTGCTCTGATCCCATCGC
TP95644	CAGCGCTGTATGAGGTGGCCGTACGCCCGAAGGTCTGGCGGCACGGCGGTGAGCCACGACGGC	CAGCGCTGTATGAGGTGGCCGTACGCCCGAAGGTCAGGCGGCACGGCGGTGAGCCACGACGGC
TP95665	CAGCGCTGTCTTCGCCGGCCATGCCATGGTTTCCTACCCAACATCTTGCTCCAACGC	CAGCGCTGTCTCCGCCGGCCATGCCATGGTTTCCTACCCAACATCTTGCTCCAACGC
TP95680	CAGCGCTGTGCCCAGGAGCCAGGACGGCATTGACTTTGGGAGGCTTTGGC	CAGCGCTGTGCCCAGGAGCCAGGACGGCATTGGCTTTGGGAGGCTTTGGC
TP95681	CAGCGCTGTGCCCAGGAGCCAGGACGGCATTGACTTTGGGAGGCTTTGGCTG	CAGCGCTGTGCCCAGGAGCCAGGACGGCATTGGCTTTGGGAGGCTTTGGCTG
TP95693	CAGCGCTGTGGCTCTGCGCGGATGGCGCAGGTTTGGGTGATGAAGCAGAATCCTTAGTTTCTGC	CAGCGCTGTGGCTCTGCGCGGATGGCGCAGGTTTGGGTGATGAAGCAGAATCCTTAGCTTCTGC
TP95722	CAGCGTTGTTGCCGGACAATGTGGCCGGCCACACCGTGTGGGTGCAGTTGTTGTGC	CAGCGCTGTTGCCGGACAATGTGGCCGGCCACACCGTGTGGGTGCAGTTGTTGTGC
TP95835	CAGCGCTTCGGTGCGTCCATGTGAGCTCTGAATGAAGCAAACGGATAGC	CAGCGCTTCGGTGCGTCCATGTGAGCTCTGAATGAAGCAAAAGGATAGC
TP96013	CAGCGCTTTTCCCGCGGGCTTGCAGACATGATGGACTCGCCAACTTTGGC	CAGCGCTTTTCCCGCGGGCTTGCAGACATGATGCACTCGCCAACTTTGGC
TP96047	CAGCGGAAACACCCAATCCAAGCTGGTCTCAGGCCCCAGCGCCATTAACGC	CAGCGGAAACACCCAATCCAAGCTGGCCTCAGGCCCCAGCGCCATTAACGC
TP96064	CAGCGGAAACTGAAAAAGCAGGACAAGCATCTACCGCATTGACAGCAGTCGC	CAGCGGAAACTGAAAAAGCAGGACAAGCATCAACCGCATTGACAGCAGTCGC
TP96221	CAGCGGAAGAGGGAGAGGGGCAATGGCGACGACGAAGGCTACGACCGTGGAGGACCTTCCCGCC	CAGCGGAAGAGGGAGAGGGACAATGGCGACGACGAAGGCTACGACCGTGGAGGACCTTCCCGCC
TP96251	CAGCGGAAGCCCCTGGAATCGATCCTCGACGTCGAGCGAGCCAAGGGCCTCTCCCCCGAGCACC	CAGCGGAAGCCCCTGGAATCCATCCTCGACGTCGAGCGAGCCAAGGGCCTCTCCCCCGAGCACC
TP96274	CAGCGGAAGCGCGCTACTGGCCCCAGATCCCAAGATAACAACTGTGC	CAGCGGAAGCGCGCTACTGGCCCCAGATCCCAAGATAACAACTGCGC
TP96341	CAGCGGAAGGTTTTAGGGAGGGCGCTCACATGGAGGAAGTTGAGGACGGAGGCAAGCTCCCACA	CAGCGGAAGGTTTTAGGGAGGGCGCCCACATGGAGGAAGTTGAGGACGGAGGCAAGCTCCCACA
TP96352	CAGCGGAAGTAGCTTTGGGTGTTTGGTGTGTGCCTACTTCCCATTAGAGCAACAGTTCAGCGTT	CAGCGGAAGTAGCTTTGGATGTTTGGTGTGTGCCTACTTCCCATTAGAGCAACAGTTCAGCGTT
TP96357	CAGCGGAAGTCGCTCCCCATCGCGTCAGGTTTGCCTGCTGAGCGTTGGATGCATGTTTGC	CAGCGGAAGTCGCTCCCCATCGCGTCAGGTTTGCCTGCTGAGCGTTCGATGCATGTTTGC
TP96404	CAGCGGAATGGGAAGGAAGAAGGTGGGGGAGAAGCTTCGCCGCGTCTGCCATGGC	CAGCGGAATGGGAAAGAAGAAGGTGGGGGAGAAGCTTCGCCGCGTCTGCCATGGC
TP96515	CAGCGGACCCAGGCTTGTGGCCGTCGCGTTCAGGAACCGTAGTCCGTGCTTGTATCCTGCCTGT	CAGCGGACCCAGGCTTGTGGCCGTCGCGTTCAGGAACCGTAGTCCGTGCTTGTATCCGGCCTGT
TP96521	CAGCGGACCGATAGTGATCCAAATGGCGGGCCTCCAAAGATCACGTCGCTTCCAGCCCACGAAC	CAGCGGACCGACAGTGATCCAAATGGCGGGCCTCCAAAGATCACGTCGCTTCCAGCCCACGAAC
TP96552	CAGCGGACGAAGCGCCAGCGGAGGGCGAGCCCGGCAATCGCGTCAAGGAAGACGAGCCGCAACG	CAGCGGACGAAGCGCCAGCGGAGGGCGAGCCCGGCAATCGCGTCAAGGAAGACAAGCCGCAACG
TP96564	CAGCGGACGACGTGCGGCGAATCGACCAAGCGGCATGTGATGCCCGCCTCGGC	CAGCGGACGACGTGAGGCGAATCGACCAAGCGGCATGTGATGCCCGCCTCGGC
TP96568	CAGCGGACGAGAAGAAGGCGGGGTTGCTCCGCGCCCTCCCTGGCGCGGCGGAGCGGC	CAGCGGACGAGAAGAAGGCGGGGTTGCTCCGCGCCCTCCCCGGCGCGGCGGAGCGGC
TP96575	CAGCGGACGAGGCAAGTGGGCATGCACGGCGGGATGCGGAGGAGGATCTCCGGGATGAGGTCGT	CAGCGGACGAGGCAAGTGGGCATGCACGGAGGGATGCGGAGGAGGATCTCCGGGATGAGGTCGT
TP96604	CAGCGGACGCCGCCGCCAAGGAGACCAGGGACCAGAAGCGGGC	CAGCGGACGCCGCCGCCAAGGAGACCAGGGACAAGAAGCGGGC
TP96701	CAGCGGACGTGGTGCCTTGCGGCATCTCGCCATCCCTTTGTAGGC	CAGCGGACGTGGTGCCTTGCCGCATCTCGCCATCCCTTTGTAGGC
TP96769	CAGCGGAGAAGGAAGAACCAAAGGCGCCGCAGAAGGTGGTGGTGGTGCACGCGC	CAGCGGAGAAGGAAGAACCAAAGGCGCCGCAGAAGGTGGTGGTAGTGCACGCGC
TP96879	CAGCGGAGATGCTCCTCTGGGCTGTGGCGCGGCGAAGCCGGCGAGCTTGTTGGATGAAGC	CAGCGGAGATGCTCCTCTGGGCTGTGGCGCGGCAAAGCCGGCGAGCTTGTTGGATGAAGC
TP96902	CAGCGGAGCAAGTTTTGGGTGCCGTACTACATCATGCTCAAGTGGCTGTTCTCGC	CAGCGGAGCAAGTTCTGGGTGCCGTACTACATCATGCTCAAGTGGCTGTTCTCGC
TP97123	CAGCGGAGGAGCCGCGTCGCCGGTTGACGGCCAGCGAGACGACGGTCCGGTCCTTCGTCCGTGC	CAGCGGAGGAGCCGCGTCCCCGGTTGACGGCCAGCGAGACGACGGTCCGGTCCTTCGTCCGTGC
TP97137	CAGCGGAGGAGGACCTGCACGTTGACGGCCTTCTCCTTGTCCTGCCGCGACGACATGGCGTACG	CAGCGGAGGAGGACCTGCACGTTGACGGCCTTCTCCTTGTCCTGCCGCGACGACATGGCGGACG
TP97144	CAGCGGAGGAGGAGGTGGATCGAGACGGAGGCGCAGAAGACGAACGCCAGC	CAGCGGAGGAGGAGGTGGATCGAGACGGACGCGCAGAAGACGAACGCCAGC
TP97204	CAGCGGAGGCCGAGAGACCGGCCGGAGGGCGCCGCCGGAATGCGATGC	CAGCGGAGGCCGAAAGACCGGCCGGAGGGCGCCGCCGGAATGCGATGC
TP97211	CAGCGGAGGCCGGGTGGTGGCTGTCGAAGAGGAGAGGATGGTGATGGC	CAGCGGAGGCCGGGTGGTGGCTGTCAAAGAGGAGAGGATGGTGATGGC
TP97233	CAGCGGAGGCGGAGTACACTTCATGCAAGTCTGGTAGCACTGTAGCAGTGC	CAGCGGAGGCGGAGTACACTTCATGCAAGTCCGGTAGCACTGTAGCAGTGC
TP97245	CAGCGGAGGCGGCGTGTCCTCCATCGTCGTGCCAGCTACTGCATGCGCCGGGGCGGCGGC	CAGCGGAGGCGGCGTGTCCTCCATCGTCGTGCCAGCTACTGCATGCGCCGGGGCGACGGC
TP97285	CAGCGGAGGGAGGGGAACGCGTCGAGGAGCGCGGCGTCCACCCGGACGACGCTG	CAGCGGAGGGAGGGGAACGCGTCGAGGAGCGCGGCGTCCACCAGGACGACGCTG
TP97289	CAGCGGCGGGATTACTTGTACCGGAAGCACGCGGAGGGCGCCGAGCGCGTGC	CAGCGGAGGGATTACTTGTACCGGAAGCACGCGGAGGGCGCCGAGCGCGTGC
TP97339	CAGCGGAGGTCGCCTCCTCGGCGCCGACGAGGCGGCCCTGTAGGGAGACCCACGCCTGGCGCCG	CAGCGGAGGTCGCCTCCTCGGCGCCGACGAGGCGGCCCTGGAGGGAGACCCACGCCTGGCGCCG
TP97381	CAGCGGAGTGGGCGCGGCCGGGGATATCGGAGCAGGGCATCTAGCATGAGAGCGAGC	CAGCGGAGTAGGCGCGGCCGGGGATATCGGAGCAGGGCATCTAGCATGAGAGCGAGC
TP97383	CAGCGGAGTCACAGGCTGGTGAAGCATCCCAGGTCCTGAAGGAGAGATTGCGCACACTGAATCA	CAGCGGAGTCACAGGCTGGGGAAGCATCCCAGGTCCTGAAGGAGAGATTGCGCACACTGAATCA
TP97450	CAGCGGATACACCACTGATCCCACGCTTGACAGCGAGTACGCCGAGAAGGTGAGGACGCGC	CAGCGGATACACCACTGATCCCACGCTTGACAGCGAGTACGCCGAGAAGCTGAGGACGCGC
TP97523	CAGCGGATCGAGCGAGAGCCAGAGAGGCGAGCGAGGGCGACGGCGCCGCCGCCCAGTAGC	CAGCGGATCGAGCGAGAGCCAGAGAGGCGAGCGAGGCCGACGGCGCCGCCGCCCAGTAGC
TP97599	CAGCGGATGATGCGGGCGGTGAAGCTGTTGCTCTTGTTCCTCCACGACGTGGACGACGCCGCCC	CAGCGGATGATGCGGGCGGTGAAGCTGTCGCTCTTGTTCCTCCACGACGTGGACGACGCCGCCC
TP97604	CAGCGGATGCAACGTCCTCTGCCTCCCCGCCCTCCTCCTCTTCGCCGCGC	CAGCGGATGCAACGTCCTCCGCCTCCCCGCCCTCCTCCTCTTCGCCGCGC
TP97673	CAGCGGATGGGCGACGGCCTGCAGGTGCGGTTCGAGGAGCGCGCGGTGGTGGCCGCCGCCGGC	CAGCGGATGGGCGACGGCCTGCAGGTGCGGTTCGAGGAGCGCGCGGTGATGGCCGCCGCCGGC
TP97740	CAGCGGCTTTGGCGTCCCCCTCCTTTCCTGTCTGGGCAGTGC	CAGCGGATTTGGCGTCCCCCTCCTTTCCTGTCTGGGCAGTGC
TP97744	CAGCGGCAAAAAGAACAAGCCGCCAGCGCCGGAGGAACGTGGTCCAAGATGCGCGCGGCGCGTG	CAGCGGCAAAAAGAACAAGCCGCCAGCGCCGGGGGAACGTGGTCCAAGATGCGCGCGGCGCGTG
TP97797	CAGCGGCAACAATGGCCACGGCCGGTCGGCGCGGCCAAATCATCATCCAAGGCGGCGGC	CAGCGGCAACAATGGCCACGGCCGGTCGGCGCGGCCAAATCATCATCCAAGACGGCGGC
TP97846	CAGCGGCAACGGAAGTTGTTAGAATCGAGAACCTTCTCTGATGCCATGTTAGAAGC	CAGCGGCAACGGAAATTGTTAGAATCGAGAACCTTCTCTGATGCCATGTTAGAAGC
TP97847	CAGCGGCAACGGCAACGGCGTGGCTGACGATTATTATCAGC	CAGCGGCAACGGCAACGGCGTGGCGGACGATTATTATCAGC
TP97922	CAGCGGCGAGGAAGATGGGAGAGGATAACGAGAGAGTGGTCGCCATGGC	CAGCGGCAAGGAAGATGGGAGAGGATAACGAGAGAGTGGTCGCCATGGC
TP97986	CAGCGGCAATAAGCCGCACGCCGTGGTGGTGCCGTACCCAATGCAGGGCTACGTCATCCCGGCG	CAGCGGCAATAAGCCGCACGCCGTGGTGGTGCCGTACCCAATGCAGGGCCACGTCATCCCGGCG
TP97996	CAGCGGCAATCATGCATGCAGGCCATGAGAATTTTCAAACCCCGGC	CAGCGGCAATCATGCATGCAGGCCAGGAGAATTTTCAAACCCCGGC
TP98095	CAGCGGCACCAGCGGGGACTGCCCCATCGCCGAGCTCTGCCAGCACGCGCGTGGGTCTCCTGCG	CAGCGGCACCAGCGGGGACCGCCCCATCGCCGAGCTCTGCCAGCACGCGCGTGGGTCTCCTGCG
TP98160	CAGCGGCACGACGTTGGGGTGGTCGATCCCGCCGATCGCCGCGACCTTGTCCCGGAACTCGCGC	CAGCGGCACGACGTTGGGGTGGTCGATCCCGCCGATCGCCGCGACCTTGTCACGGAACTCGCGC
TP98181	CAGCGGCACGCCCTGGTCGGCCGCGGCTAGCGCGGCGCGGAACGCGATGCTGGCGCCGTTGTGG	CAGCGGCACGCCCTGGTCGGCCGCGGCCAGCGCGGCGCGGAACGCGATGCTGGCGCCGTTGTGG
TP98197	CAGCGGCACGCGGACGCCGCCCACATCACGTCGTCGCGCCCCGC	CAGCGGCACGCGGACGCCGCCCACATCACGTCGTCGCGCACCGC
TP98225	CAGCGGCACGGCTGAAAGTGAAAGACCAGGCCCGTGACTTGC	CAGCGGCACGGCTGAAAGTGAAAGACCAGGCCCGTGACTGGC
TP98240	CAGCGGCACGGTGGCGCGAGACGAACGCAGTAGGCATGGGTGAAGCCGGCGAGAGGAGCGAGTG	CAGCGGCACGGTGGCGCGAGACGAACGCAGTAGACATGGGTGAAGCCGGCGAGAGGAGCGAGTG
TP98330	CAGCGGCAGACGGGGCACGTGACGTGGCCGGCGAGCCACTCCCCGATGCAGTCCGGGTGGAACG	CAGCGGCAGACGGGGCACGTGACGTGGCCGACGAGCCACTCCCCGATGCAGTCCGGGTGGAACG
TP98340	CAGCGGCAGAGCGGTTGTACGGCCTGCCGGCGGCGCGACCAAGATGCGCGGTCAAGTCAAGTCA	CAGCGGCAGAGCAGTTGTACGGCCTGCCGGCGGCGCGACCAAGATGCGCGGTCAAGTCAAGTCA
TP98387	CAGCGGCAGGAAAGCTTGGGATCGGCTCGGAGTTGGAGGAGAAGGTGGAGGCGAGCATGCGGCG	CAGCGGCAGGAAAGCTTGGGATCGACTCGGAGTTGGAGGAGAAGGTGGAGGCGAGCATGCGGCG
TP98394	CAGCGGCAGGAACGACAACAGCGGCACGGCACGGCACCAATACCTGGAGGCGCCCCGGGGCACG	CAGCGGCAGGAACGACAACAGCGGCACGGCACGGCACCAATACCTGGAGGCGCCCCAGGGCACG
TP98427	CAGCGGCAGGAGGACGACGACGGGGACTGTTGTGTGGCCGCCGATGTGTTTTGTGTGGC	CAGCGGCAGGAGGACGACGACGGGGACTGTTGTGTGGCCGCCGATATGTTTTGTGTGGC
TP98446	CAGCGGCAGGCACGTGATCTGGCCGTTGTTCCGGCCGACGCCGC	CAGCGGCAGGCACGTGATCTGCCCGTTGTTCCGGCCGACGCCGC
TP98538	CAGCGGGAGGTCCCCTCTCGAAAGGAACAAGAAGGCAACCTTGGGCACGCGGCGGTACGGCGTG	CAGCGGCAGGTCCCCTCTCGAAAGGAACAAGAAGGCAACCTTGGGCACGCGGCGGTACGGCGTG
TP98547	CAGCGGCAGGTGATGGCCGCGCCGTCCGCGCAGGCGGGCCAGGCCGCGTCCAGGGGCTCGGC	CAGCGGCAGGTGATGGCCGCCCCGTCCGCGCAGGCGGGCCAGGCCGCGTCCAGGGGCTCGGC
TP98568	CAGCGGCAGTAATGGCCGTGAGGTGCCCCCACCACCACAACGCCTGC	CAGCGGCAGTAATGGCCGTGAGGTGCCACCACCACCACAACGCCTGC
TP98595	CAGCGGCAGTCGTCGGATGACGGCTACAACTGGCGCAAGTACGGGCAGAAGCAGGTGAAGGGGA	CAGCGGCAGTCGTCGGACGACGGCTACAACTGGCGCAAGTACGGGCAGAAGCAGGTGAAGGGGA
TP98685	CAGCGGCATCCTCGATCCGTGACAACGGCAGTGGCGTGTGGAGTCGATCCCGC	CAGCGGCATCCTCGATCCGTGACAACAGCAGTGGCGTGTGGAGTCGATCCCGC
TP98703	CAGCGGCATCGCGCGCCATGATGGCGGCATCATGCGTGACACCGGCGGGCGCGCGC	CAGCGGCATCGCGCGCCACGATGGCGGCATCATGCGTGACACCGGCGGGCGCGCGC
TP98861	CAGCGGCCAATGTGACTATACTCGTTGTGTTTTCACGTGCCGACAAATCTCATGTGC	CAGCGGCCAATGTGACTATACTCGTTGTGTTTTCACGTGCCGACAAATCTCATGCGC
TP98904	CAGCGGCCACCTGGACGGCCTGCTGGGGTTCGCGGACGTGGACGACGACCGGACGGAGCAGAAG	CAGCGGCCACCTGGACGGCCTGCTGGGGTTCGCAGACGTGGACGACGACCGGACGGAGCAGAAG
TP98905	CAGCGGCCACCTGTTGGGACTTGGGAGGTGGAGGCGGCCGAGGC	CAGCGGCCACCTGTTGGGACTTGGGAGGGGGAGGCGGCCGAGGC
TP98907	CAGCGGCCACGACAACGGCAACGACAAGAAGCTCCCGCCCCACCAAGC	CAGCGGCCACGACAACGGCAACAACAAGAAGCTCCCGCCCCACCAAGC
TP98933	CAGCGGCCGCTATGGGGCGGAGCATCGGCGGTGGGCCAGATGC	CAGCGGCCACTATGGGGCGGAGCATCGGCGGTGGGCCAGATGC
TP98952	CAGCGGCCAGCACAGCAGAGACAGAGCAGAAACCTCCAGTGCGGCTCGC	CAGCGGCCAGCACAACAGAGACAGAGCAGAAACCTCCAGTGCGGCTCGC
TP99030	CAGCGGCCATGCCATCTCTAGAGGGAAGCTGAGGTGGGCATCACCGTGGAGGTCGGAGAGC	CAGCGGCCATGCCATCTCTAGAGGGAAGCTGAGGTGGGCATCACCGTGGAGGTCGCAGAGC
TP99040	CAGCGGCCATGGCTCGCCGCCATCATCTTCTTCTTCTTCCGCTCTTCCTTGCTGTGGC	CAGCGGCCATGGCTCGCCGCCATCATCTTCTTCTTCTTCCGCTCTTCCTTGCCGTGGC
TP99056	CAGCGGCCCGAAGGGCCAGAAGCTGGCTGATGCAGTATTGCGCCGCATTGGGGC	CAGCGGCCCAAAGGGCCAGAAGCTGGCTGATGCAGTATTGCGCCGCATTGGGGC
TP99093	CAGCGGCCCCGGAAGCGGCAAGCGGGGTCCACCGCCCGATCCCGAACCGGCGGCGGC	CAGCGGCCCCGGAAGCGGCAAGCGGGGTCCACCGCCCGATCCCGAACCGACGGCGGC
TP99185	CAGCGGCCGAAGGCAGTGACTCGCCGGAGACCCGGGACTGGAAGCCGGTGCGCCTGGCCCATGA	CAGCGGCCGAAGGCAGTGACTCGCCGGAGACCCGGGACTGGAAGCCGGTGCGCCTGGCCCAGGA
TP99204	CAGCGGCCGGGAGGCCCGAGACGGCCGCGGCGAGGGATTTGC	CAGCGGCCGAGAGGCCCGAGACGGCCGCGGCGAGGGATTTGC
TP99353	CAGCGGCCGCGGGTGCAATGCCGCCGCGTTCCGGATCGCCACGGGGC	CAGCGGCCGCGGGTGCAATGCCGCCGCGTTCCGGAGCGCCACGGGGC
TP99434	CAGCGGCCGGCCCTGGTACTCGGCCACGGCGATGGTGTCGATGAACATCTTGGACTTGCCGAAC	CAGCGGCCGGCCCTGGTACTCGGCCACGGCGATGGTGTCGATGAACATCTTCGACTTGCCGAAC
TP99448	CAGCGGCCGGCGCGGAGAAGCCGCGGCGCAAGAACGTGCGCATCTCGAGCGACCCGCAGACGGT	CAGCGGCCGGCGCGGAGAAGCCGCGGCGCAAGAACGTGCGCATCTCGAGCGACCCGCAGACAGT
TP99450	CAGCGGCCGGCGCGGGCGTCCTCTGTGCCGCCCCCGGCCGAGC	CAGCGGCCGGCGCGGGCGTCCTCCGTGCCGCCCCCGGCCGAGC
TP99479	CAGCGGCCGGGGATGGTGTCAGCAAACGAACAGGTTGCGGAACCGGC	CAGCGGCCGGGGATGGTGTCAGCAAACGAACAGGTTGCGGAACAGGC
TP99517	CAGCGGCCGTACCCGGCGGTCAGCGCCCTTGACATCTCGGCCTGGGC	CAGCGGCCGTACCCGGCGGTCAGCGCCCGTGACATCTCGGCCTGGGC
TP99528	CAGCGGCCGTCGGGGAGGTGGGTCGCGGAGATCAAGGACTCGGCGC	CAGCGGCCGTCGGGGAAGTGGGTCGCGGAGATCAAGGACTCGGCGC
TP99630	CAGCGGCCTCGTCTCGGCCGCCGGCGCCTTCTTGTTGCCCGTGGACGCGCCGC	CAGCGGCCTCGTCTCCGCCGCCGGCGCCTTCTTGTTGCCCGTGGACGCGCCGC
TP99747	CAGCGGCGAACGGAATCGAAGGTTGGCGAAGCTTCGGCAAGGTGCGGTGTTTCTGAACTTGCAT	CAGCGGCGAACGGAATCGAAAGTTGGCGAAGCTTCGGCAAGGTGCGGTGTTTCTGAACTTGCAT
TP99930	CAGCGGCGACTCCAGGAGCCAGACAAAGGCCCTGAGGGAGAATCCCGTGAGGTGCGGCGACTGC	CAGCGGCGACTCCAGGAGCCAGACAAAGGCCCTGAGGGAGAATCCCATGAGGTGCGGCGACTGC
TP99937	CAGCGGCGACTCTGGCGGTGGCGGTCGCCGCCGACGCGCCGCGGTGC	CAGCGGCGACTCTGGCGGTGGCGGTCGCCGCCGACACGCCGCGGTGC
TP100150	CAGCGGCGATTGGGCGTTGTCCTCACGAAGGTTGGTAGGTGTCAGC	CAGCGGCGATTGGGCGTCGTCCTCACGAAGGTTGGTAGGTGTCAGC
TP100225	CAGCGGCGCATAGCGGAGGTAGAGGGAGGGGAGGAGGAGGAGGATCCTGGATGCTTCGAGAGGC	CAGCGGCGCATAGCAGAGGTAGAGGGAGGGGAGGAGGAGGAGGATCCTGGATGCTTCGAGAGGC
TP100297	CAGCGGCGCCCCAAGGCCAAGAACGGGCTCTACTTCGCCGGGATGTCGGGGAGAGGCATCTACG	CAGCGGCGCCCCAAGGCCAAGAACGGGCTCTACTTCGCCGGCATGTCGGGGAGAGGCATCTACG
TP100356	CAGCGGCGCCGCGTCCTTTTCCCATTGAACCGGCCCGTCGTCATGTGACCTCGCACTGC	CAGCGGCGCCGCGTCCTTTTCCCATTGAACCAGCCCGTCGTCATGTGACCTCGCACTGC
TP100369	CAGCGGCGCCGGCGAGCCCCGGCGTGGACGAGCGCGTGCTGGCGGAGC	CAGCGGCGCCGGCGAGCCCCGGCGTGGACGAGCCCGTGCTGGCGGAGC
TP100482	CAGCGGTGCGCCAGCGTCCTCGTTGAGCACGATATGAAGCCCGTCATCGCTCTCCTCATCGGTG	CAGCGGCGCGCCAGCGTCCTCGTTGAGCACGATATGAAGCCCGTCATCGCTCTCCTCATCGGTG
TP100523	CAGCGGCGCGCGGGGCCGTCTCTCTCTTCTCCCGCATGGCCCGAGCTGGCGC	CAGCGGCGCGCGGGGCCGTCTCTCACTTCTCCCGCATGGCCCGAGCTGGCGC
TP100596	CAGCGGCGCGTAGAAGGAGTCCATGATCCCGCCGTCCTGCTG	CAGCGGCGCGTAGAAGGAGTCCATGATCCCGCCGCCCTGCTG
TP100599	CAGCGGCGCGTCCAGCTCGGCCATCTTGTCGCCGCCGCTCGGGTTCTCCGCCGC	CAGCGGCGCGTCAAGCTCGGCCATCTTGTCGCCGCCGCTCGGGTTCTCCGCCGC
TP100605	CAGCGGCGCGTCCACGGGCAACAAGAAGGCGCCGGCGGCGGAGACGAGGCCGC	CAGCGGCGCGTCCACGGGCAACAAGAAGGCGCCGGCGGCCGAGACGAGGCCGC
TP100680	CAGCGGCGCTGACACTTTCCGGATGGGCCGGGGAATTGCAGGGCGTACGCACGAACATGTACCA	CAGCGGCGCTGACACTTTCCGGATGGGCCGGGGAATTGCAGGGAGTACGCACGAACATGTACCA
TP100706	CAGCGGCGCTTGGTGAGTTCTTTCTTGCTGTTCCTCTGCTCCGTTCTGTTTTGCTCCATCTGCT	CAGCGGCGCTTGGTGAGTTCCTTCTTGCTGTTCCTCTGCTCCGTTCTGTTTTGCTCCATCTGCT
TP100709	CAGCGGCGGAAACAACAGCAGAGGGAGCACGATTTCGGGCTCGGAAACTTGAAGC	CAGCGGCGGAAACAACAGCAGAAGGAGCACGATTTCGGGCTCGGAAACTTGAAGC
TP100774	CAGCGGCGGAGCTCGACGGCGACTGTGTCTCCAGTGGTCGCCTGGATTGTAGCCGC	CAGCGGCGGAGCTCGACGGCGACCGTGTCTCCAGTGGTCGCCTGGATTGTAGCCGC
TP100915	CAGCGGCGGCGGTGCGGGAGCGCGGGAACTGCCACCCAGACCAGGCGGCGACGGGCAGGTACAC	CAGCGGCGGCAGTGCGGGAGCGCGGGAACTGCCACCCAGACCAGGCGGCGACGGGCAGGTACAC
TP100918	CAGCGGCGGCGGTGGCCGGCGCTGGGTGCCGCCCCACGAGATGC	CAGCGGCGGCAGTGGCCGGCGCTGGGTGCCGCCCCACGAGATGC
TP101074	CAGCGGCGGCGAAGAGGGAGGCGGAGGAGGACATGTGGCCCGGC	CAGCGGCGGCGAAGAGGGAGGCGGAAGAGGACATGTGGCCCGGC
TP101133	CAGCGGCGGCGATGGCGACGTATGGGCACGGTGGGTGTGGTGACCGAAGC	CAGCGGCGGCGATGGCGACGTATGGGCACGGTGCGTGTGGTGACCGAAGC
TP101199	CAGCGGCGGCGCGGCGGCGGGGTTGGGGGAGATGGGGTGAGCAGGTGTGGCGTGCGC	CAGCGGCGGCGCGGCGGCGGGGTTGGGCGAGATGGGGTGAGCAGGTGTGGCGTGCGC
TP101214	CAGCGGCGGCGCTCTGTTCCCCGAGACCGAGAGCTTGCGTTCGCTTCGAGGC	CAGCGGCGGCGCTCTGTTCCACGAGACCGAGAGCTTGCGTTCGCTTCGAGGC
TP101217	CAGCGGCGGCGCTTAACAGCGACCGACCGAGCTTCTCGTGGTCTTATCTGTGCGGC	CAGCGGCGGCGCTTAACAGCGACCGACCGAGCTTCTCGTGGCCTTATCTGTGCGGC
TP101245	CAGCGGCGGCGGATGGTTCTGGTGCCACCACAGCGAGACGC	CAGCGGCGGCGGATGGTTCCGGTGCCACCACAGCGAGACGC
TP101250	CAGCGGCGGCGGCGGAGGCGAAGATGTCGGGCGGTTTCTTCCGGGTAAGC	CAGCGGCGGCGGCAGAGGCGAAGATGTCGGGCGGTTTCTTCCGGGTAAGC
TP101309	CAGCGGCGGCGGCGCGGCGCCGGATCCCGGGCCGGTGAGGCGC	CAGCGGCGGCGGCGCGGCGCCAGATCCCGGGCCGGTGAGGCGC
TP101313	CAGCGGTGGCGGCGCTGGAGCGGTGCGCGTCGCGGCCGGACGACGAGC	CAGCGGCGGCGGCGCTGGAGCGGTGCGCGTCGCGGCCGGACGACGAGC
TP101429	CAGCGGCGGCGGTGGAGAGCTTGGCCCGCCGTGGTGGAAGGACGGTCCAGCTGGC	CAGCGGCGGCGGTGGAGAGCTTGCCCCGCCGTGGTGGAAGGACGGTCCAGCTGGC
TP101510	CAGCGGCGGCTCGTCCACTCGCAGGCGGACCTAAAATCCACGCGC	CAGCGGCGGCTCGTCCACTAGCAGGCGGACCTAAAATCCACGCGC
TP101517	CAGCGGCGGCTGGACCTCGTCGTCGTCAACCCTTGTCTGGTGCTCGGCCCAATGC	CAGCGGCGGCTGGACCTCGTCGTCGTCAACCCTTCTCTGGTGCTCGGCCCAATGC
TP101568	CAGCGGCGGGAGCGTCGGGAACGGGAGCTCGACGAGGTCCACCGACGCGGGCAAGCGGC	CAGCGGCGGGAGCGTCGGGAACGGGAGCTCGACGAGGCCCACCGACGCGGGCAAGCGGC
TP101584	CAGCGGCGGGATCGTTCCACTGAGCAGGTTCCGGTCCAGGAGC	CAGCGGCGGGATCGTTCCACTCAGCAGGTTCCGGTCCAGGAGC
TP101627	CAGCGGCGGGCTTGGCGATGCTGGCTGGCGGGCGGTACCTCAGC	CAGCGGCGGGCTTGGCGATGCTGGCGGGCGGGCGGTACCTCAGC
TP101894	CAGCGGCGTCGAGCCAGGCGCCCGAGGATTTGGTGTGGGGCCCGTGCAGTTCGCTCTGTGGCCG	CAGCGGCGTCGAGCCAGGCGACCGAGGATTTGGTGTGGGGCCCGTGCAGTTCGCTCTGTGGCCG
TP101932	CAGCGGTGTCTCAAGCTGGCGACCACTCCTATCTTGCGATCTTAAGAGGC	CAGCGGCGTCTCAAGCTGGCGACCACTCCTATCTTGCGATCTTAAGAGGC
TP101966	CAGCGGCGTGCACGCACCACGCGTCGGCGGCCCGGTCTCTGTGCCTGC	CAGCGGCGTGCACGCACCACGCGTCGGCGGCCCGGTCTCTGTGCCGGC
TP101997	CAGCGGCGTGGAGAAGGTCGATTGCGCGGTGTGCCTTGGGGAGCTCGGGGACGGCCAGGCCGCC	CAGCGGCGTGGAGAAGGTCGATTGCGCGGTGTGCCTTGCGGAGCTCGGGGACGGCCAGGCCGCC
TP102010	CAGCGGCGTGGCGAGGCGGCGCGGGAGGAGCCGGAGCCGCGGC	CAGCGGCGTGGCGAGGCGGCGCGGGAGGAGCCGGAACCGCGGC
TP102129	CAGCGGCTACAATCCAGGCGACCACTGGAGACACGGTCGCCGTCGAGCTCCGCCGC	CAGCGGCTACAATCCAGGCGACCACTGGAGACACAGTCGCCGTCGAGCTCCGCCGC
TP102185	CAGCGGCTATCAGAAGGGATGGGACAGGGGCGCACCTGCGACGGAGCGACGGCGAGGC	CAGCGGCTATCAGAAGGGATGGGACAGAGGCGCACCTGCGACGGAGCGACGGCGAGGC
TP102217	CAGCGGCTCAGGGCACGCGGGGTAGTAGTGGCACACCAACACCGAGCTCCTTTCCACCTGC	CAGCGGCTCAGGGCACGCCGGGTAGTAGTGGCACACCAACACCGAGCTCCTTTCCACCTGC
TP102258	CAGCGGCTCCCTCGCCGCCCATTTCCCCCGGATCCAGTCCAACCCCGGTGATCGCTCGC	CAGCGGCTCCCTCGCCGCCCATCTCCCCCGGATCCAGTCCAACCCCGGTGATCGCTCGC
TP102262	CAGCGGCTCCGACCGCCGCATGATGGCGGTGATGGGCGACGTGCTGGCCCGGATGCGGCGGGTG	CAGCGGCTCCGACCGCCGCATGATGGAGGTGATGGGCGACGTGCTGGCCCGGATGCGGCGGGTG
TP102266	CAGCGGCTCCGATAACCGGAAGTTGGTCAGCGCGTTGGGGTCTGCGGCATCCTCGTCGC	CAGCGGCTCCGATAACCGGAAGTTGGTCAGCGCGTTGGGGTCCGCGGCATCCTCGTCGC
TP102290	CAGCGGCTCCTCCTGCAGGTGAGCATTTTTGTCTTGTGGTCATTAAAAAGTGCTG	CAGCGGCTCCTCCTGCAGGTGAGCATTTTTGTCTTGTGATCATTAAAAAGTGCTG
TP102313	CAGCGGCTCGACGGCTGTTTCCGTACAGGTTGGTGGGAAACGTTTTCGGTTTCTTCCCTCGATC	CAGCGGCTCGACGGCTGTTTCCGTACAGGTTGGTGGGAAACGTTTTCGGTTTCTTCCCTCCATC
TP102372	CAGCGGCTCGTCCCCGCCGGCGGCGAAGACGCCGTCGACGAAGC	CAGCGGCTCGTCCCCGCCGGCGGCGAAGACGACGTCGACGAAGC
TP102440	CAGCGGCTGAGAGAGATCAACCTGGTGCAATACGAGGATAGTGACGAGCAGAGGATGCTAGCCA	CAGCGGCTGAGAGAGATCAACCTGGTGCAATACCAGGATAGTGACGAGCAGAGGATGCTAGCCA
TP102449	CAGCGGCTGAGTCGACGGCGGCCCAGAGCGCGGCGGAGTCAAGGATGCTGTCGTCCATGGCGGA	CAGCGGCTGAGTCGACGGCGGCCCAGAGCGCGGCGGAGTCAAGGACGCTGTCGTCCATGGCGGA
TP102489	CAGCGGCTGGATCTGGTGCAGGAACAGCGGAGGGGCCACCTGCGGCCCCACCTCCCGC	CAGCGGCTGGATCGGGTGCAGGAACAGCGGAGGGGCCACCTGCGGCCCCACCTCCCGC
TP102515	CAGCGGCTGGGAAGATGACGATGCGTGTGCTTCTCTTGTCCTTGC	CAGCGGCTGGGAAGATGACGATGCGTGTGCTTCTCTTGTCCGTGC
TP102518	CAGCGGCTGGGACGGCCGTGCCCTGGGGCGCCTCCAGGTATTGGTGCCGTGCCGTGCCGCTGTT	CAGCGGCTGGGACGGCCGTGCCCCGGGGCGCCTCCAGGTATTGGTGCCGTGCCGTGCCGCTGTT
TP102641	CAGCGGCTTCCTCGCCGCCGCGAGCCCCGCGCTGTTCCGTGACGGCGTCGGC	CAGCGGCTTCCTCGCCGCCGCGAGCCCCGCGCTGTTCCGCGACGGCGTCGGC
TP102745	CAGCGGCTTTGGGCTTTCCCAGGAAGGAATTTTGTCTCGACATTGGTTTCTTGC	CAGCGGCTTTGGGCTTTCCCAGGAAGGAATTTTGTCTCGACAGTGGTTTCTTGC
TP102753	CAGCGGGAAAAAGTCCTTTTTGTAGCCTCCTCGCCACCGGCCTCTGCTGGC	CAGCGGGAAAAAGTCCTTTTTGTAGCCTCCTCGCCACCAGCCTCTGCTGGC
TP102774	CAGCGGGAAGTCAACTGAAACTAAAACCACTCAAGGAAAATGACAAGCACCAAACTCTCAAACA	CAGCGGGAAATCAACTGAAACTAAAACCACTCAAGGAAAATGACAAGCACCAAACTCTCAAACA
TP102819	CAGCGGGAAGAGAAGGGGATTTGGGGGAGAATGTGATAGAAGAGGAGGAGGAGC	CAGCGGGAAGAGAAGGGGATTTGGGGGAGAATGCGATAGAAGAGGAGGAGGAGC
TP102862	CAGCGGGAAGGTCACTATAACTATGCATGGAGTCCATCTGCCCAGTCATGAATCTGC	CAGCGGGAAGGTCACTATAACTATGCATGGAGTCCATCTGCCCAATCATGAATCTGC
TP102905	CAGCGGGATCAGAAATTGAGCACGCCAAGCGCCGAAGAATGGGCTCCGGACGCCGGCAAGTACA	CAGCGGGACCAGAAATTGAGCACGCCAAGCGCCGAAGAATGGGCTCCGGACGCCGGCAAGTACA
TP102998	CAGCGGGAGAAGTGGACGGAGGACGAGCACAAGCGCTTCTTGGAGGCGC	CAGCGGGAGAAGTGGACCGAGGACGAGCACAAGCGCTTCTTGGAGGCGC
TP103000	CTGCGGGAGAATGTAAGACGATGACGCGAGCCTCTGGTCTCGCCGCCGTGTCCGCGC	CAGCGGGAGAATGTAAGACGATGACGCGAGCCTCTGGTCTCGCCGCCGTGTCCGCGC
TP103023	CAGCGGGAGAGGCGCGCGTGGCGGGAGCATGCGGAGGAGGCTGTGATGCTGACCCCCGGCGAGG	CAGCGGGAGAGGCGCGCGTGGCGGGAGCATGCGGAGGAGGCGGTGATGCTGACCCCCGGCGAGG
TP103053	CAGCGGGAGCATGGCCGGCCAGGCCTCTTCCTACGAGAAGAGTTGACTAGGC	CAGCGGGAGCATGGCCGGCCAAGCCTCTTCCTACGAGAAGAGTTGACTAGGC
TP103069	CAGCGGGAGCCTCTCCCAGCGGGGCAGGGGACGCCGCCTCAGGGGC	CAGCGGGAGCCTCTCCCAGCGGGGCAGGGGACGCCGACTCAGGGGC
TP103148	CAGCGGGAGGCAAGCAAAAAGGCTGGAAGAGGATCAGGTCAGGAGAGTCTCGATGGCGAGTTGG	CAGCGGGAGGCAAGCAAAAAGGCGGGAAGAGGATCAGGTCAGGAGAGTCTCGATGGCGAGTTGG
TP103167	CAGCGGGAGGCGCGTGGGATGGGGGACGAGGCGGTGGCGCCGCACCACCTGC	CAGCGGGAGGCGCGCGGGATGGGGGACGAGGCGGTGGCGCCGCACCACCTGC
TP103203	CAGCGGGAGGTGGGGCCGCAGGTGGCCCCTCCGCTGTTCCTGCACCCGATCCAGCCGC	CAGCGGGAGGTGGGGCCGCAGGTGGCCCCTCCGCTGTTCCTGCACCAGATCCAGCCGC
TP103215	CAGCGGGAGTCGTCGTCGACGGCCGCCTCCGCCACCCCCTGCCTGTACGGGGC	CAGCGGGAGTCGTCGTCGACGGCCGCCTCCGCCACCCCCTGCCTGTACGAGGC
TP103234	CAGCGGGAGTTGGTGCTGAGCACGACCTCGTGCGCGATGGGGTTGAGGAACTCGC	CAGCGGGAGTTGATGCTGAGCACGACCTCGTGCGCGATGGGGTTGAGGAACTCGC
TP103235	CAGCGGGAGTTGGTGCTGAGCACGACCTCGTGCGCGATGGGGTTGAGGAACTCGCTG	CAGCGGGAGTTGATGCTGAGCACGACCTCGTGCGCGATGGGGTTGAGGAACTCGCTG
TP103340	CAGCGGGCACCCACCCGACAGAGACTGGGCGCCGACGACTTGTCCACAAGGCCGGAACGAAGGT	CAGCGGGCACCCACCCGACAGAGACTGGGCGCCGACGACTTGTCCACAAGGCCGCAACGAAGGT
TP103364	CAGCGGGCAGACGGCGTTCTCCTCCACGCCGCGTGCGCCAGCGGCCTCGACACCGTACATGC	CAGCGGGCAGACGGCATTCTCCTCCACGCCGCGTGCGCCAGCGGCCTCGACACCGTACATGC
TP103427	CAGCGGGCCATCCCATTCAAGGACAAGGGCACCGCCATCATCATGCTG	CAGCGGGCCATCCCATTCAAGGACAAGGGCACCGCCACCATCATGCTG
TP103450	CAGCGGGCCCTGCTTGTATTGATTGCACAACAGCGGTCATAGCAAATCAGAGC	CAGCGGGCCCTGCTTGTATTGATTGCACAACAGCGGTCACAGCAAATCAGAGC
TP103462	CAGCGGGCCGAGGAGGACGATGAGCACGGGGAGGTGGAGCCCGCCGATGTCGACGC	CAGCGGGCCGAGGAGGACGACGAGCACGGGGAGGTGGAGCCCGCCGATGTCGACGC
TP103553	CAGCGGGCGCACGTGCGGGTCGTTGGACCAAAAACGTTGACGC	CAGCGGGCGCACGTGCGGGTCGTTGGACCAAAAACGTCGACGC
TP103661	CAGCGGGCGGGCCACCCCGTGTCAGAGCGCGGCGGCGTGAATTTCTGC	CAGCGGGCGGGCCACCCCGTGTCAGAGCGCCGCGGCGTGAATTTCTGC
TP103673	CAGCGGGCTGTGACGGCGCCGGCGACGTCGTCCCAGTCCGCGGCGCGCAGGTTGCCCTTGCGC	CAGCGGGCGGTGACGGCGCCGGCGACGTCGTCCCAGTCCGCGGCGCGCAGGTTGCCCTTGCGC
TP103938	CAGCGGTGCAAGGAAGCTGGTGTTGATGCCGGAGACGGTGAGGC	CAGCGGGGCAAGGAAGCTGGTGTTGATGCCGGAGACGGTGAGGC
TP103961	CAGCGGGGCCACGAGGCGGCGGGCGCGAACGGGTGGATGACGGTGCCGGCGTTCGGGGACTGGG	CAGCGGGGCCACGAGGCGGCGGGCGCGAACGGGTGGATGACGGTGCCGGCGTTCGGCGACTGGG
TP103984	CAGCGGGGCCTCGTCGCGGCGGAGGCGAACCGGCTGGTCCGGCTCGCCGGGCCGATCGTCGCCA	CAGCGGGGCCTCGTCGCGGCGGAGGCGAACCGGCTGGTCCAGCTCGCCGGGCCGATCGTCGCCA
TP103986	CAGCGGGGCCTTCCTCCTCCTTCTCCAAGCAGACGTAGGTGC	CAGCGGGGCCTTCCTCCTCCTCCTCCAAGCAGACGTAGGTGC
TP103989	CAGCGGGGCGAACGCAAGAGGAGGAGCAGGCGGTAGCGCCCCAAGGTCGTGGC	CAGCGGGGCGAACGCAAGAGGAGGAGCAGGCGGTACCGCCCCAAGGTCGTGGC
TP103998	CAGCGGGGCGAGCGCGCGGGAGACGTGCGCGAGCCAGGAGGCGACCAGGAAGGCGAGCGGGCAG	CAGCGGGGCGAGCGCGCGGAAGACGTGCGCGAGCCAGGAGGCGACCAGGAAGGCGAGCGGGCAG
TP104003	CAGCTGGGCGCCGGCGCGGGTGTTGTGGCACGCTGACCAGATCATGGTGCCGGGC	CAGCGGGGCGCCGGCGCGGGTGTTGTGGCACGCTGACCAGATCATGGTGCCGGGC
TP104009	CAGCGGTGCGCGACGACGTGATGTGGGCGGCGTCCGCGTGCCGC	CAGCGGGGCGCGACGACGTGATGTGGGCGGCGTCCGCGTGCCGC
TP104073	CAGCGGGGGACGCCTGCTCGACGAGATTGCCGGGGAGGGGAAGTTCTCCGAGC	CAGCGGGGGACGCCTGCTCGACGAGATTGCCAGGGAGGGGAAGTTCTCCGAGC
TP104083	CAGCGGTGGAGAACGGCGGCGGGGCGAACTGGCACGTCGTCAGCGTCAGCTCACTGC	CAGCGGGGGAGAACGGCGGCGGGGCGAACTGGCACGTCGTCAGCGTCAGCTCACTGC
TP104103	CAGCGGGGGCTGGTGTCGCGGGTGTGGAAGGGCATCTTCGGCGGCCGCGAGGACGTGGAGAAGC	CAGCGGGGGATGGTGTCGCGGGTGTGGAAGGGCATCTTCGGCGGCCGCGAGGACGTGGAGAAGC
TP104234	CAGCGGGGTTCGGCTCACAGTTCCCTGCCACGGTGTGCCACAATTATATAAGATCTGC	CAGCGGGGTTCGGCTCACAGTTCCCTGCCACGGTGTGCCACAAGTATATAAGATCTGC
TP104304	CAGCGGGTCCAGCTCGTTCACCTTCTTGGCCTGCTTCATGAAGGAGC	CAGCGGGTCCAGCTCGTTCACCTTCTTCGCCTGCTTCATGAAGGAGC
TP104315	CAGCGGGTCCGGCGCCTCGTCGCAGACGCGCCACACCTTGATGGACTTGTCGAGGC	CAGCGGGTCCGGCGCCTCGTCGCAGACGCGCCACACCTTGATGGACTTGTCCAGGC
TP104319	CAGCGGGTCCGGGTACGCGTACACGGCCGACCGGATCACCGACTGCACGTCGGCGCGGCGC	CAGCGGGTCCGGGTACGCGTACACCGCCGACCGGATCACCGACTGCACGTCGGCGCGGCGC
TP104549	CAGCGGGTTGAGCTCTGCGCCGCCGTCGGCGCCTAGCCGTCCTCCGGC	CAGCGGGTTGAGCTCTGCGCCGCCGTCGGCGCCTAGCCCTCCTCCGGC
TP104570	CAGCGGGTTGTCGCCCAGGATGTAGTCCACCTGCCGCTTCGCCACGCGCCGGAGC	CAGCGGGTTGTCGCCCAGGATGTAGTCCACCTGCCGCTTCGCAACGCGCCGGAGC
TP104685	CAGCGGTACGGGCCCACGCCCAACGCGCCCGCGCGCGGGCCCGTGGGCCCCGCCTACGCCGCGC	CAGCGGTACGGGCCCACGCCCAACGCGCCCGCGCGCGGGCCCGCGGGCCCCGCCTACGCCGCGC
TP104847	CAGCGGTCAGAGCAGTAAGCACGCGCGTGTACGATCTCTACGCGATCCTGCCGCTGGTGCGGCT	CAGCGGTCAGAGCAGTAAGCACGCGCCTGTACGATCTCTACGCGATCCTGCCGCTGGTGCGGCT
TP104901	CAGCGGTCCCTTCCTGGTGGTCTTCGTGGCAACGTTGCGCGACCAAGC	CAGCGGTCCCTTCCTGGTGGTCTTCGTGGCAACGTTGCGCAACCAAGC
TP104922	CAGCGGTCCTCTCGCCCGAGAGGAGGGACTCGCGGATAGAGAGGATGGAGGATGC	CAGCGGTCCTCTCACCCGAGAGGAGGGACTCGCGGATAGAGAGGATGGAGGATGC
TP104969	CAGCGGTCGCCGTCGCCGAGAGGCTGGGCTCCACCGTCGTCCTCTCGTCAACGGGAGGTGGCCG	CAGCGGTCGCCGTCGCCGAGAGGCTAGGCTCCACCGTCGTCCTCTCGTCAACGGGAGGTGGCCG
TP105004	CAGCGGTCGGGGTGGGGATTGGAAATTGAGGCCGCGGGGGCGTCGATTCGGTGC	CAGCGGTCGGGGTGGGGATTGGAAATTAAGGCCGCGGGGGCGTCGATTCGGTGC
TP105161	CAGCGGTGAGGGTGTCCAGGGCGCATGCTCCGCGCCCCGTCGCGTGCCCGCGCGC	CAGCGGTGAGGGTGTCCAAGGCGCATGCTCCGCGCCCCGTCGCGTGCCCGCGCGC
TP105259	CAGCGGTGCCCCCAGTGCAGGATGTACGTGGAGAGGTCGGAGGGATGCCCCTTCATGCGC	CAGCGGTGCCCCCAGTGCAGGATGTACGTGGAGAGGTCGCAGGGATGCCCCTTCATGCGC
TP105272	CAGCGGTGCCGGACGTCGCTGGGCCACCACCGGCGGCGGCCGTCAATGGC	CAGCGGTGCCGGACCTCGCTGGGCCACCACCGGCGGCGGCCGTCAATGGC
TP105293	CAGCGGTGCGACCCGGGGGGGCTGGCGGTGTGCGCGCCCGCGATCCTGACCGGCGTGGCGCCGG	CAGCGGTGCGACCCGGGGGGGCTGGCCGTGTGCGCGCCCGCGATCCTGACCGGCGTGGCGCCGG
TP105373	CAGCGGTGGACGGCGATAGCTTCACGGCGATGCGTCTGGGCATCCGGAACACGGCGGGTGTGGA	CAGCGGTGGACGGCGACAGCTTCACGGCGATGCGTCTGGGCATCCGGAACACGGCGGGTGTGGA
TP105404	CAGCGGTGGATCACCCTTCTCCTTGGACACACTCCGCGAGGCTGTGAAAGCAGGGGAAGAAGGT	CAGCGGTGGATCACCCGTCTCCTTGGACACACTCCGCGAGGCTGTGAAAGCAGGGGAAGAAGGT
TP105409	CAGCGGTGGATGCTGAGCCGGAGAACTTCATGGATGTGGGAAGCCAGATCCACCATGCGCCTCC	CAGCGGTGGATGCTGAGCCGGAGAACTTCATGGATGTGGGAAGCCAGATCCACCATGCGCCCCC
TP105462	CAGCGGTGGCGCGACACGGCGACGATCCATTGCCATTTCCTGCTCCGGCTGGC	CAGCGGTGGCGCGACACGGCGACGATCCATTGCCATCTCCTGCTCCGGCTGGC
TP105484	CAGCGGTGGCGGGCTGGTGAGTGCTGGTCGCCGGCGGCGATGGGCTGAAGAGTTGTTATGGGAA	CAGCGGTGGCGGGCTGGTGAGTGCTGGTCGCCGGCGGCGATGGGCTGAAGAGTTGTTATAGGAA
TP105539	CAGCGGTGGGCTGATCACCTTGTGGCGGCGCGGCGGAGTGGC	CAGCGGTGGGCTGATCACCCTGTGGCGGCGCGGCGGAGTGGC
TP105575	CAGCGGTGGTGATGGCCACCGGAATGGTGGAAGCCTTGGTAGTGGTTGCAACAGC	CAGCGGTGGTGATGGCCACCAGAATGGTGGAAGCCTTGGTAGTGGTTGCAACAGC
TP105607	CAGCGGTGGTGTCTTGGCGCCGGGCACAGTGGCCGGCTACTGATCGATGC	CAGCGGTGGTGTCTGGGCGCCGGGCACAGTGGCCGGCTACTGATCGATGC
TP105775	CAGCGGTTCGGCAAGTCGAAGATGTTCATCGACACCATCGCCGTGGCCGAGTACCAGGGCCGGC	CAGCGGTTCGGCAAGTCCAAGATGTTCATCGACACCATCGCCGTGGCCGAGTACCAGGGCCGGC
TP105776	CAGCGGTTCGTGATCCCGATGGAGTACCTGAAGCACCGGGCGTTCGCGGCGC	CAGCGGTTCGTGATCCCGATGGAGTACCTGAAGCACCGCGCGTTCGCGGCGC
TP105799	CAGCGGTTGAAGAGACACGGCGTTAATGATCGATGGCCAGGCTTCGATGCTAGC	CAGCGGTTGAAGAGACACGGCGTTAATGATCGATGGCCAGGCTTCAATGCTAGC
TP106055	CAGCGTACACGTTAGCTCAGGCGCTGACGCGAGAGTCGCGGTCAACGGCTGGCCGTGGATCGCA	CAGCGTACACGTCAGCTCAGGCGCTGACGCGAGAGTCGCGGTCAACGGCTGGCCGTGGATCGCA
TP106117	CAGCGTGCCGCTCGGCGTGCCCGTCAACCGGTCGCTCGCCGTCACGC	CAGCGTACCGCTCGGCGTGCCCGTCAACCGGTCGCTCGCCGTCACGC
TP106285	CAGCGTAGCAGGACGAAGACGATCTGCAGGCAAACGAGGCTCAGTCGCCGTGACCGGGCTCAAG	CAGCGTAGCACGACGAAGACGATCTGCAGGCAAACGAGGCTCAGTCGCCGTGACCGGGCTCAAG
TP106351	CAGCGTAGGCACTTGAGCACCTCCTCCAGCTGTTCCCGAGGTATAAGCTCCCTGTCCACCACCT	CAGCGTAGGCACTTGAGCACCACCTCCAGCTGTTCCCGAGGTATAAGCTCCCTGTCCACCACCT
TP106464	CAGCGTATCCTGGAGCTGGAGGTGTACCTGCGCCGGATGGCATTGC	CAGCGTATCCTGGAGCTGGAGGTGTACCTGCGCCGGATCGCATTGC
TP106578	CAGCGTCAACCATGAGAGAGGGCGCGGCGGCGCGCCTGGCCTGC	CAGCGTCAACCATGAGAGAAGGCGCGGCGGCGCGCCTGGCCTGC
TP106594	CAGCGTCGACGTTTTTGGTCCAACGACCCGCACGTGCGCCCGC	CAGCGTCAACGTTTTTGGTCCAACGACCCGCACGTGCGCCCGC
TP106660	CAGCGTCACATCTTGCAATCTTCGGCGTCGCGTGGTCTGCTGTGCACGCACAGCTTACAAACTC	CAGCGTCACATCTTGCAATCTTCGGAGTCGCGTGGTCTGCTGTGCACGCACAGCTTACAAACTC
TP106685	CAGCGTCACCGACGTCGGGTCGCGGTGCGGGCCCGTGCCCAGTGCCAGGTGCGGC	CAGCGTCACCGACGTCGGGTCGCGGTGCGGGCCCGTGCCCAGCGCCAGGTGCGGC
TP106702	CAGCGTCACCGTCGCCTCGCGGATGAAGCTGACGGCCGCGTCGTCGCCGGC	CAGCGTCACCGTCGCCTCGCGGACGAAGCTGACGGCCGCGTCGTCGCCGGC
TP106726	CAGCGTCACCTTGGGAACGGCGGGCATCGGTGGCAAAGTGACCTTAGGCACGGCGGGCATCGGT	CAGCGTCACCTTGGGAACGGCGGGCATCGGTGGCAAAGTGACCTTAGGAACGGCGGGCATCGGT
TP106746	CAGCGTCACGGAAGCGAGTCAAGCAAATCCTGAGAAGCTTCCTGC	CAGCGTCACGGAAGCGAGTCAAGCAAACCCTGAGAAGCTTCCTGC
TP106751	CAGCGTCACGGCGCAGGGACGCAAGGACCCCAACCAGAACACGGGCTTTGCCTTCCACGGC	CAGCGTCACGGCGCAGGGACGCAAGGACCCCAACCAGAACACGGGCTTCGCCTTCCACGGC
TP106808	CAGCGTCGGAGACGCCGGGCGGCGCGGCGGACAGGGTCCTCAACCAGC	CAGCGTCAGAGACGCCGGGCGGCGCGGCGGACAGGGTCCTCAACCAGC
TP106878	CAGCGTCAGTTCCGGGACGCCCGGGAGGAGGCAGTAGTTGC	CAGCGTCAGCTCCGGGACGCCCGGGAGGAGGCAGTAGTTGC
TP106910	CAGCGTCAGGCCGTGGCCGTCCACCAGCAGGTGGTTGGTGGCCCACGACAGCGCGAACCCGCCG	CAGCGTCAGGCCGTGGCCGTCCACCAGCAGGTGGTTAGTGGCCCACGACAGCGCGAACCCGCCG
TP106928	CAGCGTCAGGTCGCCGAACAGCTTGCGGAACGCGGCGGCGGCGCCGCCGGGCCGCCGGAACAGC	CAGCGTCAGGTCGCCGAACAGCTTGCGGAACGCGGCGACGGCGCCGCCGGGCCGCCGGAACAGC
TP106959	CAGCGTCAGTTTGGACGGGTTCAAGAAGATGATGGGCGCCGATTTCGGC	CAGCGTCAGTTTGGACGAGTTCAAGAAGATGATGGGCGCCGATTTCGGC
TP106980	CAGCGTCATCAGGCAGACGATGAGCCCAAGGCCCACCTTGCCCAATCCCTCTTTCTCCCTCTCC	CAGCGTCATCAGGCAGACGATGAGCACAAGGCCCACCTTGCCCAATCCCTCTTTCTCCCTCTCC
TP107093	CAGCGTCCAAACCACGTGCCCCTCCCTCACTCCCCGATCCCGATGC	CAGCGTCCAAACCACGTGCCCCACCCTCACTCCCCGATCCCGATGC
TP107117	CAGCGTCCACAGCGCCCAGTCCAGGTCCATGTCGGCGGCCACGGCGGCGACGC	CAGCGTCCACAGCGCCCAGTCCAGGTCCATGTCGGCGGCCACGGCGGCAACGC
TP107146	CAGCGTCCACGGCGCAGGCACGGGAGGAGCACGCACGACTGCGGCAACTCACGAAGCCGACGGC	CAGCGTCCACGGCACAGGCACGGGAGGAGCACGCACGACTGCGGCAACTCACGAAGCCGACGGC
TP107148	CAGCGTCCACGGCGGCGGTCAGCCGGCGAGCATCTTCTATGCAGTCCTCGC	CAGCGTCCACGGCGGCGATCAGCCGGCGAGCATCTTCTATGCAGTCCTCGC
TP107203	CAGCGTCCATCTCGACGCTCTCCACCGCGGCCTCCACCAAGGCGGCGAACTCCTTGC	CAGCGTCCATCTCAACGCTCTCCACCGCGGCCTCCACCAAGGCGGCGAACTCCTTGC
TP107204	CAGCGTCCATCTCGGAGTGCGACACGTCGTTGCTACGATCCCGGAGCGATCCGGTGGCGTAACG	CAGCGTCCATCTCGGAGTGCGACACGTCGTTGCTACGATCACGGAGCGATCCGGTGGCGTAACG
TP107237	CAGCGTCCCAGCAGGTTTGCCTGAACACGAGAAACGCACCGAACGCGTGTATGTGAAAAGTTAG	CAGCGTCCCAGCAGGTTTGCCTGAACACGAGAAACGAACCGAACGCGTGTATGTGAAAAGTTAG
TP107259	CAGCGTCCTCGCCGCCGCCTCGCCTCGCTTCAGCACGAGC	CAGCGTCCCCGCCGCCGCCTCGCCTCGCTTCAGCACGAGC
TP107316	CAGCGTCCGACGTACGTACCAGGTGGTGCGGTCGTGAATGTCTGTCTGTCCGGGATCAGCACGG	CAGCGTCCGACGTACGTACCAGGGGGTGCGGTCGTGAATGTCTGTCTGTCCGGGATCAGCACGG
TP107330	CAGCGTCCGCAGAGGCGGTGCACCGCGTCCAGGGAGAAGACGATCCTTTTCTTGTGGC	CAGCGTCCGCAGAGGCGGTGCACCGCGTCCAGGGAGAAGACGATCCTTTTCGTGTGGC
TP107343	CAGCGTCCGCCTCGCCTCCCCCATGTCCAGCACTGCAG	CAGCGTCCGCCTCGCCTCCCCCATGTCCAGCACTGC
TP107370	CAGCGTGCGGAGCCCGTGGGGTGGTAAATCCGCAGATCCCGGCCGGAGCCTCTCATGGGTGCAG	CAGCGTCCGGAGCCCGTGGGGTGGTAAATCCGCAGATCCCGGCCGGAGCCTCTCATGGGTGCAG
TP107401	CAGCGTCCGGGGGCCACGCGCCGCCGCCTGCGCGCAAGCTCGATCGAGGTTGGTGGC	CAGCGTCCGGGGGCCACGCGCCGCCGCCTGCGCACAAGCTCGATCGAGGTTGGTGGC
TP107470	CAGCGTCCTCAGGCGTCCGATTTCGGACGCCTGCGGCTGACGCTCGCGCCTGAGTCAGGC	CAGCGTCCTCAGGCGTCCGATTTCGGACACCTGCGGCTGACGCTCGCGCCTGAGTCAGGC
TP107504	CAGCGTCCTCGCACTCTAGTACCGGGGGTCTCGGCCACTGCGCCACCTGCGCGCCTGCCCTGGG	CAGCGTCCTCGCACTCTAGTACCGGGGGTCTCGGCCACTGCGCCACCCGCGCGCCTGCCCTGGG
TP107556	CTGCGTCCTTAACCTCTTGACCAACACCTCTGCTTCGTCCGCCTTGTCCGCCGCATCCGGCCAG	CAGCGTCCTTAACCTCTTGACCAACACCTCTGCTTCGTCCGCCTTGTCCGCCGCATCCGGCCAG
TP107582	CAGCGTTGAACCTGCAGTGCGAGATGGACAGCCTCTCGAGC	CAGCGTCGAACCTGCAGTGCGAGATGGACAGCCTCTCGAGC
TP107606	CAGCGTCGACATCGGCGGGCTCCACCTCCCCGTGCTCGTCGTCCTCCTCGGCCCGC	CAGCGTCGACATCGGCGGGCTCCACCTCCCCGTGCTCATCGTCCTCCTCGGCCCGC
TP107622	CAGCGTCGACGAACTTGTCCGGCTCATCAGGCGCGCCAAGGAGAAGGTGCCGGACCTGC	CAGCGTCGACGAACTTGTCCAGCTCATCAGGCGCGCCAAGGAGAAGGTGCCGGACCTGC
TP107627	CAGCGTCGACGCCGAGGAGGAGGAGCTCCGCGTCTGGGCCGCCCGCGCCGCCGC	CAGCGTCGACGCCGAGGAAGAGGAGCTCCGCGTCTGGGCCGCCCGCGCCGCCGC
TP107663	CAGCGTCGTGATCGAACAGAGGTCAGGTGATGGACGAAGGCAAGTACAGTACTCTGC	CAGCGTCGAGATCGAACAGAGGTCAGGTGATGGACGAAGGCAAGTACAGTACTCTGC
TP107688	CAGCGTCGAGGGCATCACCAACCTCACTATCGTCACCAACAAAGGC	CAGCGTCGAGGGCATCACCAACCTCACCATCGTCACCAACAAAGGC
TP107723	CAGCGTCGATGTCACTGAGCGAGGTGCAGATAGTACGGCTCGTCGGGC	CAGCGTCGATGTCACTGAGCCAGGTGCAGATAGTACGGCTCGTCGGGC
TP107783	CAGCGTCGCCCCGGGACGCGTAGGCGTGGACGAGGGCGGAGGCGGCGTAGACGTCGGCGGCGTG	CAGCGTCGCCCCGGGACGCGTAGGCGTGGACGAGGGCGGAGGCGGAGTAGACGTCGGCGGCGTG
TP107821	CAGCGTCGCCGGGCGCGTGCAGACGGTGGTCGGCGACCTCGCCACGCAGGGGGAGCGCGCGCAG	CAGCGTCGCCGGGCGCGTGCAGACGGTCGTCGGCGACCTCGCCACGCAGGGGGAGCGCGCGCAG
TP107892	CAGCGTCGCTCTTCCACGGCGCCCTGACCGGCCTCGCCGGGCGGCGC	CAGCGTCGCGCTTCCACGGCGCCCTGACCGGCCTCGCCGGGCGGCGC
TP107966	CAGCGTCGGACCTGGGTACTGCCCGTTCACCGTCACGATGCGCTTCGTGC	CAGCGTCGGACCCGGGTACTGCCCGTTCACCGTCACGATGCGCTTCGTGC
TP107989	CAGCGTCGGCAACGCGCGGCGAGGTTCGGGGAGGCCTCCTCGGGTTCGGGCAGGACTGGAGCGC	CAGCGTCGGCAACGCACGGCGAGGTTCGGGGAGGCCTCCTCGGGTTCGGGCAGGACTGGAGCGC
TP108038	CAGCGTCGGGGCCAAGTCCATCGGGCTCTCGTCCAGGGAACACATGGTGAGCCTCTACGTGATG	CAGCGTCGGCGCCAAGTCCATCGGGCTCTCGTCCAGGGAACACATGGTGAGCCTCTACGTGATG
TP108044	CAGCGTCGGCGCGCGGCCCCTGCCGTGGTAGATGCGGAACCCGGACACCAGCGACGACAGCTGG	CAGCGTCGGCGCGCGCCCCCTGCCGTGGTAGATGCGGAACCCGGACACCAGCGACGACAGCTGG
TP108075	CAGCGTCGGCGTGGCGTTGTCGCTGAGCGCCTTGGGCGCGGGC	CAGCGTCGGCGTGGCGCTGTCGCTGAGCGCCTTGGGCGCGGGC
TP108094	CAGCGTCGGGATGTGGCGGTTGCTGTGGAAGCAGGCCAGCACGCGC	CAGCGTCGGGATGTGGCGATTGCTGTGGAAGCAGGCCAGCACGCGC
TP108098	CAGCGTCGGGCCCGGGTGCTCGGCGAGCTCGTTGGGGCCGTGGGTGCGC	CAGCGTCGGGCCCGGGTGCTCGGCGAGCTCGTTGGGGCCGTGCGTGCGC
TP108124	CAGCGTCGGGGGTCGAGTACGGTGAGGCGTGAGGCGCGGACGCGGGGAGGGAGGGCGGC	CAGCGTCGGGGGTCCAGTACGGTGAGGCGTGAGGCGCGGACGCGGGGAGGGAGGGCGGC
TP108131	CAGCGTCGGGTATAGCTGGCGCCGCCGTCTGGGACTCCATGGATGC	CAGCGTCGGGTATAGCCGGCGCCGCCGTCTGGGACTCCATGGATGC
TP108155	CAGCGTCGGTGGATTGGTGGTGCCCGCCCAAACGCGATGGTGACACTGTGGTTTGGGAACATCT	CAGCGTCGGTGGATTGGTGGTGCCCGCCCAAACGCGATGGTGACACTGTGGTTCGGGAACATCT
TP108175	CAGCGTCGTCAATGCTCTCCGTCAGCCTGCAGGTGCAGTACTGCGTAGTACAGCTTCCCGATGC	CAGCGTCGTCAATGCTCTCCCTCAGCCTGCAGGTGCAGTACTGCGTAGTACAGCTTCCCGATGC
TP108197	CAGCGTCGTCCTGGTGGACGCCGCGCTCCTCGACGCGTTCCCCTCCCTCCGC	CAGCGTCGTCCGGGTGGACGCCGCGCTCCTCGACGCGTTCCCCTCCCTCCGC
TP108207	CAGCGTCGTCGAATCGATGGATTTGGCACGGCAGACGGCGGTGCGCGCGGCGTTGTTCTAGCGC	CAGCGTCGTCGAATCGATGGATTTGCCACGGCAGACGGCGGTGCGCGCGGCGTTGTTCTAGCGC
TP108218	CAGCGTCGTCGCGGTCCAGCCTCGTGAGCCATGTGTGCGATTAACAGCAAGC	CAGCGTCGTCGCGGTCCAGCCTCGTGAGCCATGTGTGCGATTAACAACAAGC
TP108224	CAGCGTCGTCGGCGCCGTCCGGAACGCGCTCGCCACCGTCGTCGGCGGCAAGCCCGCCGCCGGC	CAGCGTCGTCGGCGCCGTCCGGAACGCGCTCGCCACCGTCGTCGGCGGCAAGCCCGCCGCAGGC
TP108238	CAGCGTCGTCGTCGTCTTGGGGGTAGCGGGCAGGCGGAAGCAATGTGCTCGGTTGC	CAGCGTCGTCGTCATCTTGGGGGTAGCGGGCAGGCGGAAGCAATGTGCTCGGTTGC
TP108270	CAGCGTCGTCTTGGCTATTGGCGTCACGGGCGTGACTGCCTGGACATCGGTGTATTTCGGACGG	CAGCGTCGTCTTGGCTATTGGCGTCACGGGCGTGAATGCCTGGACATCGGTGTATTTCGGACGG
TP108318	CAGCGTTGTTATCGAGCCCCGAGATATTGACTTCGTCCTAGCCAGGAGCCCCGTGC	CAGCGTCGTTATCGAGCCCCGAGATATTGACTTCGTCCTAGCCAGGAGCCCCGTGC
TP108345	CAGCGTCTACCAAACCAGGGCGCCATTGGCTCTATGATGTGCCGAGC	CAGCGTCTACCAAACCAGGGCGCCATTGGCTCTATGATGTACCGAGC
TP108474	CAGCGTCTCGCCTTTGGGGGAGGCGGGGCCGCCGCTTTTTGTTTGCGC	CAGCGTCTCGCCTTTGGGGGAGGCGGGGCCGCCGCTTTTTGGTTGCGC
TP108478	CAGCGTCTCGCTGTGGTGGCACCGGAACCATCCGCCGCCGC	CAGCGTCTCGCTGTGGTGGCACCAGAACCATCCGCCGCCGC
TP108516	CAGCGTCTCTGTCCATGGCAACTGCGTGCCGTGTCGGCCGGCCGC	CAGCGTCTCTGTCCATGGCAACTGCGTGCCGTGTCAGCCGGCCGC
TP108614	CAGCGTCTTGTTCCCCTTGTACGCCACCACCGACGACGTGTTGATGATGC	CAGCGTCTTATTCCCCTTGTACGCCACCACCGACGACGTGTTGATGATGC
TP108654	CAGCGTCTTCTTCACGGGCAACGGCACCGGCACCTCTACGGAGACCCTCAGC	CAGCGTCTTCTTCACGGGCAACGGCACCGGCACCTCCACGGAGACCCTCAGC
TP108670	CAGCGTCTTGAGTTCGACAACCCTGTGTAGCGCCCACCCATCATCCTGC	CAGCGTCTTGAGCTCGACAACCCTGTGTAGCGCCCACCCATCATCCTGC
TP108700	CAGCGTCTTGTATGGCACGGCGAACATCTTGGACACGAACACCACGACTGGCGCGCTAGTGCTC	CAGCGTCTTGTATGGCACGGCGAACATCTTGGACACGAACACCACGACGGGCGCGCTAGTGCTC
TP108867	CAGCGTGACGAAGTCCATGGATGGGCAGAGGGTGCAGGGCAGGTACCGCCGCTTGGGGATCAGC	CAGCGTGACGAAGTCCATGGATGGGCAGAGGGTGCAGGGCAGATACCGCCGCTTGGGGATCAGC
TP108899	CAGCGTGACGGCGAGCGACCGGTTGACGGGCACGCCGAGCGGTACGC	CAGCGTGACGGCGAGCGACCGGTTGACGGGCACGCCGAGCGGCACGC
TP108916	CAGCGTGACTCGGCCGGGATCGCGACGCAGAACAACGAGCTCAAGTTTCGGC	CAGCGTGACTCGGCCGGGATCGCGACGCAGAACAACGAGCTCAAGTTCCGGC
TP108960	CAGCGTGAGCACGCCGAGGAACACGCGTAGGTCGACGGGCTGGCCTGAAGCTGACGCCGTTGCG	CAGCGTGAGCACGCCGAGGAACACGCGTAGGTCGACGGGCTGGCCTGAAGCCGACGCCGTTGCG
TP108990	CAGCGTGAGCGTCTTGATGGAGTTGAGCCCGAGCTGGAACGGC	CAGCGTGAGCGTCTTGATGGAGTTGAGACCGAGCTGGAACGGC
TP109072	CAGCGTGATCGCGCACCAAACGCGCGCGTCCTCCTCAGCCCCCCGTCGCTCAGCCGATCTGACG	CAGCGTGATCGCGCACCAAACGCGCGCGTCCTCCTCAGCCCCCCATCGCTCAGCCGATCTGACG
TP109096	CAGCGTGATGCAGTCCATCTTTGCCTCCGCCATGGAGCCGAGGAGC	CAGCGTGATGCAGTCCATCTTTGCCTCCGCCATGGAACCGAGGAGC
TP109097	CAGCGTGATGCATGCTGGCGGTTTGGTGTTGACGTACCGCGCTCGC	CAGCGTGATGCATGCTGGCGGTTTGGTGGTGACGTACCGCGCTCGC
TP109113	CAGCGTGATGGAGCCGACGCGGCGTGGGAAGAAGCGCCTCCTCTTCGTCCTCCCGCTCTCGATC	CAGCGTGATGGAGCCGACGCGGCGTGGGAAGAAGCGCCTCCTCCTCGTCCTCCCGCTCTCGATC
TP109239	CAGCGTGCAGGGACATGGGCGCCTGAACGAATGCGCGGCGC	CAGCGTGCAGGGACATGGGCGCCTGAACGAACGCGCGGCGC
TP109288	CTGCGTGCATGTGACCCCTCTCCGGTCTAAACGCGAGGCGCACGGGCCTGC	CAGCGTGCATGTGACCCCTCTCCGGTCTAAACGCGAGGCGCACGGGCCTGC
TP109320	CAGCGTGCCCAGCAACCCGGACACCACCCGCGACGACGAAGGCCCGTGGTCGTGGTGCGGCGGC	CAGCGTGCCCAGCAACCCGGACACCACCCGCGACGACGAAGGCCCGTGGCCGTGGTGCGGCGGC
TP109396	CAGCGTGCCGGGCTACTGTGTCGCCGGGATGAAGCTGGAGGTCAGGACCAGCCAAAGGAAGTCC	CAGCGTGCCGGGCCACTGTGTCGCCGGGATGAAGCTGGAGGTCAGGACCAGCCAAAGGAAGTCC
TP109409	CAGCGTGCCGTCGGACAGCGAGATGTTGAGCACCTGCACGTTGTGCCCGACCGAGAGCCTGGGC	CAGCGTGCCGTCGGACAGCGAGATGTTGAGCACCTGCACGTTGTGCCCGACAGAGAGCCTGGGC
TP109469	CAGCGTGCGCACATTGGCCGCCGGGCTGTTGCGGCGTCGCCTTTCGCGTCGCGC	CAGCGTGCGCACATTGGCCGCCGGGCCGTTGCGGCGTCGCCTTTCGCGTCGCGC
TP109515	CAGCGTGCGCTCGATCTCGGCGACGAAGCGGTCCGGGTAGAGCGCGTGGTCGAACACGTTGGAG	CAGCGTGCGCTCGATCTCGGCGACGAAGCGGTCCGGGTAGAGAGCGTGGTCGAACACGTTGGAG
TP109527	CAGCGTGCGGAGGCCGGCCTGCGCCAGGAACTCGTCGACGCGC	CAGCGTGCGGAGGCCGGCCTGCGCCAGGAACTCGTCCACGCGC
TP109614	CAGCGTGCTAGGCGGAGATACCAAACCTTCCCCCACCACCCCGGGCAACGTCGCCTCGCCGCCG	CAGCGTGCTAGGCGGAGATACCAAACCTTCCCCCACCACCCCGGGCAACGTCGCCTCGCCGACG
TP109719	CAGCGTGGAATCCTAGGCCGCAGTTGCATTAATCCGGACTCTGCACGGTCGTGTGGAGGAGAGG	CAGCGTGGAATCCTAGGCCGCAGTTGCATTAATCCGGACTCTGCACGGTCGTGTGGAGGAGAGC
TP109751	CAGCGTGGACGATCCGTTGTTTGATCGTTAGTCATACCCTGTCGTACGTGAGC	CAGCGTGGACGATCCGTTGTTTGATCGTCAGTCATACCCTGTCGTACGTGAGC
TP109755	CAGCGTGGACGCCTACGTGCCGCTCTTCAGCCGCGACATGGACACGTTCAAAAACTGC	CAGCGTGGACGCCTACGTGCCGCTCTTCAGCCGAGACATGGACACGTTCAAAAACTGC
TP109767	CAGCGTGGACTCCTTCTGGATGCTGTAGTCGGCCAGGGTGCGCTCGTCCTCCAGC	CAGCGTGGACTCCTTCTGGATGCTGTAGTCGGCCAGGGTGCGCTCATCCTCCAGC
TP109805	CAGCGTGGAGGTGGACCCGAAGCAGAACAAGGTGACCGTATCGGGGTACGTGGACACGGTGGAG	CAGCGTGGAGGTGGACCCGAAGCAGAACAAGGTGACCGTATCGGGGTACGTGGACACGGCGGAG
TP109864	CAGCGTGGCATGGCACAGCCATGGCGCCGGCCGGCTCGTGCACTGCTCTTCTCTGCCCCTGCTA	CAGCGTGGCATGGCACAGCCATGGCGCCGGCCGGCCCGTGCACTGCTCTTCTCTGCCCCTGCTA
TP109871	CAGCGTGGCCAGCACCGGCAGGAGGTTGGGCTTGTTGATGGCGGACACGTTGCCCACGGTGACG	CAGCGTGGCCAACACCGGCAGGAGGTTGGGCTTGTTGATGGCGGACACGTTGCCCACGGTGACG
TP109890	CAGCGTGGTCCAACTTTCTTTCTTACCGGACTGAAAAACTGTGGCCCATGCGGGC	CAGCGTGGCCCAACTTTCTTTCTTACCGGACTGAAAAACTGTGGCCCATGCGGGC
TP109913	CAGCGTGGCCTCGCGTGGCCAGAGTGGAGCGCAATGCTCTGTTTATTGTGCTTACTGCTTGC	CAGCGTGGCCTAGCGTGGCCAGAGTGGAGCGCAATGCTCTGTTTATTGTGCTTACTGCTTGC
TP109921	CAGCGTGGCCTCGAGGGTGGATACGGCGCGCCGCCGTAGAGGCGCCGCGCGACGTAGCACGGAG	CAGCGTGGCCTCGAGGGTGGATACGGCGCGCCGCCGTAGAGGCGCCGCGCGACGTAGCACGGAA
TP109946	CAGCGTGGCGAGCGCCGCCGAGCCCGGCGGGAACCCGGCCGGCGCCGACGTGAGGTCCCGAGTG	CAGCGTGGCGAGCGCCGCCGAGCCCGGCGGGAACCCGGCCGGCGCCGACGTGAGGTCCCGAGCG
TP109976	CAGCGTGGCGCGGCGGCGCGGGAAACAGTGGGGAGATGGTGAGCTCGC	CAGCGTGGCGCGGCGGCGCGGGAAACAGTGGGGAGACGGTGAGCTCGC
TP110006	CAGCGTGGCGGTGTCGGCATCCAGGCCCTTGAGCGCGGCCACCATCTGCCGC	CAGCGTGGCGGTGTCGGCATCCAGGCCCTCGAGCGCGGCCACCATCTGCCGC
TP110049	CAGCGTGGGAAGCCCGCCACCGGTGCAATCCGTTTCCCCGCTGGTGC	CAGCGTGGGAAGCCCGCCACCGGTGCAATCCGTTTCCCCGCCGGTGC
TP110119	CAGCGTGGGGAACCCCTTCCGCGAGAGCGAGCCCTCGGGAGCACAGC	CAGCGTGGGGAACCACTTCCGCGAGAGCGAGCCCTCGGGAGCACAGC
TP110124	CAGCGTGGGGGGAGGAGGAAGGGTTTAGGCCGCCGTTGCGTTGCGTTGCGTGGGAGAGAGCAAA	CAGCGTGGGGAGAGGAGGAAGGGTTTAGGCCGCCGTTGCGTTGCGTTGCGTGGGAGAGAGCAAA
TP110150	CAGCGTGGGGGAGAAGGCAACCAGGATCTACTTGTCGATTTGGACAGCCAGAGATGGGC	CAGCGTGGGGGAGAAGGCAACCAGGATCTACTTGTCGACTTGGACAGCCAGAGATGGGC
TP110170	CAGCGTGGGTGGAGGCCTGGAGGGAAGAGGAGGAATGGGCTCCCGCCATCGGAACCAACCGACG	CAGCGTGGGTGGAGGCCTGGAGGGAAGAGGAAGAATGGGCTCCCGCCATCGGAACCAACCGACG
TP110171	CAGCGTGGGTGGTGATGATCGATGGCGATCCTCAACGTTTGTCAGGAAGCAGGC	CAGCGTGGGTGGTGATGATCGATGGCGATCCTCAACGTTCGTCAGGAAGCAGGC
TP110194	CAGCGTGGTCAACTCTGTCCACCGAGTACGGGGATTCCGCGGTGTCATGGCGCACGGCGAACGT	CAGCGTGGTCAACTCTGTCCACCGAGTACGGGGATTCCGCGGTGTCATGGCGCACGACGAACGT
TP110202	CAGCGTGGTCCCGGCCACCAGCGCGGCGAGGTCGAGCTCCACGACGCGGGACCCGGCGAGGAGC	CAGCGTGGTCCCGGCCACCAGCGCGGCGAGATCGAGCTCCACGACGCGGGACCCGGCGAGGAGC
TP110254	CAGCGTGGTGGCCGGAGATGCAGACGGTGCCGGAGCTGGTGAAGGCCTGTGCCACCATCATCTG	CAGCGTGGTGGCCGGAGATGCAGACGGTGCCGGAGCTGGTGAAGGCCTGCGCCACCATCATCTG
TP110302	CAGCGTGTACCGGTCCACCCGCTCCTCGGCCGTCTCCTCCGTCAGC	CAGCGTGTACCGGTCCACCCGCTCCTCGGCCGTCTCCTCCGCCAGC
TP110320	CAGCGTGTACTTCGTCGTAACGGTGGTTTGTGAACAGGTATGAATGGATTCCGCTTGC	CAGCGTGTACTTCGTCATAACGGTGGTTTGTGAACAGGTATGAATGGATTCCGCTTGC
TP110321	CAGCGTGTAGAGCACGGCTAGCCAAGCATGGGCATGGCTGATGGCTCTGC	CAGCGTGTAGAGCACGGCTAACCAAGCATGGGCATGGCTGATGGCTCTGC
TP110327	CAGCGTGTAGGCGAGGAGGAACAGGGCACCGACGAGGGACAGC	CAGCGTGTAGGCGAGGAGGAACAGGGCACCGACGAGGAACAGC
TP110428	CAGCGTGTCGAGGAGCGCCAGGGCCGTGGGCGAGAAGTCCTTGAACGTCTCGGCGATCTTGCGC	CAGCGTGTCGAGGAGCGCCAGGGCCGTGGGCGAGAAGTCCTTGAACGTCTCAGCGATCTTGCGC
TP110443	CAGCGTGTCGCGCTCGGAGCGCTTGTTGTTGGCGAAGCGCTCCAGGATGCGCACGCCGATGAGC	CAGCGTGTCGCGCTCCGAGCGCTTGTTGTTGGCGAAGCGCTCCAGGATGCGCACGCCGATGAGC
TP110451	CAGCGTGTCGGCGCCCTTGATGACCCAGAGGACGGGCCACGGGCACGACACGAGCGCCGCGTCG	CAGCGTGTCGGCGCCCTTGATGACCCAGAGGACGGGCCACGGGCACGACACGAGCGCCGCGCCG
TP110473	CAGCGTGTCGTGTGTGTGAGGTTGGGTTGGGTTCGGGTTGGCGCGCTCGCTTTACAGCCGC	CAGCGTGTCGTGTGTGTGAGGTTGGGTTGGGTTCGGGTAGGCGCGCTCGCTTTACAGCCGC
TP110552	CAGCGTGTGGAGGAGCCAGCCCCCGCGAACGGCGCCGAGAGC	CAGCGTGTGGAGGAGCCAGCCCCCGCGAACGGTGCCGAGAGC
TP110615	CAGCGTGTTCAGGCCTTGGGAGGCCGCGCCAGGAACGGCATCGGCGGC	CAGCGTGTTCAGGCCTTGGGAGGCCACGCCAGGAACGGCATCGGCGGC
TP110643	CAGCGTGTTGCGCTCCTCGACGTCGTAGAGCACGGAGAAGTGCTTGGTGATGAACCCGACCAGC	CAGCGTGTTGCGCTCCTCAACGTCGTAGAGCACGGAGAAGTGCTTGGTGATGAACCCGACCAGC
TP110754	CAGCGTTAGGCCCCAAAGCTTTTTCCAGGGCGCCACGCACAAGC	CAGCGTTAGGCCCCAAAGATTTTTCCAGGGCGCCACGCACAAGC
TP110773	CAGCGTTATCACCCTCCTCAACGAGGACGACGCCGGTGGCGGTGGC	CAGCGTTATCACCCTCCTCAACGAGGACGACGCCGGTGGCGGCGGC
TP110928	CAGCGTTCGCAGGTGGGGTTGTTTCTATGGAGGATGTGCAAGGCGTGCAACTCGAACTGATCGG	CAGCGTTCGCAGGTGGGGTTGTTTCCATGGAGGATGTGCAAGGCGTGCAACTCGAACTGATCGG
TP110940	CAGCGTTCGCGGAGCGGGCTGGCGACGCGGCGGACGTGGGTGTGCTGGTGTGCGGGCCGCAGGG	CAGCGTTCGCGGAGCGGGCTGGCGACGCGGCGGACGTGGGCGTGCTGGTGTGCGGGCCGCAGGG
TP110976	CAGCGTTCGTGGGCTGGAAGCGACGTGATCTTTGGAGGCCCGCCATTTGGATCACTGTCGGTCC	CAGCGTTCGTGGGCTGGAAGCGACGTGATCTTTGGAGGCCCGCCATTTGGATCACTATCGGTCC
TP111083	CAGCGTTGAGAAAATGAGAAAGGATCCAACAGTGTCAGTAGGGATTTGAGGCGATTCACCACAG	CAGCGTTGAGAAAATGAGAAAGGATCCAACAGTGACAGTAGGGATTTGAGGCGATTCACCACAG
TP111109	CAGCGTTGATGAGCAAGTGCTGGAATGAATTGTGGCATGTGGCCGTCTATATATAGCGCCTGCA	CAGCGTTGATGAGCAAGTGCTGGAATGAATTGTGGCATGTGGCCGTCTATATATAGCACCTGCA
TP111170	CAGCGTTGCTAAGGCGGCTAAGCGCCACGCCGCGCGGAGAGCTCGGGCGGC	CAGCGTTGCTAAGGCGGCTAAGCGCCACGCCACGCGGAGAGCTCGGGCGGC
TP111193	CAGCGTTGGAAAGTACTTCGGCCACCACCAATCCTCGTATGCTTATTGCACTGCCGAAGAAGGC	CAGCGTTGGAAAGTACTTCGGCCACCACCAATCCTCGTATGCTTATGGCACTGCCGAAGAAGGC
TP111198	CAGCGTTGGAATTGGGGAAGGCGGAGGCGGAGAGGGGAATGAATGGGCGCTGTGC	CAGCGTTGGAATTGGGGAAGGCGGAGGCGGAGAGGGGAATGAACGGGCGCTGTGC
TP111205	CAGCGTTGGAGCAAGATGTTGGGTAGGAAACCATGGCATGGCCGGCGGAGACAGCGC	CAGCGTTGGAGCAAGATGTTGGGTAGGAAACCATGGCATGGCCGGCGAAGACAGCGC
TP111226	CAGCGTTGGCCGGCAGATGCTATGCGACGACGGCTG	CAGCGTTGGCCGGCAGATGCTATGCGACGACGGCAG
TP111314	CAGCGTTGTGTCGTGTGTACCCCAGAGCTCCTCTCTCGTCAGGGTGACGGTGTCCGGTGATTGT	CAGCGTTGTGTCGTGTGTACCCCAGAGCTCCTCTCTCGTCAGGGTGACGGGGTCCGGTGATTGT
TP111461	CAGCGTTTGGCCGTACCGTACGAGGAGCCGGAGCCCACCCCATGCTAGCGC	CAGCGTTTGGCCGTACCGTACGAGGAGCCGGAGCCCACCCCACGCTAGCGC
TP111524	CAGCGTTTTTGTTCAGGCAGGTTGCTCCCCTGAGCAACCAAACATGCCTCGGTGAGGTAAGGGC	CAGCGTTTTTGTTCAGGCAGGTTGCTCCCCTGAGCAACCAAACATGCCTCGATGAGGTAAGGGC
TP111539	CAGCTAAAAAGCGAGGCCGCACACTCGCACACCGCGTCTCCGACAGCGGAGCCCTGCGCCAGCA	CAGCTAAAAAGCGAGGCCGCACACTCACACACCGCGTCTCCGACAGCGGAGCCCTGCGCCAGCA
TP111680	CAGCTAAACTTTGCAGGTGCCACATCACGATCCGAACGCTAGCACGACGGAGCCTCGTTGAGGT	CAGCTAAACTTTGCAGGTACCACATCACGATCCGAACGCTAGCACGACGGAGCCTCGTTGAGGT
TP111911	CAGCTAACATAGCACGCCGAACCCGAAACACTTTTAACCTATCGCCACGATCCTCTCCAGTACC	CAGCTAACATAGCACGCCGAACCCGAAACACTTTTAACCTATCGCCACGATCCTCTCCAGCACC
TP112005	CAGCTAACGCGATCGACGTGTGTCTGTCACGTGGGGCCACGTGCTCACGCTTGTCTTCGCTTCA	CAGCTAACGCGATCGACGTGTGTCTGTCACGTGGGGCCACATGCTCACGCTTGTCTTCGCTTCA
TP112214	CAGCTACGCCTACGATCTGCTACCCGCCGCTGTCCTCCACGAGCGC	CAGCTAAGCCTACGATCTGCTACCCGCCGCTGTCCTCCACGAGCGC
TP112219	CAGCTAAGCGAGCTAGGGTTGCTTACCCGCAAAACGAGGAAATCAATCGAAGCCCGGGTGTGGA	CAGCTAAGCGAGCTAGGGTTCCTTACCCGCAAAACGAGGAAATCAATCGAAGCCCGGGTGTGGA
TP112281	CAGCTCAGGCTCGAAAACCCTAGGAATGGCGGGGGTGTCCACCGCGGCGGCGCCCGAGGGGGTG	CAGCTAAGGCTCGAAAACCCTAGGAATGGCGGGGGTGTCCACCGCGGCGGCGCCCGAGGGGGTG
TP112460	CAGCTAGTCGTACTTGCATGGCGACTGCCCAGACGAGCTAGCTAGCTGGTACAGTGGATAGCGC	CAGCTAATCGTACTTGCATGGCGACTGCCCAGACGAGCTAGCTAGCTGGTACAGTGGATAGCGC
TP112554	CAGCTAATGTCCAACCGCAGGGGGGTTTTAGCAAATGTATCGCAGAAAATGCGC	CAGCTAATGTCCAACCGCAGAGGGGTTTTAGCAAATGTATCGCAGAAAATGCGC
TP112613	CAGCTAATTCTGAAGAGGAAGTCCTCAGGCCAAGCATGGAATCTACACTGGACGTTGC	CAGCTAATTCTGAAGAGAAAGTCCTCAGGCCAAGCATGGAATCTACACTGGACGTTGC
TP112885	CAGCTACAGGCATCAATGGTGCAGGCTAGGCTAGAGGCGAGATCGAGAGGGTATCGATCGC	CAGCTACAGACATCAATGGTGCAGGCTAGGCTAGAGGCGAGATCGAGAGGGTATCGATCGC
TP112970	CAGCTACAGGGACATCAGGGTGCCCATGGCGCTCTCGGTGGAGGAAGACGAGGTGGAGGAATGT	CAGCTACAGGGACATCAGGGTGCCCATGACGCTCTCGGTGGAGGAAGACGAGGTGGAGGAATGT
TP113093	CAGCTACATCATGGGCTTCGCCGTGCTGTGGAGGCTTACGCTGGTGGCGC	CAGCTACATCATAGGCTTCGCCGTGCTGTGGAGGCTTACGCTGGTGGCGC
TP113134	CAGCTACATGGCCGCGCGGGTCCCCTCGGGGTCGGCGGACACGGCGGCGGCGC	CAGCTACATGGCCGCGCGGGTCCCCTCGGGGTCGGCGGACACGGCCGCGGCGC
TP113243	CAGCTACCATACACTTCTGTGTAGATGGCAAAGACGTATGCTCCTGTTGCCTGGGCTTCTTCAG	CAGCTACCATACACTTCTGTGTAGAGGGCAAAGACGTATGCTCCTGTTGCCTGGGCTTCTTCAG
TP113295	CAGCTCCCCCTTCTTCCTCTCACCTTCCCTTCACTTGCGCCTGC	CAGCTACCCCTTCTTCCTCTCACCTTCCCTTCACTTGCGCCTGC
TP113369	CAGCTACCGGAGCACTCCTCGCACGGCACGAACCGCACGCCGCCGC	CAGCTACCGGAGCACTCCTCGCACGGCACGAACCGCACGCCACCGC
TP113392	CAGCTACCGTGAAGGCTCGATCAGCAGTGCAGGGAACCGAGC	CAGCTACCGTGAAAGCTCGATCAGCAGTGCAGGGAACCGAGC
TP113455	CAGCTACCTGCTTCTTCTTCCTCGTCAGCTCGCCTCCGAGGTGCTCGATCGCCGCGAGC	CAGCTACCTGCTTCTTCTTCCTCGTCAGCTCGCCTCCGAGGAGCTCGATCGCCGCGAGC
TP113608	CAGCTACGCCGCCAACTCCAGGCTTCAGGTTTGTGCTTCTTCTACAGC	CAGCTACGCCACCAACTCCAGGCTTCAGGTTTGTGCTTCTTCTACAGC
TP113644	CAGCTACGCGATGTGCATCTGGGCTCTTATCCAATCATTGGATCGACAGGGC	CAGCTACGCGATATGCATCTGGGCTCTTATCCAATCATTGGATCGACAGGGC
TP113713	CAGCTACGGCATCGTGTCAAGGGCTATGGCTCAGCAGATTGATTGGTGATCTCACAGGAGCTGT	CAGCTACGGCATCGTGTCAAGGGCTATGGCTCAGCAGATTGATTGGTGATCTCAAAGGAGCTGT
TP113734	CAGCTACGGCGGCAAGATCCTGCCCCGGCGCCACGACGGCAAGC	CAGCTACGGCGGCAAGATCCTGCCCCGCCGCCACGACGGCAAGC
TP113760	CAGCTACGGGAGGGTGAGAACTTTGTAGCCAAGGACATCGTCGACGTGCTCATGC	CAGCTACGGGAGGGTGAGAACTTTGTAGCCAAGGACATCGTCGACATGCTCATGC
TP113782	CAGCTACGGTCCGGTGAGGAAGACAAGCCGGTCTCCGGTGCCGCTAGTCTCTTGC	CAGCTACGGTCCGGTGAGGAAGACAAGCCAGTCTCCGGTGCCGCTAGTCTCTTGC
TP113783	CAGCTACGGTCCGGTGAGGAAGACAAGCTGGTCTCCGGTGCCGCTGGTCTCTTGC	CAGCTACGGTCCGGTGAGGAAGACAAGCTGGTCTCCAGTGCCGCTGGTCTCTTGC
TP113828	CAGCTACGTGAAGGGCAAGCGGATCTTTGCGATGATCCGGGAGC	CAGCTACGTGAAGGGCAAGCGGATCTTCGCGATGATCCGGGAGC
TP114094	CAGCTACTGCCCACCCACTCCCTTTAGCGGGCCTCACTCGCTG	CAGCTACTGCCCACCCACTCCCTTTAGCGGACCTCACTCGCTG
TP114154	CAGCTACTGGGCGGCGGCGCCGTCGGCCTCGCTCGCCTCTCTGGCTCTCGCTCGATCCGC	CAGCTACTGGGCGGCGGCGCCGTCGCCCTCGCTCGCCTCTCTGGCTCTCGCTCGATCCGC
TP114283	CAGCTAGAGAGGCGAGAGCAGTGTTCTCCTCCGTCGGCGGGGC	CAGCTAGAAAGGCGAGAGCAGTGTTCTCCTCCGTCGGCGGGGC
TP114298	CAGCTAGAACAACATCAACAAAGACGGTTACCGTGCTCCTCCTCGATAAGCATGACATCAAATT	CAGCTAGAACAACATCAACAAAGACGGTCACCGTGCTCCTCCTCGATAAGCATGACATCAAATT
TP114385	CAGCTAGACATGGAGAAATGCGGCGCGAGGAGCGGCGTCACGGCGTGC	CAGCTAGACATGGAGAAATGAGGCGCGAGGAGCGGCGTCACGGCGTGC
TP114487	CAGCTAGAGCTCACCAATGATTTGAGGCCAGTAAAAACGTCATTGCCCCTGC	CAGCTAGAGCTCACCAATGATTTGAGGCCAGTGAAAACGTCATTGCCCCTGC
TP114508	CAGCTAGAGGCGGCGGTGGAGCAGTAGCCGTAGCTCGTGGATCCATCCGTCGTTGTTGGCGCAA	CAGCTAGAGGCGGCGGTGGAGCAGTAGCCGTAGCTCGTGGATCCATCCATCGTTGTTGGCGCAA
TP114614	CAGCTAGCAAATCAACAATGACAAGGTCAGCACCGGCGGCGGAGAAGGCGCCAACGTCGAAGCC	CAGCTAGCAAATCAACAATGACAAGGTCAGCACCGGCGGCGCAGAAGGCGCCAACGTCGAAGCC
TP114694	CAGCTAGCACTATCCAGCTCTCCACCCCTCTGCTCTGCCCCGGC	CAGCTAGCACCATCCAGCTCTCCACCCCTCTGCTCTGCCCCGGC
TP114889	CAGCTAGCCGGGACAAACCCGATCTTCTCCGCGGCAACATCGTAGATGACCTCCGCCGAGCGC	CAGCTAGCCGGAACAAACCCGATCTTCTCCGCGGCAACATCGTAGATGACCTCCGCCGAGCGC
TP115058	CAGCTGGCGTAGTATCCCATAAGCCCTGTTCTAACCACGTCATGTCCAGCGAATGC	CAGCTAGCGTAGTATCCCATAAGCCCTGTTCTAACCACGTCATGTCCAGCGAATGC
TP115135	CAGCTAGCTAGCGGATCTCCATCGCTGTCCAGGATTCAGGAGCATGGCCCTAGGCCTGTGCGCT	CAGCTAGCTAGCGGATCTCCATCGCTGTCCAGGATTCAGGAGCACGGCCCTAGGCCTGTGCGCT
TP115222	CAGCTAGCTCGCACGAACCGGATAACGATGCCATGTGTGAGACGCGCACATTCAACGGC	CAGCTAGCTCGCACGAACCGGATAACGATGCCATGCGTGAGACGCGCACATTCAACGGC
TP115249	CAGCTAGCTCTTGCCGGACGCGATTTCAGATGTGCATAGAGGTGTCTGTGACCGTGAGC	CAGCTAGCTCTTGCCGGACGCGATTTCAGATGTGCAGAGAGGTGTCTGTGACCGTGAGC
TP115268	CAGCTAGCTGATGCAATCCAAGCCAATCCGTTCCAAGTCATGTACAGGTCTCACTCACTCACTG	CAGCTAGCTGATGCAATCCAAGCCAATCCGTTCCAAGTCATGTACAGGTCTCACTCACTCACAG
TP115309	CAGCTAGCTTCAACTCTGTCGGGCGGCCAGGCCTCGCTGGTGTCGTGCTTCGC	CAGCTAGCTTCAACTCTGTCGGGCGACCAGGCCTCGCTGGTGTCGTGCTTCGC
TP115544	CAGCTAGGGGCGGCAAGCGCTATGTACAACATCCTCTGGCTAGCGCAAGTGTGC	CAGCTAGGGGCGGCAAGCGCTACGTACAACATCCTCTGGCTAGCGCAAGTGTGC
TP115558	CAGCTAGGGTACGCGATGAGGCGGTGCCTCCCTGCACGCGCCGCCGCTGGTTCGTTGAGGTTGC	CAGCTAGGGTACGCGATGAGGCGGTGCCTCCCTGCACACGCCGCCGCTGGTTCGTTGAGGTTGC
TP115580	CAGCTAGGGTTCCCCGATCCGCTCCCCGGGAGTCGATCCCCATCCGCCCCGACGCCCCTGGC	CAGCTAGGGTTCCCCGATCCGCTCCCCGCGAGTCGATCCCCATCCGCCCCGACGCCCCTGGC
TP115704	CAGCTAGTAGAGCTCGCGGCGCTGTCGTTTTCAGCAGTGAGC	CAGCTAGTAGAGCTCGCGGCGCGGTCGTTTTCAGCAGTGAGC
TP115728	CAGCTAGTAGTTAGGTTTGGACACGGGACTCAGGGAAATTATCTCGTCGGC	CAGCTAGTAGTTAGGTTTGGACACGGGACGCAGGGAAATTATCTCGTCGGC
TP115736	CAGCTAGTATCCCAAACAGTAGGAATCAAGGGCCTGGTGCTCCTTCTGTGCTATGATGC	CAGCTAGTATCCCAAACAGCAGGAATCAAGGGCCTGGTGCTCCTTCTGTGCTATGATGC
TP115745	CAGCTAGTGAACAGGGAGCAGAGGGGGGAAGTCGGCAGTTGCTG	CAGCTAGTCAACAGGGAGCAGAGGGGGGAAGTCGGCAGTTGCTG
TP115749	CAGCTAGTCAATTCCGAACCCCAACCAGGCCGAGGAAGTAAACGCCCACCGC	CAGCTAGTCAATTCCGAACCCCAACCAGGCCGAGGAAGTAAACGCACACCGC
TP115858	CAGCTAGTGTCGCCGGTGTCTGCGCTTCTGCCCCGCCGCCATGCCGGTCACCTGTGC	CAGCTAGTGTCGCCGGTGTCTGCGCTTCTGCCCCGCCGCCATGCAGGTCACCTGTGC
TP115930	CAGCTAGTTGTGGTGTGGAAACTGATGCAATTGCATCACCACCAGCAGTGCCTGCACCAACTGA	CAGCTAGTTGTGGTGTGGAAACTGATGCAATTGCATCACCACCACCAGTGCCTGCACCAACTGA
TP116359	CAGCTATCCGGCTCCGATAACATCATCGCATTCACCACCTCGAGGTACAAGGAGC	CAGCTATCCGGCTCCGACAACATCATCGCATTCACCACCTCGAGGTACAAGGAGC
TP116362	CAGCTATCCTTTTGCTTCATTCAGAGCTCACATGGACGCACCGAAGCGC	CAGCTATCCGTTTGCTTCATTCAGAGCTCACATGGACGCACCGAAGCGC
TP116547	CAGCTATGATGCACGCATGGCAGGAGCGCGGTTCTCCCTTGTCGTGCGCGATCGGTTTCAGACG	CAGCTATGATGCAAGCATGGCAGGAGCGCGGTTCTCCCTTGTCGTGCGCGATCGGTTTCAGACG
TP116566	CAGCTATGCACACAAGCAAGCATTCAGGCAAGCACGCAACGCATGCAGGC	CAGCTATGCACACAAGCAAGCACTCAGGCAAGCACGCAACGCATGCAGGC
TP116575	CAGCTATGCAGGCTCGGCTGGGCGACCGCCGCGCCGCCGAGGGC	CAGCTATGCAGGCTCGGATGGGCGACCGCCGCGCCGCCGAGGGC
TP116607	CAGCTGTGCCTGGCGACCTGGGGGTCGGAGCTCTCGTAGAAGAGGGGCCTGTAGGGCGGC	CAGCTATGCCTGGCGACCTGGGGGTCGGAGCTCTCGTAGAAGAGGGGCCTGTAGGGCGGC
TP116618	CAGCTATGCGGGACTGGAGGGAGTCGCGGAGGCTCCTCATCATGCGC	CAGCTATGCGGGACTGGAGGGAGCCGCGGAGGCTCCTCATCATGCGC
TP116708	CAGCTATGGGTTTCTCCGAACAAGCGATTTGCTCACTACACTACCATTTTGCAGAAACCGGGC	CAGCTATGGGTTTCTCCGAACAAGCGATTTGCTCACTACACTACCATTTTGCAGAAACCGCGC
TP116775	CAGCTATGTTCGGTCGTGCTCCTGTCAGGGCTCATCATCATCCTGAGC	CAGCTATGTTCGGTCGTGCTCATGTCAGGGCTCATCATCATCCTGAGC
TP116896	CAGCTATTGAGCGGATGCGGAGCCAGATTGACGGCGTCGGC	CAGCTATTGAGCGGATGCGGAGCCAGATGGACGGCGTCGGC
TP117540	CAGCTCAAGGTCGGCAGGTTCTCCTACTGCTTCACGTCCATGTTCGAATCCTCTGGCAAGAGC	CAGCTCAAGGTCGGCAGGTTCTCCTACTGCTTCACGTCCATGTTCGAATCCTCCGGCAAGAGC
TP117554	CAGCTCAAGTACCTGCAAGCCGTCGTGAAGGAGACGTTCCGGC	CAGCTCAAGTACCTGCAAGCCATCGTGAAGGAGACGTTCCGGC
TP117563	CAGCTCAAGTCCCCGGCCCACGACCCATGAACCTACATCGATGTCACCGTGC	CAGCTCAAGTCCCCGGCCCACGACCCATGAACCTACATCCATGTCACCGTGC
TP117741	CAGCTCACACAAGCGTTGCACACACGCATGCATGCTTGGACCACAACGC	CAGCTCACACAAGCGTTGCACACACGCATGCATGCTTGGACCACAAAGC
TP117845	CAGCTCACCAAGCTCGAGGTCAAGGAGATCGCCATGATCATGCTGAGAGATGTGGCCGCCCGGG	CAGCTCACCAAGCTCGAGGTCAAGGAGATCGCCATGATCATGCTGAGAGATGTGGCCGCCCCGG
TP117896	CAGCTCACCCACCCTCTGCCACATGCCTTCCCGGGACCAAGCGCGGC	CAGCTCACCCACCCACTGCCACATGCCTTCCCGGGACCAAGCGCGGC
TP117905	CAGCTCATCCAGGCCATCGATTTTCTCAGCCTGGGGCTG	CAGCTCACCCAGGCCATCGATTTTCTCAGCCTGGGGCTG
TP117907	CAGCTCACCCATGGATCGTGAGCGGCGGAGGAGCTCGGGCACTCGAGC	CAGCTCACCCATGGATCGTGAGCGGCGGAGGAGCCCGGGCACTCGAGC
TP118052	CAGCTCACCTGTCATCACCGATCCAGTGTCAATAAGCCCGCCGC	CAGCTCACCTGTCATCACCGATCCAGTGGCAATAAGCCCGCCGC
TP118056	CAGCTCACCTTCGAGGCACTTGAGGCTCTCAGGGCCGTTCCGCACCTGCGACAGCTCCAGC	CAGCTCACCTTCCAGGCACTTGAGGCTCTCAGGGCCGTTCCGCACCTGCGACAGCTCCAGC
TP118184	CAGCTGACGGCGCCCGGCGACCGCTACTTCATCTGCGGCAACAAGC	CAGCTCACGGCGCCCGGCGACCGCTACTTCATCTGCGGCAACAAGC
TP118219	CAGCTCACGTACGACAGGGTATGACTGACGATCAAACAACGGATCGTCCACGC	CAGCTCACGTACGACAGGGTATGACTAACGATCAAACAACGGATCGTCCACGC
TP118359	CAGCTCAGAAATGCATGTCGCTGTGCTGGCAAAAGAAGAGATCGACCTGCCATGGAGGAGC	CAGCTCAGAAATGCATGTCGCTGTGCTGGCAAAAGAAGAGATCGACATGCCATGGAGGAGC
TP118387	CAGCTCAGACAGCGCGTTGTACGCGGCGTTCATGTAGAGATTGGATCCCAGGC	CAGCTCAGACAGCGCGTTGTACGCGGCGTTCATGTAGAGATTGGAACCCAGGC
TP118391	CAGCTCAGACCTGCAAGTATTTTGGGCAAGAGGACGGTGCGAGTACAGAGGTCTGC	CAGCTCAGACCTGCAAGTATCTTGGGCAAGAGGACGGTGCGAGTACAGAGGTCTGC
TP118462	CAGCTCAGCAAAGCTAGCGTTGGATTCTCCCTCATGATTCCATTCCATGGACCATCTCGTTGGA	CAGCTCAGCAAAGCTAGCGTTGGATTCTCCCTCATGATTCCATTCCATGGACCATCTCGTTGAA
TP118567	CAGCTCAGCCTCTTGAATGTCAGGATCTTGGAGAGCTCTCTGTGTGTCTTACTTGATGGC	CAGCTCAGCCTCTTGAATGTCAGGATCTCGGAGAGCTCTCTGTGTGTCTTACTTGATGGC
TP118585	CAGCTCAGCGCATGATGAGCGGCACTTTGCCTCGCGTGACCGGAATGTATCAGC	CAGCTCAGCGCATGATGAGCGGCACTTTGCCTAGCGTGACCGGAATGTATCAGC
TP118606	CAGCTCAGCGGCCTCGTCCTTCTTGCGCCAACACCTGAACACCACTGC	CAGCTCAGCGGCCTCGTCCTTCTCGCGCCAACACCTGAACACCACTGC
TP118716	CAGCTCAGGACCTTGCTCAACGACATGGGCGTCCGGTGCCAGTCTCTCCAAACTCACCTCGCCA	CAGCTCAGGACCTTGCTCAACGACATGGGCGTCCGGTGCCAGTCCCTCCAAACTCACCTCGCCA
TP118731	CAGCTCAGGATCGAGGCGCAGGGGAGGTACCTGCGGTCCGTGC	CAGCTCAGGATCGAGGCGCAGGGGAGGTACCTGCAGTCCGTGC
TP118769	CAGCTTAGGCTCTGCATGTTCCGGAGATGGGATCAGTCAGATGTCGACATGAAGGC	CAGCTCAGGCTCTGCATGTTCCGGAGATGGGATCAGTCAGATGTCGACATGAAGGC
TP118786	CAGCTCAGGGCATCAATTTCGCCACTCCAGCACCTCCGAGCGTTCCATCAGC	CAGCTCAGGGCATCAATTTCGCCACTCCAGCACCTCCGAGCATTCCATCAGC
TP118803	CAGCTCAGGGGTTACACCGCTGTTTACCGAGCAGGAAGTGTGGTAAATTCAGGC	CAGCTCAGGGGTTACACCGCTGTTTACCGAGCAAGAAGTGTGGTAAATTCAGGC
TP118827	CAGCTCAGGTGAACCAGAAACCGTGCTCAGCTGACTATAAGTTGTACCTGCAACTTGTAGGGAT	CAGCTCAGGTGAACCAGAAACCGGGCTCAGCTGACTATAAGTTGTACCTGCAACTTGTAGGGAT
TP118849	CTGCTCAGTAGTGTGCGTTGTTGTATTCTTGGCTTCCGGCAAGAGTAACGCCGGTCACAGAGGC	CAGCTCAGTAGTGTGCGTTGTTGTATTCTTGGCTTCCGGCAAGAGTAACGCCGGTCACAGAGGC
TP118932	CAGCTCATAATCACCGGCCGCCGTTCTGCCTCCTGCCGACGCGCGCCTCGGCGGGTTCAAGC	CAGCTCATAATCACCAGCCGCCGTTCTGCCTCCTGCCGACGCGCGCCTCGGCGGGTTCAAGC
TP119036	CAGCTCATCAGGATCCACCAACTTCGCTTCCCTTTCCCTGCTCGC	CAGCTCATCAGGATCCACCAACTTCGCTCCCCTTTCCCTGCTCGC
TP119133	CAGCTCATCGCGCTCGCCGCGCTCCGCGACCATCTCGCCGCCGCCGACCCGGC	CAGCTCATCGCGCTCGCCGCGCTCCGCGACCAGCTCGCCGCCGCCGACCCGGC
TP119145	CAGCTCATCGGCGTGCGCATCCTGGAGCGCTTCGCCAACAACAAGCGCTCGGAGCGCGACACGC	CAGCTCATCGGCGTGCGCATCCTGGAGCGCTTCGCCAACAACAAGCGCTCCGAGCGCGACACGC
TP119832	CAGCTTCACCTGTCGGACAACCAGCTGACCGGACGCATCCCGCCGGAGCTGAGCAAGCTGAGCA	CAGCTCCACCTGTCGGACAACCAGCTGACCGGACGCATCCCGCCGGAGCTGAGCAAGCTGAGCA
TP119858	CAGCTCCACGCTCGCGTCCTCGTCTGCCCGCACCCGGTCCTCCTCACGC	CAGCTCCACGCCCGCGTCCTCGTCTGCCCGCACCCGGTCCTCCTCACGC
TP119868	CAGCTCCACGCCTGCGCCGCCAAGCTCGGCCTCTGCTCCAACGTCTTCGTCGGC	CAGCTCCACGCCTGCGCCGCCAAGCTCGGCCTCTGCTCCAACGTCTTCGTCCGC
TP119909	CAGCTCCACGTCACCTGCGGCCTTGCAAGAGGAGCTTCAGGAAAGGCCTGCGC	CAGCTCCACGTCACCTGAGGCCTTGCAAGAGGAGCTTCAGGAAAGGCCTGCGC
TP119962	CAGCTCCAGAAAGTCCCTGTTCACCACCGTTGCCTCTTCCATAGGTGATGGATTCACACGCTCA	CAGCTCCAGAAAGTCCCTGTTCACCACCGTTGCCTCTTCCATAGGTGATGGATTAACACGCTCA
TP120023	CAGCTCCAGCGCCGTCTCCGCGCTCACCTTCCTCCACAGC	CAGCTCCAGCACCGTCTCCGCGCTCACCTTCCTCCACAGC
TP120101	CAGCTCCAGCGCGTGGAGAGGCTCTCCGCGCCCGACGCAGGCTCGGCGGAGC	CAGCTCCAGCGCGTGGAGAGGCTCTCCGCGCCCGACACAGGCTCGGCGGAGC
TP120112	CAGCTCCAGCGGGCAGATGACGACGAGCGGGCACTTGGTGC	CAGCTCCAGCGGGCAGATGACGACGAACGGGCACTTGGTGC
TP120123	CAGCTCCAGCTCCAGCTCCGTAAGTCTCTCCTCGATACATATCCACATGACTGGC	CAGCTCCAGCTCCAGCTCCGTAAGTCTCTCCTCCATACATATCCACATGACTGGC
TP120212	CAGCTCCAGGTAGTCTAGCGCCGAGCGGCAGTAGTCGTTGTCCATCCTGTCTAGTGC	CAGCTCCAGGTAGTCTAGCGCCGAGCGGCAGTAGTCGTTGTCCATCCTGTCAAGTGC
TP120353	CAGCTCCGTCTAGGAGGAACGGGTACATCCGGATAGACTGCTTTGGGGGACTGAACCAGC	CAGCTCCATCTAGGAGGAACGGGTACATCCGGATAGACTGCTTTGGGGGACTGAACCAGC
TP120550	CAGCTCCCACGGCTCGATCCGGTTCAGGTCCACCTCCGCGATGTCCACGCCGC	CAGCTCCCACGGCTCGATCCGGTTCAGGTCCACCTCCGCGATGTCAACGCCGC
TP120718	CAGCTTCCCGCGGCAAGTGCCAGGCAGGTACGGGCTGACGGTGATCGGCTCGC	CAGCTCCCCGCGGCAAGTGCCAGGCAGGTACGGGCTGACGGTGATCGGCTCGC
TP120738	CAGCTCCCCGTCCACCACTGCCTCCTCGCCCTCCCCGGGGTCCGCAAGGAGC	CAGCTCCCCGTCCACCACTGCCTCCTCGCCCTGCCCGGGGTCCGCAAGGAGC
TP120810	CAGCTCCCGAGACAGCCATCATTCTCTCCACAAAGGGCAAAATGGGAATTGATTGGC	CAGCTCCCGAGACAGCCATCATTCCCTCCACAAAGGGCAAAATGGGAATTGATTGGC
TP120837	CAGCTCCCGCAGAAGTGTCCCGCCGACGAGTTGCGCGGCACGGCGTCGGCGCGC	CAGCTCCCGCAGAAGTGGCCCGCCGACGAGTTGCGCGGCACGGCGTCGGCGCGC
TP120853	CAGCTCCCGCCGCCCAGCACGCGGGCGCGTGCGTTCACCACGCCGTCCTCCGACACGAACCGC	CAGCTCCCGCCGCCCAGCACGCGGGCGCGCGCGTTCACCACGCCGTCCTCCGACACGAACCGC
TP120898	CAGCTCCCGGAAGCGCCGGGAAATTCTTGAAGTCCGCTGGGTTGGGAGCACGCACTGAGTAGCC	CAGCTCCCGGAAGCGCCGGGAAATTCTTGAAGTCCGCCGGGTTGGGAGCACGCACTGAGTAGCC
TP120906	CAGCTCCCGGAGCAAGTCAACGAGCTTCTCCTCGGCTTCCTCAAGGACCATCCCGTCGC	CAGCTCCCGGAGCAAGTCAACGAGCTCCTCCTCGGCTTCCTCAAGGACCATCCCGTCGC
TP120907	CAGCTCCCGGAGCAGGTCAACCAGGTCCTACTCGGCTTCCTCAAGGACCATCCCGTCGC	CAGCTCCCGGAGCAGGTCAACCAGCTCCTACTCGGCTTCCTCAAGGACCATCCCGTCGC
TP120910	CAGCTCCCGGATCATCGCGAAGATCCGCTTGCCCTTCACGTAGC	CAGCTCCCGGATCATCGCAAAGATCCGCTTGCCCTTCACGTAGC
TP120969	CAGCTCCCGTGGCCTCCGTCTTTGAATCGATGTAGCTGAGGAACAACAGCCAAGAACAGCTGAA	CAGCTCCCGTGGCCTCCGTCCTTGAATCGATGTAGCTGAGGAACAACAGCCAAGAACAGCTGAA
TP120993	CAGCTCCCTATGATCGGGTGCATCGGTGTGGAATGCATTGGCATTCGGC	CAGCTCCCTATGATCGGGTGCATCGGTGTGGAATGCATTGGCATTCAGC
TP121004	CAGCTCCCTCAGGTGTGGGGGTCATCGTCTCGCCTGCATGCGTGCCTCGTGCGTAACGC	CAGCTCCCTCAGGTGTGGGGGTCATCGTCTCGCCTGCATGCATGCCTCGTGCGTAACGC
TP121020	CAGCTCCCTCCCATGTCGCGGCACAGGAGAACGCATCGAGCACGAGC	CAGCTCCCTCCCATGTCGCGGCACAGGAGAACGCATCCAGCACGAGC
TP121033	CAGCTCCCTCCTGTCCTTGTCCGCGTCCTGTCCATGACAGTAACCGGC	CAGCTCCCTCCTGTCCGTGTCCGCGTCCTGTCCATGACAGTAACCGGC
TP121080	CAGCTCCCTGCGTGTGGCCGCGGCTTCCCTGTCTCCGCTTTCCTGTGCCGATCGGTGTGCCCGT	CAGCTCCCTGCGTGCGGCCGCGGCTTCCCTGTCTCCGCTTTCCTGTGCCGATCGGTGTGCCCGT
TP121151	CAGCTCCGACAGCGTCTCCGGTATGGGTCCCGTCAGCCGGTTCCCCTGC	CAGCTCCGACAGCGTCTCCGGGATGGGTCCCGTCAGCCGGTTCCCCTGC
TP121171	CAGCTCCGACCGGAGCATGGACGAGTTGGTGGCGTTCGTGCGCGCCGGTGC	CAGCTCCGACCGGAGCATGGACGAGTTGGTGGCGTTCGTGCGCGCCGGGGC
TP121228	CAGCTCCGAGATGTCGACGTGGTCGACCTCCAAACCCGGGATGGACTCCTTGCAAATCTCCGCG	CAGCTCCGAGATGTCGACGTGGTCGACCTCCAAACCCGGGATGGACTCCCTGCAAATCTCCGCG
TP121305	CAGCTCCGCAACGTCTTCTTCGCTTCCCTGCTGGTTGTGCCTGCGGC	CAGCTCCGCAACGTCTTCTTCGCTTCCCTGCTGGCTGTGCCTGCGGC
TP121328	CAGCTCCGCAGGGGAGCGAGGTCCATGCCGCGACGTGTAACGCAGTGGATTTCATCAGGC	CAGCTCCGCAGGGGAGCGAGGTCCATGCCGCGACATGTAACGCAGTGGATTTCATCAGGC
TP121511	CAGCTCCGCGCCTGTGCCCGCACGCGCGTTGGCCGGCATGATGAGGCTGTGGCACCGGCCGCCA	CAGCTCCGCGCCTGTGCCCGCACGCACGTTGGCCGGCATGATGAGGCTGTGGCACCGGCCGCCA
TP121513	CAGCTCCGCGCTCTACATCGGCGGCAGGAGGCCACGCGGGTGCTCCAGCTCGAGAGGCGGTTCG	CAGCTCCGCGCTCTACAACGGCGGCAGGAGGCCACGCGGGTGCTCCAGCTCGAGAGGCGGTTCG
TP121522	CAGCTCCGCGGCGCCAGGCGTGGGTCTCCCTCCAGGGCCGCCTCGTCGGCGCCGAGGAGGCGAC	CAGCTCCGCGGCGCCAGGCGTGGGTCTCCCTACAGGGCCGCCTCGTCGGCGCCGAGGAGGCGAC
TP121621	CAGCTCCGGGTGCCGGAGCTCGTGCGACGTCTCACGCGTCGTCGTCGTCGTCGTGTCTTGTCCG	CAGCTCCGGATGCCGGAGCTCGTGCGACGTCTCACGCGTCGTCGTCGTCGTCGTGTCTTGTCCG
TP121624	CAGCTCCGGATGCTCCCCGTCTCCGACGACGCCAGCCCGCCGCTCCAGCTG	CAGCTCCGGATGCTCCCCGCCTCCGACGACGCCAGCCCGCCGCTCCAGCTG
TP121667	CAGCTCCGGCATGGTAGGGTGCGGGTACTCCTCTTTCGGCACCTCCTCCTCCAACCACCGTGCA	CAGCTCCGGCATGGTAGGGTGCGGATACTCCTCTTTCGGCACCTCCTCCTCCAACCACCGTGCA
TP121743	CAGCTCCGGCGCGTTGCGAAGCGGCAGGTGGACTACATCCTGGGCGACAACCCGC	CAGCTCCGGCGCGTGGCGAAGCGGCAGGTGGACTACATCCTGGGCGACAACCCGC
TP121806	CAGCTCCGGGAAGATGGCGTACCGGTCGGTGACGGCGAAGTCGTGCATGAATGACGGC	CAGCTCCGGGAAGATGGCGTACCGGTCGGTGACGGCGAAGTCGTGCATGAAGGACGGC
TP121856	CAGCTCCGGGTACTTGAGCTTGCTGACGGAGCCGGAGGAGGAGGAGGAGTCCTCGTCCATCAGC	CAGCTCCGGGTACTTGAGCTTGCTGACGGAGCCGGAGAAGGAGGAGGAGTCCTCGTCCATCAGC
TP121877	CAGCTCCGGTCATGCGTGCGTTGGCCCTGGGCGGCCACGCGAGAGCGCATCCCCTCCCAGCCGC	CAGCTCCGGTCATGCGTGCGTTGGCCCTGGGCGGCCACGCGAGAGCGCATCCCCTCCCAGCCAC
TP121957	CAGCTCCGTCGCCTCTCCTTCTCCGCGGGCGCTGTTCTTGC	CAGCTCCGTCGCCTCTCCTTCGCCGCGGGCGCTGTTCTTGC
TP122093	CAGCTCCTACACCACTGATCCTACACTTGACAGCGAATACGCCGAGAAGCTGAGGACGCGC	CAGCTCCTACACCACTGATCCCACACTTGACAGCGAATACGCCGAGAAGCTGAGGACGCGC
TP122107	CAGCTCGTACGCTGATTTGGAAGGGTTCGTGAAGGAGATTCAGAAGCTTAGTTGAATTCAGGC	CAGCTCCTACGCTGATTTGGAAGGGTTCGTGAAGGAGATTCAGAAGCTTAGTTGAATTCAGGC
TP122235	CAGCTCCTCCAGCGTCAGCGACAGGATGGACGACTGCCGCGCCAACGGATCGGCTGGCTCCGCC	CAGCTCCTCCAGCGTCAGCGACAGGATGGACGACTGCCGCGCCAACGGATCGGCTGGATCCGCC
TP122237	CAGCTCCTCCAGCTTCCGCTTGTTCGCCTCTATCTGCCTCCGTCGC	CAGCTCCTCCAGCTTCCGCTTATTCGCCTCTATCTGCCTCCGTCGC
TP122247	CAGCTCCTCCATGGCATGTCGATCTCTTCTTTTGCCAGCACAGCGACATGCATTTCTGAGC	CAGCTCCTCCATGGCAGGTCGATCTCTTCTTTTGCCAGCACAGCGACATGCATTTCTGAGC
TP122255	CAGCTCCTCCCATGGCTCCAACACGCTCTCGCTAGCCTTGCGC	CAGCTCCTCCCATGGCTCCAACACGCTCTCGCTAGCCTTGAGC
TP122358	CAGCTCCTCCTCCATGGCGATCCACGCGCGGTAGATGGTGGGCCGGTGCGCGCCGC	CAGCTCCTCCTCCATGGCGATCCACGCGCGATAGATGGTGGGCCGGTGCGCGCCGC
TP122398	CAGCTCCTCCTCTCCTTCATACCGGGCTTCCATGACATGGCGTGGCTCTCCGTCGTCGC	CAGCTCCTCCTCTCCTTCATACCGGACTTCCATGACATGGCGTGGCTCTCCGTCGTCGC
TP122414	CAGCTCCTCCTTGAGCTTGTAGTAGATCTGCGCGAACACCGCCTTGGTGTCGCCGCCGGCCGCC	CAGCTCCTCCTTGAGCTTGTAGTAGATCTGCGCGAACACCGCCTTGGTGTCGCCGCAGGCCGCC
TP122450	CAGCTCCTGGAGACTCGCCATGGGGGGTCGATTGGAATCCAGCAAGGC	CAGCTCCTCGAGACTCGCCATGGGGGGTCGATTGGAATCCAGCAAGGC
TP122499	CAGCTCCTCGCTGAACACAGCGGAATGTTGTGGCTCCACACACTGC	CAGCTCCTCGCTGAACACAGCGGAATGCTGTGGCTCCACACACTGC
TP122509	CAGCTCCTCGGTTCCATGGCGGAGGCAAAGATGGACTGCATCACGC	CAGCTCCTCGGCTCCATGGCGGAGGCAAAGATGGACTGCATCACGC
TP122527	CAGCTCCTCGTCCGCTACAGGAAGAAGATAGCTTTCAGGTGCGCACAGC	CAGCTCCTCGTCCGCGACAGGAAGAAGATAGCTTTCAGGTGCGCACAGC
TP122531	CAGCTCCTCGTCCTCCACCGACGAGCCCGAGCCGCGCCGCATCCGCGCGGAGGCCCACTGTCCG	CAGCTCCTCGTCCTCCACCGACGAACCCGAGCCGCGCCGCATCCGCGCGGAGGCCCACTGTCCG
TP122534	CAGCTCCTCGTCGAGCACCCGGAGCTCCGCGGCCGCGCCGTGCTCGTGCAGATTGCCAACCCGG	CAGCTCCTCGTCGAGCACCCGGAGCTCCGCGGCCGCGCCGTGCTCGTGCAGATCGCCAACCCGG
TP122538	CAGCTCTTCGTCGGGGGCCGGCTCGTGGGCGGCGCCGACGAGGTCCGCCGGC	CAGCTCCTCGTCGGGGGCCGGCTCGTGGGCGGCGCCGACGAGGTCCGCCGGC
TP122710	CAGCTCCTGCCGTTCGTTGTTATCCTTGCAAATTCTTTCTTTTTACTCACTTTGTTCTTATCCA	CAGCTCCTGCCGTTCGGTGTTATCCTTGCAAATTCTTTCTTTTTACTCACTTTGTTCTTATCCA
TP122713	CAGCTCCTGCCTCAGCCGTCATCACAGCAACGCAGGCCGGAGCGAGGTGCTGGGGAACGAAGCT	CAGCTCCTGCCTCAGCCGTCATCACAGCAACGCAGGCCGGAGCGAGGTGCTGAGGAACGAAGCT
TP122935	CAGCTCCTTCATGAAGCAGGCGAAGAAGGTGAACGAGCTGGACCCGC	CAGCTCCTTCATGAAGCAGGCCAAGAAGGTGAACGAGCTGGACCCGC
TP123027	CAGCTCCTTGCGGACCCCGGGGAGGGCGAGGAGGCAGTGGTGGACGGGGAGC	CAGCTCCTTGCGGACCCCGGGCAGGGCGAGGAGGCAGTGGTGGACGGGGAGC
TP123091	CAGCTCGAAACAAAGGCCAACGGGACCAGGGCGCTCAAGTTAGACCAGCTGTCGCCCATGC	CAGCTCGAAACAAAGGCCAACGGGACCAGGGCGCTCAAGCTAGACCAGCTGTCGCCCATGC
TP123152	CAGCTCGAACTGATGCCTCAGGGCACACGAGCACCACGAACGCATCTGCTGGTACGACATCTGC	CAGCTCGAACTGATGCCTCAGGGCACACGAGCACCACGAACGCATCTGCCGGTACGACATCTGC
TP123160	CAGCTCGAAGAAGCCGCCCTGGATTCCCGCGATCCTGAACGCCTCGGCCGCGTTCACCTTGC	CAGCTCGAAGAAGCCACCCTGGATTCCCGCGATCCTGAACGCCTCGGCCGCGTTCACCTTGC
TP123327	CAGCTCGACCTCTGCCATGGTGATGTTGGTGCAGGGCACGGTGTCGC	CAGCTCGACCTCGGCCATGGTGATGTTGGTGCAGGGCACGGTGTCGC
TP123396	CAGCTCGACGCGGCGGCCGGGTCAAGAGAACGAAGAGAGAGGCGAAGTCGCCCAGGC	CAGCTCGACGCGGCGGCCGGGTCAAGAGAACGAAGAGAGAGGCGAAGTCGCCCACGC
TP123564	CAGCTCGAGCAATAGAGGACGTACGCCTCGGCGCGGTCGTCTAGACGGC	CAGCTCGAGCAATAGAGGACGTACGCCGCGGCGCGGTCGTCTAGACGGC
TP123623	CAGCTCGAGCGCGGCGATGTTCTTGTCGGATGAGTGGACCATTAGTTCACGGTGGCGC	CAGCTCGAGCGCGGCCATGTTCTTGTCGGATGAGTGGACCATTAGTTCACGGTGGCGC
TP123638	CAGCTCGAGCGGGTGGTGCGACGCCGGCGACACCAATGCGGTTACCTTGAGCGCCACCGTGGCG	CAGCTCGAGCGGGTGGTGCGACGCCGGCGACACCAATGCGGTGACCTTGAGCGCCACCGTGGCG
TP123657	CAGCTCGAGCTCGTACAGAGAAACGCCAGGCTGAAGCCGCTCAGCGGGC	CAGCTCGAGCTCGTACAGAGAAACGCCAGACTGAAGCCGCTCAGCGGGC
TP123823	CAGCTCGATGTTCTTCTTGAACACCCTGCACAGCACCCACTCGTCCTGC	CAGCTCGATATTCTTCTTGAACACCCTGCACAGCACCCACTCGTCCTGC
TP123897	CAGCTCGATCTCCGTCTTGAACTCCTGCCCGCCCTGCATGGACCCTTGC	CAGCTCGATCTCCGTCTTGAACTCCTGCCCGCCCTGCATGGACCCCTGC
TP124040	CAGCTCGCAAGTGTGACTGCGGATGTATCTTCTGACTAGGATGATTCCACATGGCTAAACTTGG	CAGCTCGCAAGTGTGACTCCGGATGTATCTTCTGACTAGGATGATTCCACATGGCTAAACTTGG
TP124115	CAGCTCGCAGATGCTCTCGGGTATCTCGCCGGCGAGCATGTTGTGCGCGACGTCGAGC	CAGCTCGCAGATACTCTCGGGTATCTCGCCGGCGAGCATGTTGTGCGCGACGTCGAGC
TP124316	CAGCTCGCCCAGGAACGCGGCGTCGTTGCATATCACGGCATGAGATGACGCGTCCTTGGACGCG	CAGCTCGCCCAGGAACGCGGCGTCGTTGCATATCACGGCATGAGATGACGCGTCCCTGGACGCG
TP124395	CAGCTCGCCCTTGTACACGACGCCGAAGCCGCCGGACCCCAGCTCCGTGGCGTAGTTCCGGGTG	CAGCTCGCCCTTGTACACGACGCCGAAGCCGCCGGACCCCAGCTCCGTGGAGTAGTTCCGGGTG
TP124408	CAGCTGGCCGACGCGCACCCGCCGTCCCTGGCGTTGTCGAAGTCCGGCACGAACCCCATGAATA	CAGCTCGCCGACGCGCACCCGCCGTCCCTGGCGTTGTCGAAGTCCGGCACGAACCCCATGAATA
TP124416	CAGCTCGCCGAGCTGGTGCAGGGCGTCTACTCCAACTACGTCGTCCACAAGC	CAGCTCGCCGAGCAGGTGCAGGGCGTCTACTCCAACTACGTCGTCCACAAGC
TP124422	CAGCTCGCCGAGGAACTTGCCCTCAAGAGGGGTATCTCGGTTGGGGC	CAGCTCGCCGAGGAACTTGCCCTCAAGAGAGGTATCTCGGTTGGGGC
TP124427	CAGCTCGCCGAGGCCGACCTCGAAGCGCCCGTAACCGACTGCGTGATCTCCGTGCCCTGCTACT	CAGCTCGCCGAGGCCGACCTCGAAGCGCCCATAACCGACTGCGTGATCTCCGTGCCCTGCTACT
TP124448	CAGCTCGCCGCAGGCAAAGGTGTGTCGCGACGGTGTGCAGGCGACAGTGCTGTTGTTTTGC	CAGCTCGCCGCAGGCAAAGGTGTGTCGCGACGGTGTGCAGGCGACAGTGCTATTGTTTTGC
TP124458	CAGCTCGCCGCCCTGGGTGACCTCCACGGAGTAGGGCTCGATCCCCAGCTTGC	CAGCTCGCCGCCCTGAGTGACCTCCACGGAGTAGGGCTCGATCCCCAGCTTGC
TP124572	CAGCTCGCTGGCGGGGGTGACCTCCACGGCGTGCGGCTCGATCCCCAGCTTGC	CAGCTCGCCGGCGGGGGTGACCTCCACGGCGTGCGGCTCGATCCCCAGCTTGC
TP124695	CAGCTCGCGAAGCGCGGCGGCCTCGCGGGGCGACGGGCGCAGGGCGCGTCGC	CAGCTCGCGAAGCGCGGCGACCTCGCGGGGCGACGGGCGCAGGGCGCGTCGC
TP124718	CAGCTCGCGAGACGGCGAGCCAAATCGCGCCGACGCCATGGATCGCGAGTGGGGCTCCAAGCCC	CAGCTCGCGAGACGGCAAGCCAAATCGCGCCGACGCCATGGATCGCGAGTGGGGCTCCAAGCCC
TP124735	CAGCTCGCGATCAATCCGTGGAGGGCGGCTTCCGAGATGTTGATGC	CAGCTCGCGATCAATCCGTGGAGGGCGGCTTCTGAGATGTTGATGC
TP124763	CAGCTCGCGCATCTGGGCGTGGCCGTCCTCGCGGAATTCCATCAGGTGGCGCACTCGGTACGGC	CAGCTCGCGCATCTGGGCGTGGCCGTCCTCGCGGAATTCCATCAGGTCGCGCACTCGGTACGGC
TP124790	CAGCTCTCGCCTAACCTCCTCATAGGATGCATTGTGTTCAGCTGAGAGC	CAGCTCGCGCCTAACCTCCTCATAGGATGCATTGTGTTCAGCTGAGAGC
TP124843	CTGCTCGCGCTGTTGACTTGTGCGCGCGGGCGCTGTTAACGC	CAGCTCGCGCTGTTGACTTGTGCGCGCGGGCGCTGTTAACGC
TP124855	CAGCTCGCGGAGGAGATGCGCGCGTGGAAGAGCAGGCACCGGGAGAAGGC	CAGCTCGCGGAGGAGATGCACGCGTGGAAGAGCAGGCACCGGGAGAAGGC
TP124873	CAGCTCGCGGCGATCGAGCTCCTCGGAGGCGAGCTGACGAGGAAGAAGAAGCAGGTAGC	CAGCTCGCGGCGATCGAGCACCTCGGAGGCGAGCTGACGAGGAAGAAGAAGCAGGTAGC
TP124967	CAGCTCGCGTTCCCGCACCTGCGGCCTCCCGACCCGACGTCGATCGACGGCCGCCGGGGTCCGG	CAGCTCGCGTTCCCGCACCTGCGGCCTCCCGACCCGACGTCCATCGACGGCCGCCGGGGTCCGG
TP124975	CAGCTCGCGTTGGAGCGTGGATTGCCTGCCATGATTGGGGCGCTTGGTGCTCGCAGGC	CAGCTCGCGTTGGAGCGTGGATTGCCTGCCATGATTGGAGCGCTTGGTGCTCGCAGGC
TP124989	CAGCTCGCTAATCTGATGGAGGATAAGGAGGGGGCGGATGTCATGTTCAGTGTCGCCGGAGAGT	CAGCTCGCTAATCTGATGGAGGATAAGGAGGGGGCGGATGTCATGTTCAGTGTCGCCGGAGAGA
TP125007	CAGCTCGCTCAGCATGCACAAGCACCTTCGCCGCAGTCCGGACTTCAGATCGCTCAGCGACGAC	CAGCTCGCTCAGCATGCACAAGCACCTTCGCCGCAGTCAGGACTTCAGATCGCTCAGCGACGAC
TP125028	CAGCTCGCTCCGGAGTCCCCGCCACACGCATGAGCCGGGGGCTTGGAAGCAACGCACGGCAAGC	CAGCTCGCTCCGGAGTCCCCACCACACGCATGAGCCGGGGGCTTGGAAGCAACGCACGGCAAGC
TP125056	CAGCTCGCTCTCGCCTTCCCGTGCATGAGGAGAACAACCATTAACCGACAAGC	CAGCTCGCTCTCGCCTTCCCGTGCACGAGGAGAACAACCATTAACCGACAAGC
TP125080	CAGCTCGCTCTTGTTGTTCATGTCTTCGAGGACGAGCTCGTAGGGAACACCTTTCAGGCGCAGG	CAGCTCGCTCTTGTTGTTCATGTCTTCGAGAACGAGCTCGTAGGGAACACCTTTCAGGCGCAGG
TP125148	CAGCTCGGAACCATTGACGTCGTAGATCATGTGCGTGCTCGCCTGGATGAGGC	CAGCTCGGAACCATTGACGTCGTAGATCATGTGCGTGCCCGCCTGGATGAGGC
TP125164	CAGCTCGGACCGGAGCATGGACGAGTTCGTGGAGTTCGTGCGTGCCGGAGC	CAGCTCGGACAGGAGCATGGACGAGTTCGTGGAGTTCGTGCGTGCCGGAGC
TP125433	CAGCTCGGCGAACGCCCAGTGGCCCAGGTACTCGGTCGGGATCACGAACCGTCGCATCTCGTCG	CAGCTCGGCGAACGCCCAGTGGCCCAGGTACTCGGTCGGGATCACGAACCGCCGCATCTCGTCG
TP125464	CAGCTCGGCGATCGTCTTGTGGAACACGGCCTCGTCCTGCTGGATCAGGTGGTCGCCCAGC	CAGCTCGGCGATCGTCTTGTGGAACACGGCCTCGTCCTGCGGGATCAGGTGGTCGCCCAGC
TP125492	CAGCTCGGCGCGAAGGAGAGAGAAGAAGGAGACGGGCTGGCCTGGGC	CAGCTCGGCGCGAAGGAGAGAGAAGAAGAAGACGGGCTGGCCTGGGC
TP125494	CAGCTCGGCGCGATGCTGGTGACCGTGGCCGCCGCGCCGGAGCTGTCGATGC	CAGCTCGGCGCGATGCTGGTCACCGTGGCCGCCGCGCCGGAGCTGTCGATGC
TP125560	CAGCTCGGCGGTGTCGAGCCTGATCGGGTGCGCGACGTACGTGATGCCCGGGAGCACGCAGAGC	CAGCTCGGCGGTGTCGAGCCTGATCGGGTGCGCGACGTACGTGATGCCCGGGAGCACACAGAGC
TP125565	CAGCTCGGCGTACTTGACCCTTCTCCATCCGAACACGAACGCGGCGGC	CAGCTCGGCGTACTTGACCCTTCTCCATCCGAACACGAACGCCGCGGC
TP125568	CAGCTCGGCGTCATCATGCGCGGCACGGAGGGCATCCGCAAGCTGGAGAAGTACTTGGCACCTA	CAGCTCGGCGTCATCATGCGCGGCACGGAGGGCATCCGCAAGCTGGAGAAGTACTCGGCACCTA
TP125569	CAGCTCGGCGTCCCGGATCGCCACCGCCTTGCTCGCCTCCACCTCGGCCACCTTCGCCTGC	CAGCTCGGCGTCCCGGATCGCCACCGCCTTGCTCGCCTCCACCTCCGCCACCTTCGCCTGC
TP125598	CAGCTCGGCTAGAGCGGCTCGCACGCATTTGTAGCCAGCCATGTCAAGCGATGGTTCTTTCTCA	CAGCTCGGCTAGAGCGGCTCACACGCATTTGTAGCCAGCCATGTCAAGCGATGGTTCTTTCTCA
TP125659	CAGCTCGGGACAGGGCGAACGTCGTGTGCGGCGTGCCTCGTCAAGTACTGAGC	CAGCTCGGGACAGGGCAAACGTCGTGTGCGGCGTGCCTCGTCAAGTACTGAGC
TP125662	CAGCTCGGGACGGTAACCAGTATCAGGTCACAGCGCACCTGCACGGC	CAGCTCGGGACGGTAACCAGTATCAGCTCACAGCGCACCTGCACGGC
TP125727	CAGCTCGGGCGGTCGGAGGGTGGCGGCGCCGCCCGCTGGTGCGCCTGGGGC	CAGCTCGGGCGGTCGGAGGGCGGCGGCGCCGCCCGCTGGTGCGCCTGGGGC
TP125895	CAGCTCGGTGCATTAGCTAGCTAGCAGAGCTAGCAATGGCTCAGGTCGCCGGCATGGGCGTGGC	CAGCTCGGTGCATTAGCTAGCTAGCAGAGCTAGCAATGGCTCAGGTCGCCGGCATGGGCATGGC
TP125897	CAGCTCGGTGCCCTTGGGGATGCGGTAGCCGTTGACCTCACAGTCCTGGCTGGCCATGCGTGGC	CAGCTCGGTGCCCTTGGGGATGCGGTAGCCGTTGACCTCACAGTCCTCGCTGGCCATGCGTGGC
TP125931	CAGCTCGGTGTCGGCGGACGAGCACGAGGCGGTGATCAGGGAGCTGACCCGTGGGCACGAGCTC	CAGCTCGGTGTCGGCGGACGAGCACGAGGCGGTGATCAGGGAGCTGACCCGCGGGCACGAGCTC
TP125949	CAGCTCGGTTCCCTGCACTGCTGATCGAGCTTTCACGGTAGC	CAGCTCGGTTCCCTGCACTGCTGATCGAGCCTTCACGGTAGC
TP125997	CAGCTCGTACCATATCATGTCCGTGGTGGTGGCGGTCATGCTCTGGGC	CAGCTCGTACCATATCATGTCCGTGGTGGCGGCGGTCATGCTCTGGGC
TP126003	CAGCTCGTACCGTTTCCTCACCGGCGACCTCAAGGAGTTTAGCCGGCTCAACGACGAGGCCTGG	CAGCTCGTACCGCTTCCTCACCGGCGACCTCAAGGAGTTTAGCCGGCTCAACGACGAGGCCTGG
TP126060	CAGCTCGTATGCAAGACAAATTGCAACGCGCCATGTAGGCGCAATATCTTACTCCGGCAAGGC	CAGCTCGTATGCAAGACAAATGGCAACGCGCCATGTAGGCGCAATATCTTACTCCGGCAAGGC
TP126168	CAGCTCGTCCCCCGCGGCCACGCGTCCCCGGCATCAGCTCGTCTACGTGC	CAGCTCGTCCCCCGCGGCCACGCGCCCCCGGCATCAGCTCGTCTACGTGC
TP126204	CAGCTCGTCCGCTCCCGCCTCCAGCTCGCGAAGATCGCCACGCTCAGCCTCGTCTTCTGCGGCT	CAGCTCGTCCGCTCCCGCCTCCAGCTCGCAAAGATCGCCACGCTCAGCCTCGTCTTCTGCGGCT
TP126217	CAGCTCGTCCGGTTCGCGTGCGGCGGGTTCGCGCTGTCGTGGGGCGCCAACCACCTGCTGGTGG	CAGCTCGTCCGGTTCGCGTGCGGCGGGTTCGCGCTGTCGTGGGGCGCCAACCACCTGCTGGCGG
TP126410	CAGCTCGTCGTCCGCGGCAACCCGTCGCTTTCCGGCACGC	CAGCTCGTCGTCCGCGGCAACCCGTCGCTGTCCGGCACGC
TP126412	CAGCTCGTCGTCCGGCCGCGACGCGCACCGCTCCAGCGCCGCCGCCGC	CAGCTCGTCGTCCGGCCGCGACGCGCACCGCTCCAGCGCCGCCACCGC
TP126416	CAGCTCGTCGTCGAGCGCGTAGAGCCTGAACTGGATGCGGTGCCCGCGCGACGTCGGTACGGGC	CAGCTCGTCGTCGAGCGCGTAGAGCCTGAACTGGATGCGGTGCCCGCGCGACGTCGGGACGGGC
TP126419	CAGCTCGTCGTCGCGGCCGTGGAAGATGGCGACCTTGCAGGCGAGCTGGTCGGCGACGACGTCG	CAGCTCGTCGTCGCGGCCGTGGAAGATGGCCACCTTGCAGGCGAGCTGGTCGGCGACGACGTCG
TP126472	CAGCTCGTGAAACTCGCAGGCCAGCGAAACTAGCCTGGCGCCGCGGTTCTCCCCGCTGATGGAT	CAGCTCGTGAAACTCGCAGGCCAGCGAAACCAGCCTGGCGCCGCGGTTCTCCCCGCTGATGGAT
TP126485	CAGCTCGTGAGCGCACAGGCCTAGGGCCGTGCTCCTGAATCCTGGACAGCGATGGAGATCCGCT	CAGCTCGTGAGCGCACAGGCCTAGGGCCATGCTCCTGAATCCTGGACAGCGATGGAGATCCGCT
TP126488	CAGCTGGTGAGGTTCTTCATGAGCCGGAACCTGGTGGTGGAGGGCCTGCGGGTGGAGAACAGCC	CAGCTCGTGAGGTTCTTCATGAGCCGGAACCTGGTGGTGGAGGGCCTGCGGGTGGAGAACAGCC
TP126498	CAGCTCGTGCAAAGGAGTAGCCCCATTCTCCTGTTAGTGGCGGAGCCACGTGGGGTCCTGGATG	CAGCTCGTGCAAAGGAGTAGCCCCATTCTCCTGTTAGGGGCGGAGCCACGTGGGGTCCTGGATG
TP126500	CAGCTCGTGCCACTAGAAGCTAAGCTGAAAATTGCAAATAAACAAAACGTAGCCGCGCGGC	CAGCTCGTGCAACTAGAAGCTAAGCTGAAAATTGCAAATAAACAAAACGTAGCCGCGCGGC
TP126509	CAGCTCGTGCACGTTCTTGACCTTGACCTTTTGGCTAGCACATGCATAGC	CAGCTCGTGCACGTTCTTGACCTTGACCTTTTGACTAGCACATGCATAGC
TP126511	CAGCTCGTGCGGAAGGTGTGCGGCAACGGGGCCAGGGATCTCATCCTCGGCGTCGAGCGGTACT	CAGCTCGTGCAGAAGGTGTGCGGCAACGGGGCCAGGGATCTCATCCTCGGCGTCGAGCGGTACT
TP126541	CAGCTCGTGCCTGACTACCTGCTATTGTGCTTAGGAGAGAGAGGGAGGATGGGATGTGC	CAGCTCGTGCCTGACTACCTGCTATTGTGCTTAGGAGAGAGAGAGAGGATGGGATGTGC
TP126543	CAGCTCGTGCGAGCCGAGGCGGCGGCAAGGATGTGGCCGCGGC	CAGCTCGTGCGAGCCGAGGCGGCGGCAAGGACGTGGCCGCGGC
TP126550	CAGCTCGTGCGCCCTCGCCGCTCGCATCTCGCCCGCAGTCGC	CAGCTCGTGCGCCCTCGCCGCGCGCATCTCGCCCGCAGTCGC
TP126595	CAGCTCGTGGAGGAGGCGTGGGAGGTGGTCAACGAGAGCTTCCTCCGCGACGCCGGC	CAGCTCGTGGAGGAGGCGTGGGAGGTGGTCAACGAGAGCTTCCTCCCCGACGCCGGC
TP126632	CAGCTCGTGGTCGGGTGTCGGCTTGTCTTGGCGTAGTTGTTGTGGCTGAGGTCGC	CAGCTCGTGGTCGGGTGTCGGCTTGTCTTGGCGCAGTTGTTGTGGCTGAGGTCGC
TP126688	CAGCTCGTTATTGCAACCATGGCGTCGTCGCCGCAGGTAGATGCCGCCAGC	CAGCTCGTTATTGCAACCATGGCGTCATCGCCGCAGGTAGATGCCGCCAGC
TP126736	CAGCTCGTTCTGCCCTTTGACGAGCCTCCCTCTCAGCTCGCATGCGTGCTTCAGTAGC	CAGCTCGTTCTGCCCTTTGACGAGCCTCCCTCTCAGCTCGCATACGTGCTTCAGTAGC
TP126809	CAGCTCTAAACGATGTTCCGCGTTACTCTCTCATGACCTCTAGCTCCGCTACTGCGTATGGGC	CAGCTCTAAACGATGTTCCGCGTTACTCTCTCATGACCTCTAGCTCCGCCACTGCGTATGGGC
TP126852	CAGCTCTAATCGCCGTTATGGCGTCCTTCGCCGTGACTGGCATGGTGCAAGGTGCGCGCACGCA	CAGCTCTAATCGCCGTTATGGCGTCCTTCGCCGTGACTGGCATGGTGCAAAGTGCGCGCACGCA
TP126878	CAGCTCTACGGGCCTCTAGCGGAGGGAAACAACTGGGAGTCCATAACAGTTGAAGACATGC	CAGCTCTACAGGCCTCTAGCGGAGGGAAACAACTGGGAGTCCATAACAGTTGAAGACATGC
TP126909	CAGCTCTACGACATCTGCATCATCTGCATCTACATCGACGGCGAGCTTTGCCGGCGCAAGC	CAGCTCTACGACATCTGCATCATCTGCATCTACATCGACGGCGAGCTTTGCCAGCGCAAGC
TP126915	CAGCTCTACGCATCCAACTCCACCGCCTTCTTCGACGACTTCGGCCGCGCCATGGAGAAGCTCA	CAGCTCTACGCATCCAACTCCACCGCATTCTTCGACGACTTCGGCCGCGCCATGGAGAAGCTCA
TP127028	CAGCTCTATACCCGACGCTTCGCTCGTCGACGAATACCGGC	CAGCTCTATACCCGACGCTTCGCTCGTCGACAAATACCGGC
TP127119	CAGCTCTCACGCTCGCTGTTTCGAAATTGGCGTGAGGGGGAGAGAGAAGAGAGGGGCGGAGAGG	CAGCTCTCACGCTCGCTGTTTCGAAATTGGCGTGAGGGGGAGAGAGAAGAGAAGGGCGGAGAGG
TP127232	CAGCTCTCCCAGGCGTCCGATTTTGTGAGCCTGGGGCTGGATGCTG	CAGCTCTCCCAGACGTCCGATTTTGTGAGCCTGGGGCTGGATGCTG
TP127276	CAGCTCTCCGACGCCGGGCTGGCCTCGCTCGCCGCCGCCTCGCCGGTGC	CAGCTCTCCGACGCCGGGCTGGCCTCGCTCGCCGCCGCCGCGCCGGTGC
[truncated: 1,105 more rows]
