# Supplementary material for: A High-Density Linkage Map of the Forage Grass Eragrostis curvula and Localization of the Diplospory Locus
Source: Front Plant Sci. 2019 Jul 12;10:918. doi: 10.3389/fpls.2019.00918 (PMC6640543; doi:10.3389/fpls.2019.00918)
Supplement: TABLE S7 — Synteny between the E. curvula sexual genotype OTA-S linkage groups and the physical maps of Cenchrus americanus, Oryza sativa, Panicum hallii, Setaria italica, and Zea mays. [file Table_7.XLSX]

## Sheet: Hoja1
OTA-S				Cenchrus americanus (chromosomes)					OTA-S						Oryza sativa (chromosomes)									OTA-S					Panicum hallii (chromosomes)							OTA-S					Setaria italica (chromosomes)							OTA-S
LG	CM007982	CM007983	CM007984	CM007985	CM007986	CM007987	CM007988		LG	1	2	3	4	5	6	7	8	9	10	11	12	Others		LG	NC-038042	NC-038043	NC-038044	NC-038045	NC-038046	NC-038047	NC-038048	NC-038049	NC-038050	Others		LG	Scaffold_1	Scaffold_2	Scaffold_3	Scaffold_4	Scaffold_5	Scaffold_6	Scaffold_7	Scaffold_8	Scaffold_9			LG	1
1		10		3	3	1	1		1			11				1								1			1						15			1				1	1				12			1	7
2			1	1	7				2	1	1	8	1						1					2								2	9			2						1	1		8			2	2
3	1		10		1				3				9	1	2		1							3		1					15		1			3		4	3		1		15		1			3	3
4		7	1	2	27	1	5		4	1	1	34		2	1	3				1				4	1		1	1	1	1	1	2	41			4	1	1		1				3	43			4	17
5		3	9	1	5	1	6		5	1	1			2	11	2		7	1					5		9	1	12	2		8		1			5	2	10	1	11	1		3					5
6		4	14	1	3	1	1		6	2	9		1				2	1	2					6	15	1			1	1	1		4			6	11		1	1	1	1			4			6	2
7			1	1	3	2	15		7		1					12	1							7		12		1	1	1		5	1			7	1	13	2	1	1							7	1
8	12	2		3		4	1		8	1		2		14										8			20		1		1		2			8	2	1	18	1	1		1		1			8
9	5	3	3	4			2		9				1			2	10	1	1					9		2			1	18	1					9	1	2				15	1		2			9	12
10			1		1	13	1		10	14	1						1	1	1					10			1		16				1			10		1	1		15				1			10	1
11		4	11						11		11	1	1	1	1	1	1		2					11	14			1			1		6			11	8	1		4					5			11	1
12	2	6	2	1	2	1	3		12	3			1	2	4	1		4	2		2			12		8	1	6					1			12		10		5	2		2		2			12	1
13	2	3	2	2	2	2	6		13		1			1	1		3	10	1		1			13	2	12		3	1	2	2		1	NW_020356287		13		14	1	3		2		2	4			13
14	1	3			15		1		14			13				1					2			14				1		1	1	1	15			14		1					1		16			14	9
15	2	3	2			10			15	8	1	1		2	2	2								15			2	2	10		2		2			15		2	2	2	11			1	1			15	1
16	2	1	3	3	1	3			16	3	2				1					6	2			16	2	1			4	2		8	2			16	2				4	1		9	1			16
17	2	1	8						17		7		1		1	2								17	12				1				1			17	9					3			2			17	1
1	1				2	6			18	5					1				1		1			18					11				1			18					8				1			18	1
19		1				11			19	9		1					1				1			19			1		8		1	1				19		1	1		12							19
20	2	2	6	3	1	1	1		20	2	2		2				2	1		1				20		1					12					20	1	1			1		8		1			20
21					1		12		21		1		1		1	5								21		10					1		1			21		10			2							21
22	1	1			1	8			22	5		2							1					22		2			9							22		1			9							22
23	2	2		1		1			23								4	1	1					23	1					3			2			23	1				5				1			23	2
24	2			1		2	2		24			1					1	1		3	3			24		1						5		NW_020356164		24			1				2	3				24
25	2		2	1					25					1						5				25								6				25								5				25
26	6		3			1			26	1		1	2	2										26	2		5		1		1					26	2		4		1							26
27		2				1			27						4				1					27				2								27				2	1							27
28									28													#N/A		28										#N/A		28		2										28
29	2								29					1										29			2									29			3									29
30				1					30						2									30		1				1						30						1						30
31	1			1	1		3		31				1	1		1				1				31		2						2				31		3							1			31
32		1		1		1	1		32	2	1					1								32	1				1				1			32	2				1							32
33				2					33												3			33			3									33			4									33	3
34		1							34						1		1							34				1		1						34						1						34
35									35													#N/A		35										#N/A		35										#N/A		35
36									36													#N/A		36										#N/A		36										#N/A		36
37									37													#N/A		37										#N/A		37										#N/A		37
38									38													#N/A		38										#N/A		38										#N/A		38
39						1			39	1														39					1							39					1				1			39
40					1				40			2												40									2			40									2			40
[truncated: 9 more columns]
