# Supplementary material for: A High-Density Linkage Map of the Forage Grass Eragrostis curvula and Localization of the Diplospory Locus
Source: Front Plant Sci. 2019 Jul 12;10:918. doi: 10.3389/fpls.2019.00918 (PMC6640543; doi:10.3389/fpls.2019.00918)
Supplement: TABLE S8 — Synteny between the E. curvula facultative apomictic cultivar Don Walter linkage groups and the physical maps of C. americanus, O. sativa, P. hallii, S. italica, and Z. mays. [file Table_8.XLSX]

## Sheet: Hoja1
DW				Cenchrus americanus (chromosomes)					DW						Oryza sativa (chromosomes)									DW						Panicum hallii (chromosomes)						DW						Setaria italica (chromosomes)					DW
LG	CM007982	CM007983	CM007984	CM007985	CM007986	CM007987	CM007988		LG	1	2	3	4	5	6	7	8	9	10	11	12	Others		LG	NC-038042	NC-038043	NC-038044	NC-038045	NC-038046	NC-038047	NC-038048	NC-038049	NC-038050	Others		LG	Scaffold_1	Scaffold_2	Scaffold_3	Scaffold_4	Scaffold_5	Scaffold_6	Scaffold_7	Scaffold_8	Scaffold_9		LG	1	2
1	1	18	15	1	10	3	3		1		15		4	1	1	1	2		13		2			1	30	1	3			1	2		16	NW_020356358		1	24	1	3	1		1		2	19		1	9	1
2	5	11	6	1	1		11		2	1	1	2	1	2	23	2	1	12	1					2	1	16	2	30		1			3			2		16		30	1	1	1		4		2	2
3	16			6	1	1			3	3	1			14			1							3		1	15		1	2		1	1			3	1	2	15	1	3		3		2		3
4	2	19	21	1	3	7			4	1	22		6	3	3	1	2	1	18	1				4	32		1	3	5		3		22			4	30	2		2	2		5		24		4	14
5	4	1	1	3	1	36	4		5	28	1	3		8	1	1					2			5		1	6	1	45	2	1					5	1	3	2		47		1	2			5
6	6	4		4		28	1		6	22	1	1	2	4		3	1	2						6		3	2	3	35		1		3			6	1	3			44	1	1		3		6	2	1
7	7	8	2	3	20	5	3		7	4		25		1	2		1	2						7			2	1	2	2			40			7	4	2	6	1	3				36		7	27
8	7	3	3	2	1	1	13		8	6		7	1	1	1	4			1	4		AC155918		8		13	2	2	1		2	8	1			8	2	17	2				1	8	2		8	1	8
9	2	3	4	3	2	2	6		9			1	1	2	8	1		7						9		15		12		1	1		2			9		11	1	11			1	1			9	1	7
10		3	1	3	1	2	9		10	3			2		2	7	1							10		14	1			1	3	2	2			10	1	18	1		3		3	1			10		3
11	24		1	1		2	2		11	2	1			18	3	1	2	3						11	1	3	22		1		1		4			11		2	24		4				4		11	1	2
12	1	8	1		2		6		12	1	1	3			10	4		6						12		15		11						NW_020356368		12	1	11	2	10				1	2		12		5
13	1			6	1	4	2		13		1				1		1			2	5			13			6			2		2				13		1	8	1	3		1		2		13	4
14		8	1	1	8		1		14		6		1		1		1		7	1				14	11			1		1			12			14	12						4		11		14	8	2
15	4	3		7	1	2	5		15	2	2	1			2	2	8	2						15		3		2		12	2	1	2	NW_020356210		15		3			1	12	2		2		15	4	3
16		1	18		2	1	2		16	2	2	2	13				1				1			16	1	1	1				25		1			16	1		2				20				16		12
17	2	1	1	11	1		2		17			2		1			9	3						17						20	2	1	4			17		2		1		18	1		3		17	4	1
18	1	2	1	1	1		6		18	1	1	1			4	6			1					18	2	12	4	1	1	1						18		12	4	2				1	1		18	2	5
19	2				22	2			19	1		14				1	1		1	2	1			19			1					1	24			19					1			24			19	12
20	1		15		2		2		20	1	4		14		1		1							20	4	2					18		1			20	3			2			18				20	2	9
21		1		2	3	2			21							1			1	6	1			21					1	1		10				21				1			2	8			21	2	2
22		1	20	2	1				22		9	1	1				1							22	19					2		1				22	19		1			2		3			22		1
23	1	14	1	1			1		23	1		13		2		1		1						23	2	1			2			1	16			23			1		2	1			20		23	11
24	1		3	1	11				24			13	1						2					24			2	1	1			1	15			24					1				16		24	13
25	2					16	1		25	12				2		1		1		1				25			2		18							25	1	1	1		14		1	2	2		25
26	11		2						26	1				8				1						26	2		14									26	2		12				1				26		2
27	3	2	1	3		2			27							1	12	1						27		1				12						27		1				12					27	7	1
28			3	1		2			28				6		1									28							14					28			9				5				28		9
29					1	9			29	11														29					13							29					11						29
30	3	1				1	2		30					4										30			3		3							30			5								30
31		10			1				31			8	1			1								31	1							1	11			31					1				11		31	4
32	1	1		1	1	1	1		32							1					1			32		1	1	1				1				32		2	1						1		32	1	1
33			1	1	2				33				8											33							9					33			6				4				33		5
34	3		1						34												3			34		1	3									34						1	3				34
35	1	1		1	1	1	2		35		2				2						1			35		1	2	1			1	1	2			35		2	3	1			1	2	1		35	1
36				1	2	1			36						3		1							36				4					1			36				3							36	1	1
37	2								37		1									1				37						1		4				37								4			37
38	1					1			38	1														38			1									38			1								38
39		4							39						3									39			2	5								39		1		4							39
40		1				1			40		1													40			1						2			40									3		40
[truncated: 8 more columns]
