# Supplementary material for: A High-Density Linkage Map of the Forage Grass Eragrostis curvula and Localization of the Diplospory Locus
Source: Front Plant Sci. 2019 Jul 12;10:918. doi: 10.3389/fpls.2019.00918 (PMC6640543; doi:10.3389/fpls.2019.00918)
Supplement: TABLE S9 — Homology of GBS-SNP markers of E. curvula facultative apomictic cultivar Don Walter with the chromosomes of Oropetium thomaeum, C. americanus, O. sativa, P. hallii, S. italica, and Z. mays. [file Table_9.XLSX]

## Sheet: Sheet1
LG	Position	Locus	Oropetium	Cenchrus	Oryza	Panicum	Setaria	Zea
1	0	TP8924	1	CM007983	2	NC_038042	scaffold_1	5
1	1.725	TP10944	-	-	-	-	-	-
1	2.411	3A	-	-	-	-	-	-
1	3.514	TP110928	-	-	-	-	-	-
1	4.592	24G	-	-	-	-	-	-
1	5.668	TP30231	-	CM007982	-	NC_038050	scaffold_3	-
1	6.029	TP95076	1	CM007983	2	NC_038042	scaffold_1	5
1	6.72	24B	-	-	-	-	-	-
1	8.085	TP193526	1	CM007983	2	NC_038042	scaffold_1	5
1	8.896	TP157277	-	-	-	-	-	-
1	8.95	TP81634	-	-	-	NC_038042	-	-
1	10.276	TP258701	-	-	-	-	-	-
1	11.123	TP245355	1	CM007986	2	NC_038042	scaffold_1	5
1	12.076	TP120907	1	CM007983	10	NC_038050	scaffold_9	5
1	12.65	TP63488	-	-	-	-	-	-
1	12.835	TP39289	-	-	-	-	scaffold_4	-
1	13.214	TP259406	-	-	8	-	-	-
1	13.439	TP219758	1	CM007983	6	NC_038042	scaffold_1	2
1	13.74	TP187666	1	CM007983	4	NC_038042	scaffold_1	5
1	13.915	TP78602	-	-	-	-	-	-
1	14.157	TP68153	2	CM007984	-	NC_038042	-	6
1	14.386	TP43668	-	CM007983	-	-	-	-
1	14.657	TP227606	1	CM007986	2	NC_038042	scaffold_1	5
1	14.681	TP13527	-	-	-	-	-	-
1	15.046	TP120906	1	CM007983	10	NC_038050	scaffold_9	5
1	15.114	TP145747	-	-	-	-	-	-
1	15.125	TP178826	1	CM007983	10	NC_038042	scaffold_1	5
1	15.144	TP81088	1	CM007983	10	NC_038050	scaffold_9	1
1	15.444	TP63176	-	-	-	-	-	-
1	15.648	TP28093	10	CM007983	8	NC_038047	scaffold_6	5
1	15.771	TP115858	-	-	-	-	-	-
1	16.124	TP95010	-	-	-	-	-	-
1	16.684	TP38485	-	CM007983	-	NC_038050	scaffold_9	1
1	17.142	TP63610	1	-	-	-	-	-
1	17.838	TP74549	-	-	-	-	-	-
1	18.095	TP85439	1	CM007986	10	NC_038050	scaffold_9	1
1	18.48	TP134350	-	-	-	-	-	-
1	18.707	TP88310	1	-	10	NC_038050	scaffold_9	1
1	18.812	TP47686	-	-	-	-	-	-
1	19.92	TP235521	-	-	-	-	-	-
1	20.461	TP194349	-	CM007987	-	-	-	-
1	20.831	TP71181	-	-	-	-	-	3
1	21.5	TP98904	1	CM007986	-	NC_038050	scaffold_9	1
1	21.867	TP143190	-	-	-	-	-	-
1	22.248	TP103673	1	CM007986	10	NC_038050	scaffold_9	1
1	22.381	TP67943	-	-	-	-	-	-
1	22.625	TP216487	1	CM007986	10	NC_038050	scaffold_9	1
1	22.872	TP216938	-	-	-	-	-	-
1	23.04	TP39267	-	-	-	-	-	-
1	23.251	TP249801	-	-	-	-	-	9
1	23.408	TP217700	1	CM007986	12	NC_038044	scaffold_9	-
1	23.444	TP233934	-	-	-	-	-	-
1	23.549	TP223299	-	-	-	-	-	-
1	23.614	TP125897	1	-	-	-	scaffold_9	-
1	23.771	TP253264	-	CM007983	10	NC_038050	scaffold_9	-
1	24.005	TP167297	1	CM007987	12	NC_038044	scaffold_9	-
1	24.345	TP97996	-	-	-	-	-	-
1	25.004	TP265796	-	-	-	-	-	-
1	25.32	TP207467	-	-	-	-	-	-
1	26.026	TP75378	contig_2	CM007983	10	NC_038050	scaffold_9	1
1	26.486	TP246974	-	-	-	-	-	-
1	26.645	TP33480	-	-	-	-	-	-
1	26.867	TP77579	-	CM007983	-	NC_038050	scaffold_9	-
1	27.028	TP103450	-	-	-	-	-	-
1	27.351	TP137100	-	CM007983	-	NC_038050	scaffold_9	-
1	27.75	TP31665	-	-	-	-	-	-
1	28.095	TP127728	-	-	-	-	-	-
1	28.342	TP154830	-	-	-	-	-	-
1	28.69	TP233737	-	CM007983	-	-	-	-
1	29.128	TP76950	1	-	-	NC_038042	scaffold_1	-
1	29.172	TP201856	-	-	-	-	scaffold_9	-
1	29.221	TP198009	-	CM007983	-	-	-	-
1	29.506	TP124855	1	-	-	NC_038042	scaffold_1	-
1	29.892	TP55415	-	-	-	-	scaffold_9	-
1	30.668	TP222933	1	CM007984	2	NC_038042	scaffold_1	5
1	30.857	TP21111	-	-	-	-	-	-
1	31.198	TP203510	-	-	-	-	-	-
1	31.508	TP130058	1	CM007984	2	NC_038042	scaffold_1	5
1	31.689	TP51389	1	CM007984	2	NC_038042	scaffold_1	5
1	32.075	TP224823	1	-	-	-	-	-
1	32.595	TP229048	1	CM007986	-	NC_038050	scaffold_9	1
1	33.436	TP4903	1	-	-	-	-	-
1	33.659	TP11797	-	-	-	-	-	-
1	33.957	TP68355	1	-	-	-	-	-
1	33.967	TP110552	1	-	4	NC_038048	scaffold_8	-
1	34.125	TP143077	-	-	-	-	-	-
1	34.477	TP252441	1	CM007988	4	NC_038048	scaffold_8	-
1	35.055	TP109913	-	-	-	-	-	-
1	35.497	TP88922	1	CM007984	-	NC_038042	scaffold_1	-
1	35.596	TP167107	1	-	-	NC_038042	scaffold_1	5
1	36.157	TP67356	-	-	-	-	-	-
1	36.441	TP104009	9	-	-	NC_038042	scaffold_3	-
1	36.577	TP98197	6	CM007985	5	NC_038042	-	4
1	37.225	TP123823	1	CM007984	2	NC_038042	scaffold_1	5
1	37.63	TP220949	-	CM007987	-	-	-	-
1	38.26	TP140606	-	-	-	-	-	-
1	38.546	TP73266	1	CM007986	-	-	-	-
1	39.179	TP163823	1	CM007984	2	NC_038042	scaffold_1	5
1	39.878	TP134175	-	-	-	-	-	-
1	40.759	TP65254	6	CM007984	4	NC_038042	scaffold_1	5
1	41.399	TP217235	-	-	-	NW_020356358	-	-
1	41.563	TP167229	1	CM007984	-	NC_038042	scaffold_1	-
1	42.15	TP72251	-	-	-	-	-	-
1	45.326	15D	-	-	-	-	-	-
1	46.319	3C	-	-	-	-	-	-
1	47.406	TP168605	-	-	-	-	-	-
1	48.245	TP240	-	-	-	-	-	-
1	51.616	TP213390	-	-	-	NC_038043	-	-
1	52.73	TP124458	1	CM007984	2	NC_038042	scaffold_1	5
1	53.32	TP7886	1	CM007984	2	NC_038042	scaffold_1	5
1	56.962	TP147672	-	-	-	-	-	-
1	58.495	TP125568	1	CM007984	7	NC_038042	scaffold_1	5
1	58.5	TP193883	1	CM007988	10	NC_038042	scaffold_1	5
1	58.508	TP193547	3	-	-	-	-	8
1	58.552	TP86074	1	CM007984	10	NC_038050	scaffold_2	5
1	58.609	TP73828	1	CM007984	10	NC_038044	scaffold_3	5
1	58.817	TP138022	-	-	-	-	-	-
1	59.467	TP102998	1	CM007984	2	NC_038042	scaffold_1	5
1	60.362	TP110119	1	CM007986	-	-	-	-
1	60.521	TP262129	1	-	-	-	-	-
1	61.957	TP265459	1	-	2	NC_038042	-	-
1	63.416	TP54721	-	CM007988	-	-	-	-
1	64.094	TP14034	1	-	2	NC_038042	scaffold_1	1
2	0	TP106910	10	-	6	NC_038045	scaffold_4	6
2	0.418	TP126419	10	CM007983	6	NC_038045	scaffold_4	6
2	1.179	TP139698	8	CM007983	7	NC_038045	scaffold_4	9
2	2.77	TP203967	2	-	6	NC_038045	-	9
2	3.637	TP210677	-	-	-	-	-	-
2	4.221	TP131432	10	CM007982	6	NC_038045	scaffold_4	9
2	4.55	TP44449	-	-	-	-	-	-
2	4.589	TP81099	10	CM007982	6	NC_038045	scaffold_4	9
2	4.691	TP55099	10	CM007983	6	NC_038045	scaffold_4	9
2	5.196	TP63484	-	-	-	-	-	-
2	5.512	TP259212	10	CM007982	5	NC_038044	scaffold_4	6
2	6.036	TP166673	2	-	6	NC_038045	scaffold_4	6
2	6.215	TP85728	2	-	10	NC_038045	-	-
2	10.152	TP94693	2	CM007983	5	NC_038045	scaffold_4	4
2	10.798	TP69262	2	CM007983	6	NC_038045	scaffold_4	4
2	11.245	TP21550	-	-	-	-	-	-
2	11.497	TP46915	-	-	-	-	-	-
2	12.627	TP230443	-	-	-	NC_038042	-	-
2	13.026	TP99517	-	-	-	-	-	-
2	13.587	TP185179	-	-	-	-	-	6
2	13.942	TP88838	2	CM007983	6	NC_038045	scaffold_4	9
2	14.674	TP54809	-	-	-	-	-	-
2	15.136	TP49712	-	-	-	-	-	-
2	15.993	TP192508	-	-	-	-	-	-
2	17.044	TP85061	2	-	6	NC_038045	scaffold_4	6
2	19.619	TP211815	-	-	1	-	-	-
2	20.675	TP73402	2	CM007983	6	NC_038045	scaffold_4	9
2	21.427	TP23590	2	-	-	-	-	-
2	21.937	TP20365	2	CM007983	6	NC_038045	scaffold_4	9
2	22.482	TP51815	2	CM007983	-	-	scaffold_4	-
2	23.292	TP251665	-	-	-	NC_038045	scaffold_4	9
2	24.472	TP60829	2	CM007983	-	NC_038044	-	-
2	25.363	TP6450	2	-	-	NC_038043	-	-
2	26.257	TP128587	-	-	-	-	-	-
2	27.493	TP258694	-	-	-	-	-	-
2	28.05	TP222108	-	-	-	-	scaffold_6	-
2	28.835	TP189850	-	-	-	-	-	-
2	29.39	TP90923	-	-	-	-	-	-
2	30.751	TP163768	-	-	8	NC_038050	scaffold_7	-
2	31.247	TP59076	-	-	-	-	-	-
2	31.98	TP48737	2	-	-	NC_038043	-	-
2	33.266	TP7098	-	-	-	-	-	-
2	33.821	TP65671	4	CM007986	3	NC_038050	scaffold_9	1
2	34.322	TP117554	4	CM007986	3	NC_038050	scaffold_9	1
2	34.707	TP249263	2	CM007988	9	NC_038043	scaffold_2	7
2	35.637	TP41751	-	-	-	-	-	-
2	36.242	TP197105	-	-	-	-	-	-
2	36.799	TP191076	-	CM007982	-	-	scaffold_2	-
2	37.272	TP126632	-	-	-	-	-	-
2	37.607	TP132769	2	CM007988	9	NC_038043	scaffold_2	7
2	37.813	TP172944	-	CM007988	-	-	-	-
2	38.081	TP217964	-	-	4	-	scaffold_5	-
2	38.416	TP80176	-	-	-	-	-	-
2	38.544	TP193344	2	CM007983	9	NC_038043	scaffold_2	7
2	38.78	TP17154	2	CM007988	9	NC_038043	scaffold_2	-
2	38.995	TP19968	2	CM007988	-	NC_038043	scaffold_2	-
2	39.302	TP257546	-	CM007982	7	-	-	5
2	39.389	TP93390	2	CM007988	9	NC_038043	scaffold_2	7
2	39.411	TP221152	-	-	-	-	-	-
2	39.422	TP218462	-	-	-	-	-	-
2	39.442	TP15922	-	-	-	-	-	-
2	39.524	TP25912	-	-	-	-	-	-
2	39.832	TP135701	-	-	-	-	-	-
2	39.969	TP137283	-	-	-	-	-	-
2	40.038	TP98340	-	-	-	-	-	-
2	40.156	TP81635	2	CM007988	9	NC_038043	scaffold_2	7
2	40.227	TP81459	9	CM007985	6	NC_038047	scaffold_2	9
2	40.438	TP87541	2	CM007988	9	NC_038043	scaffold_2	7
2	40.637	TP88129	-	-	-	-	scaffold_9	-
2	40.887	TP127317	-	-	-	-	-	-
2	41.431	TP93669	2	-	9	NC_038043	scaffold_2	7
2	41.866	TP251730	2	-	9	NC_038043	scaffold_2	7
2	42.357	TP125464	2	CM007988	9	NC_038043	scaffold_2	7
2	42.613	TP138014	2	CM007988	9	NC_038043	scaffold_2	7
2	43.405	TP264184	-	-	-	-	-	-
2	43.759	TP315	2	CM007988	9	NC_038043	scaffold_2	7
2	44.26	TP214257	-	-	-	NC_038043	scaffold_2	-
2	45.279	TP137213	7	-	-	-	-	-
2	47.23	TP133826	2	CM007986	6	NC_038045	scaffold_4	6
2	47.248	TP188553	2	-	-	-	-	-
2	47.352	TP252559	-	-	-	-	-	-
2	47.738	TP236310	-	-	-	-	-	-
2	48.143	TP39318	-	-	-	-	-	-
2	48.692	TP20385	2	CM007986	6	NC_038045	scaffold_4	9
2	48.86	TP124427	2	CM007984	6	NC_038045	scaffold_4	6
2	49.676	TP223880	-	-	-	-	-	-
2	50.22	TP131602	2	CM007986	6	NC_038045	scaffold_4	6
2	50.594	TP82744	-	-	-	-	scaffold_9	8
2	51.791	TP88913	2	CM007986	6	NC_038045	scaffold_4	6
2	52.502	TP44080	-	-	-	-	-	-
2	53.373	TP80275	2	CM007986	-	-	-	-
2	53.909	TP116775	2	CM007986	-	NC_038045	scaffold_4	9
2	54.139	TP101313	-	CM007986	6	NC_038045	scaffold_4	-
2	55.728	TP73954	-	-	-	-	-	-
2	56.699	TP247678	2	CM007986	2	NC_038045	scaffold_4	9
2	57.72	TP126412	2	CM007986	6	NC_038045	scaffold_4	9
2	61.113	TP50929	2	-	-	-	-	-
2	62.449	TP172629	-	-	-	-	-	-
2	63.763	TP48597	2	CM007984	6	NC_038045	scaffold_4	9
2	65.46	TP226193	2	CM007984	6	NC_038045	scaffold_4	9
2	66.4	TP108044	2	CM007984	6	NC_038045	scaffold_4	9
2	67.754	TP53518	2	CM007984	-	NC_038045	scaffold_4	-
2	70.371	TP125997	2	CM007984	-	NC_038045	scaffold_4	9
3	0	TP53223	-	-	-	-	-	-
3	0.717	TP50906	-	-	-	-	-	-
3	2.084	TP130592	6	-	-	-	scaffold_1	-
3	3.542	TP87235	5	CM007982	2	NC_038044	scaffold_3	-
3	4.851	TP78917	-	-	-	-	-	-
3	5.69	TP69450	-	-	-	-	-	-
3	6.603	TP123564	-	-	-	-	-	-
3	7.853	TP114614	-	-	-	-	-	-
3	8.624	TP118716	-	-	-	-	-	-
3	9.193	TP17472	5	CM007982	-	NC_038044	scaffold_3	6
3	9.52	TP131746	-	-	-	-	-	-
3	10.574	TP898	-	-	-	-	-	-
3	11.187	TP194980	-	CM007982	8	NC_038044	scaffold_3	6
3	12.025	TP143981	7	-	-	-	-	-
3	13.214	TP37644	-	-	-	-	-	-
3	14.125	TP142868	-	-	-	-	-	-
3	14.759	TP85538	3	CM007987	1	NC_038046	scaffold_5	8
3	15.17	TP232615	8	CM007982	1	NC_038049	scaffold_2	6
3	16.36	TP88572	-	-	-	-	-	-
3	17.889	TP189133	-	-	-	-	-	-
3	18.908	TP62071	-	-	-	-	-	-
3	20.713	TP206462	5	-	-	-	scaffold_3	-
3	21.752	TP184833	-	CM007982	5	NC_038044	scaffold_3	8
3	22.788	TP67893	-	-	-	-	-	-
3	24.612	TP154626	5	CM007982	5	NC_038044	scaffold_3	8
3	25.69	TP122527	5	CM007982	5	NC_038044	scaffold_3	6
3	26.726	TP15730	5	CM007982	5	NC_038044	scaffold_3	6
3	27.167	TP29975	5	CM007982	5	NC_038044	scaffold_3	6
3	27.837	TP26366	5	CM007985	1	NC_038047	scaffold_9	4
3	28.882	TP184873	-	-	-	-	-	3
3	29.748	TP167494	-	-	-	-	-	-
3	30.377	TP182580	-	-	-	NC_038043	scaffold_2	-
3	30.622	TP54115	-	-	-	-	-	-
3	30.881	TP135456	-	-	5	-	-	-
3	30.889	TP107627	5	-	5	NC_038044	scaffold_3	6
3	31.103	APO	-	-	-	-	-	-
3	31.104	TP79423	5	CM007985	5	NC_038044	scaffold_3	8
3	31.112	TP95591	-	-	-	-	-	-
3	31.314	TP9900	5	-	-	-	-	-
3	31.578	TP265644	-	-	-	-	-	-
3	31.845	TP58237	-	CM007985	-	-	scaffold_7	-
3	32.236	TP123327	5	CM007985	5	NC_038044	scaffold_3	3
3	32.631	TP38153	5	CM007982	-	-	scaffold_5	-
3	33.108	TP30140	5	-	-	-	-	-
3	33.505	TP30006	-	CM007985	-	-	scaffold_7	-
3	33.725	TP53232	-	-	-	-	-	-
3	34.682	TP28230	-	-	-	-	-	-
3	35.147	TP134926	5	CM007982	5	NC_038044	scaffold_3	6
3	35.882	TP103427	5	CM007982	-	-	scaffold_5	6
3	36.893	TP63899	-	CM007982	-	-	-	-
3	37.943	TP249721	5	CM007985	5	NC_038047	scaffold_9	4
3	38.647	TP122713	-	-	-	-	-	-
3	39.932	TP161824	-	-	-	-	-	-
3	40.794	TP5466	-	-	-	-	-	-
3	41.937	TP30690	-	-	-	-	-	-
3	42.621	TP78937	-	-	-	-	-	-
3	43.123	TP45011	-	CM007986	-	-	-	-
3	44.517	TP84409	-	-	-	-	-	-
3	46.028	TP158907	5	-	5	NC_038044	scaffold_7	8
3	46.785	TP244075	-	-	-	-	-	-
3	47.74	TP189466	-	CM007982	-	NC_038050	scaffold_4	9
3	49.987	22D	-	-	-	-	-	-
3	50.038	22E	-	-	-	-	-	-
3	53.289	TP92810	5	CM007982	5	NC_038044	scaffold_3	6
3	57.135	TP74940	5	CM007982	5	NC_038044	scaffold_3	6
3	57.92	TP88901	-	-	-	-	-	-
4	0	13G	-	-	-	-	-	-
4	9.809	TP49745	-	-	-	-	-	-
4	10.198	TP115736	-	-	-	-	-	-
4	10.916	TP269173	-	CM007987	-	-	-	-
4	11.955	TP10512	-	-	-	-	-	-
4	12.543	TP99450	2	CM007984	4	NC_038042	scaffold_1	7
4	13.252	TP73340	-	-	-	-	-	-
4	14.254	TP60017	10	CM007983	4	NC_038042	scaffold_5	5
4	14.5	TP194106	-	-	-	-	-	-
4	14.877	TP48488	-	-	-	-	-	-
4	15.298	TP166278	-	-	-	-	-	6
4	15.924	TP13327	-	-	-	-	-	-
4	16.176	TP18319	-	-	-	-	-	-
4	16.411	TP35332	4	-	-	-	-	-
4	16.86	TP120837	1	CM007983	10	NC_038050	scaffold_9	1
4	16.922	TP208891	-	CM007983	-	-	scaffold_9	-
4	16.95	TP108207	-	-	-	-	-	-
4	17.048	TP220978	1	CM007983	10	NC_038050	scaffold_9	1
4	18.187	TP208152	-	-	-	-	-	-
4	18.623	TP211850	-	-	-	-	-	-
4	19.752	TP4468	-	-	-	-	scaffold_9	-
4	20.325	TP37284	1	CM007983	8	NC_038050	scaffold_9	-
4	20.889	TP140187	1	CM007983	11	NC_038050	scaffold_9	-
4	21.473	TP129382	1	CM007983	10	NC_038050	scaffold_9	-
4	21.86	TP33816	1	CM007983	10	NC_038050	scaffold_9	-
4	22.272	TP113782	-	-	-	-	-	-
4	22.741	TP227729	-	-	-	-	-	-
4	23.337	TP61908	-	-	-	-	-	-
4	23.697	TP93204	1	CM007983	10	NC_038050	scaffold_9	-
4	24.162	TP37412	1	CM007987	10	NC_038046	scaffold_7	1
4	24.612	TP87098	1	CM007987	10	NC_038046	scaffold_7	1
4	25.349	TP90304	1	-	10	NC_038050	scaffold_9	1
4	25.871	TP192019	1	-	10	NC_038050	scaffold_9	-
4	26.457	TP105404	1	CM007984	2	NC_038042	scaffold_1	-
4	27.669	TP146170	1	CM007986	10	NC_038050	scaffold_9	1
4	27.918	TP76296	-	-	10	NC_038050	scaffold_9	1
4	28.089	TP16749	1	CM007986	10	NC_038050	scaffold_9	1
4	28.417	TP247852	-	CM007982	5	-	-	-
4	28.953	TP125494	1	-	10	NC_038050	scaffold_9	1
4	29.131	TP36277	1	-	10	NC_038050	scaffold_9	1
4	29.82	TP57991	-	CM007986	-	-	-	-
4	30.043	TP180884	-	-	-	NC_038042	-	-
4	30.171	TP11906	-	-	10	-	scaffold_9	-
4	30.674	TP91987	1	CM007983	10	NC_038050	scaffold_9	1
4	31.583	TP122531	1	CM007984	2	NC_038042	scaffold_1	4
4	31.805	TP96221	-	-	-	-	-	-
4	32.441	TP167779	1	CM007983	9	NC_038050	scaffold_9	1
4	32.489	TP96575	7	-	7	NC_038044	scaffold_9	-
4	32.633	TP89515	1	CM007983	10	NC_038050	scaffold_9	1
4	33.302	TP113093	1	CM007984	2	-	scaffold_1	-
4	33.362	TP92825	1	CM007984	2	NC_038042	scaffold_1	4
4	33.917	TP427	-	-	-	-	-	-
4	34.147	TP117905	-	CM007982	-	NC_038050	scaffold_9	10
4	34.347	TP19313	2	CM007983	6	NC_038042	scaffold_1	5
4	35.165	TP87313	1	CM007984	2	NC_038048	scaffold_1	-
4	35.528	TP28488	-	-	-	-	-	-
4	35.712	TP93038	5	CM007987	5	NC_038046	-	3
4	35.968	TP15077	1	-	-	-	-	-
4	36.218	TP132232	1	-	-	-	scaffold_2	8
4	36.601	TP51255	-	-	-	-	-	-
4	36.702	TP103989	-	-	-	-	-	-
4	36.876	TP160111	-	-	-	-	-	-
4	36.98	TP233744	1	CM007983	6	NC_038042	scaffold_1	5
4	37.125	TP95255	-	-	-	-	-	-
4	37.294	TP134409	-	-	1	-	-	-
4	38.059	TP218723	1	-	-	NC_038050	scaffold_2	8
4	38.362	TP14148	-	-	-	-	-	-
4	38.651	TP247296	-	CM007987	-	NC_038046	scaffold_5	-
4	38.73	TP91643	1	CM007983	2	NC_038042	scaffold_1	5
4	38.802	TP18405	-	-	-	NC_038042	-	-
4	39.099	TP53097	1	CM007983	2	NC_038042	scaffold_1	4
4	39.649	TP12592	-	-	-	-	-	-
4	40.194	TP232356	-	-	-	NC_038042	-	-
4	40.264	TP49489	1	-	10	NC_038050	scaffold_9	1
4	40.902	TP229692	-	-	-	NC_038045	-	-
4	41.411	TP80953	-	-	-	-	-	-
4	42.218	TP116575	7	-	5	NC_038050	-	9
4	42.516	TP34923	-	-	4	NC_038048	scaffold_7	10
4	43.656	TP207718	-	-	-	-	-	-
4	44.391	TP127838	1	CM007983	2	NC_038042	scaffold_1	5
4	44.972	TP129328	-	-	-	-	-	-
4	45.454	TP82783	1	CM007984	-	NC_038042	scaffold_1	5
4	46.212	TP7918	-	-	-	NC_038046	scaffold_7	-
4	46.762	TP22073	-	-	-	-	-	-
4	47.313	TP22254	1	CM007983	2	NC_038042	scaffold_1	4
4	48.318	TP184210	1	-	2	NC_038042	scaffold_1	5
4	49.507	TP111911	-	-	-	-	-	-
4	49.82	TP94227	2	CM007984	6	NC_038045	scaffold_4	9
4	50.131	TP129673	-	-	-	-	-	-
4	50.387	TP225411	1	-	-	-	-	5
4	50.462	TP90783	1	CM007984	2	NC_038042	scaffold_1	9
4	50.674	TP166174	1	CM007984	2	NC_038042	scaffold_1	4
4	50.789	TP135440	2	CM007984	2	NC_038045	scaffold_4	9
4	51.414	TP195061	1	-	2	NC_038042	scaffold_1	4
4	51.923	TP12739	-	CM007984	-	NC_038042	scaffold_1	-
4	52.336	TP126915	1	CM007984	2	NC_038042	scaffold_1	4
4	52.918	TP28469	1	CM007984	2	NC_038042	scaffold_1	9
4	53.358	TP25701	1	-	-	-	-	-
4	53.773	TP103340	-	-	-	-	-	-
4	53.948	TP126509	-	-	-	-	-	-
4	54.372	TP163962	1	CM007984	4	NC_038042	scaffold_1	9
4	54.75	TP52446	-	-	-	-	-	-
4	55.455	TP222459	1	-	4	NC_038042	scaffold_1	-
4	55.812	TP46941	1	CM007984	2	NC_038042	scaffold_1	5
4	55.931	TP12174	-	-	-	NC_038042	scaffold_1	-
4	56.833	TP55341	1	CM007984	2	NC_038042	scaffold_1	4
4	56.931	TP83252	-	CM007987	-	-	-	-
4	57.64	TP127966	1	CM007984	2	NC_038042	scaffold_1	5
4	57.989	TP86851	1	CM007985	4	NC_038048	scaffold_7	5
4	59.122	TP66416	-	-	-	NC_038050	-	-
4	59.501	TP6852	1	CM007984	2	NC_038042	scaffold_1	5
4	59.608	TP213178	1	CM007983	8	NC_038042	scaffold_1	5
4	60.58	TP38020	1	CM007984	2	NC_038042	scaffold_1	4
4	60.919	TP6050	-	CM007984	2	NC_038042	scaffold_1	-
4	61.782	TP183426	-	-	-	-	-	-
4	63.182	TP138827	-	-	-	-	-	-
4	63.817	TP214537	1	CM007987	-	-	scaffold_9	-
4	65.748	TP75664	-	-	-	-	-	-
5	0	TP256580	3	CM007983	-	NC_038046	scaffold_5	3
5	0.833	TP75806	3	CM007982	5	NC_038044	scaffold_5	8
5	1.417	TP76012	1	CM007987	1	NC_038046	scaffold_5	8
5	2.993	TP121856	3	CM007983	-	NC_038046	scaffold_5	3
5	4.292	TP164307	5	CM007987	5	NC_038046	scaffold_5	-
5	5.361	TP173079	-	-	-	-	-	-
5	6.133	TP91982	-	-	1	NC_038046	-	3
5	6.652	TP66459	3	CM007982	5	NC_038044	scaffold_5	8
5	6.746	TP100915	3	CM007987	1	NC_038046	scaffold_5	3
5	7.886	TP92507	-	-	-	-	-	-
5	8.601	TP32962	-	-	-	-	-	-
5	9.256	TP125080	3	CM007987	1	NC_038046	scaffold_5	3
5	9.794	TP202174	3	CM007987	1	NC_038046	scaffold_5	-
5	10.504	TP11135	3	CM007987	1	NC_038046	scaffold_5	-
5	10.819	TP98595	3	CM007987	1	NC_038046	scaffold_5	3
5	11.419	TP120023	3	CM007987	5	NC_038046	scaffold_5	8
5	11.613	TP135045	3	CM007987	5	NC_038046	scaffold_5	8
5	12.29	TP141163	-	-	-	-	-	-
5	12.469	TP45533	3	CM007987	1	NC_038046	scaffold_5	8
5	12.82	TP192667	-	-	-	-	-	-
5	13.696	TP39044	3	CM007987	1	NC_038046	scaffold_5	8
5	14.358	TP38026	3	CM007987	1	NC_038046	scaffold_5	3
5	14.811	TP4480	3	CM007987	1	NC_038046	scaffold_5	8
5	15.398	TP62651	-	-	-	-	-	-
5	15.981	TP41342	3	CM007987	-	NC_038046	scaffold_5	-
5	16.369	TP69213	3	CM007987	-	NC_038046	scaffold_5	-
5	16.557	TP219737	3	CM007987	-	NC_038046	scaffold_5	-
5	17.277	TP218108	3	CM007987	1	NC_038046	scaffold_5	8
5	17.625	TP26458	3	-	-	-	scaffold_5	-
5	18.161	TP264017	-	-	-	-	-	-
5	18.395	TP146681	-	-	-	-	-	-
5	18.6	TP88589	-	-	-	-	-	-
5	18.926	TP122499	-	-	-	NC_038046	-	-
5	18.972	TP107204	3	CM007982	1	NC_038046	scaffold_3	-
5	19.495	TP106746	3	-	-	-	-	-
5	19.988	TP167978	-	-	-	NC_038046	-	8
5	20.565	TP93511	-	-	-	-	-	-
5	21.008	TP79805	6	CM007987	7	NC_038048	scaffold_7	7
5	21.353	TP229671	-	-	-	-	-	-
5	21.519	TP51458	3	CM007987	-	NC_038046	scaffold_5	7
5	21.885	TP234165	3	CM007987	1	NC_038046	scaffold_5	8
5	22.374	TP207159	3	CM007987	1	NC_038046	scaffold_5	8
5	23.008	TP2545	-	-	-	NC_038047	-	-
5	23.245	TP191668	-	-	-	-	-	-
5	23.378	TP120993	-	-	-	-	-	-
5	23.674	TP27163	-	CM007987	1	NC_038046	-	8
5	23.785	TP61628	-	-	-	NC_038047	-	-
5	24.421	TP147652	3	CM007987	1	NC_038046	scaffold_5	8
5	25.333	TP28643	3	-	-	NC_038046	scaffold_5	-
5	26.168	TP95665	-	-	-	-	-	-
5	26.673	TP111205	-	-	-	-	-	-
5	27.056	TP64071	3	-	5	NC_038046	scaffold_5	3
5	27.963	TP60121	-	-	-	-	-	-
5	28.343	TP99448	3	-	1	NC_038046	scaffold_5	3
5	29.144	TP226391	3	CM007985	12	NC_038044	scaffold_3	3
5	30.07	TP265855	-	-	-	-	-	-
5	30.928	TP262734	-	-	-	-	-	-
5	30.997	TP159204	3	CM007985	1	-	scaffold_5	-
5	31.286	TP211689	3	-	-	-	-	-
5	31.436	TP154032	3	CM007987	1	NC_038046	scaffold_5	3
5	31.785	TP127464	-	CM007987	-	NC_038046	scaffold_5	9
5	32.118	TP69317	-	CM007987	-	NC_038046	scaffold_5	-
5	32.942	TP54803	contig_23	CM007987	1	NC_038046	scaffold_5	8
5	34.285	TP24990	-	CM007987	5	-	scaffold_8	8
5	34.574	TP212613	-	-	-	-	-	-
5	35.119	TP111226	10	-	3	-	-	-
5	35.295	TP226359	-	-	-	-	-	-
5	35.533	TP194462	-	-	2	NC_038046	scaffold_5	-
5	36.067	TP86162	-	-	-	-	-	-
5	36.525	TP61105	3	CM007987	-	NC_038046	scaffold_5	-
5	36.577	TP134553	3	CM007987	-	NC_038046	scaffold_5	3
5	36.92	TP91822	-	-	-	-	-	5
5	37.027	TP260459	3	CM007987	5	NC_038044	scaffold_5	8
5	37.272	TP17064	-	-	-	-	-	-
5	37.464	TP8603	-	CM007985	-	-	scaffold_8	-
5	37.775	TP91547	3	CM007987	-	NC_038046	scaffold_5	3
5	38.225	TP155098	-	-	-	-	-	-
5	38.408	TP152535	3	CM007983	3	NC_038046	scaffold_5	10
5	38.791	TP60759	-	-	-	-	-	-
5	38.961	TP51217	-	-	-	-	-	-
5	39.002	TP3231	1	CM007986	-	-	-	-
5	39.199	TP75162	-	-	-	-	-	-
5	39.567	TP18282	-	-	-	-	-	-
5	39.693	TP34657	3	CM007983	3	NC_038046	scaffold_5	-
5	39.989	TP80037	1	-	-	-	-	-
5	40.192	TP30960	-	-	-	-	-	-
5	40.412	TP187336	3	CM007987	1	NC_038046	scaffold_5	3
5	40.678	TP83943	7	CM007988	6	NC_038045	scaffold_2	3
5	41	TP17726	3	-	1	-	-	8
5	41.393	TP125007	-	-	-	-	-	-
5	41.711	TP200007	-	CM007988	12	NC_038044	scaffold_1	8
5	42.117	TP33588	-	-	-	-	-	-
5	42.412	TP164905	3	CM007987	1	NC_038044	scaffold_5	6
5	42.828	TP58819	-	-	-	-	-	-
5	43.003	TP263709	-	-	-	-	-	-
5	43.429	TP102753	-	-	-	-	-	-
5	44.217	TP221023	-	-	-	-	-	-
5	44.584	TP79519	-	-	-	-	-	-
5	45.009	TP23142	-	-	-	-	-	-
5	45.315	TP107556	-	-	-	-	scaffold_2	-
5	46.904	TP95273	contig_66	CM007988	-	NC_038043	scaffold_2	7
5	47.066	TP91496	3	CM007987	1	NC_038046	scaffold_5	3
5	47.351	TP4891	3	CM007982	1	-	scaffold_5	3
5	47.68	TP188876	3	CM007987	1	NC_038046	scaffold_5	8
5	48.507	TP68013	-	-	-	-	-	-
5	49.775	TP22223	-	-	-	-	-	-
5	50.965	TP191482	3	CM007984	1	NC_038046	scaffold_5	3
5	51.627	TP215974	-	CM007988	-	-	-	-
5	53.655	TP95630	-	-	-	-	-	-
6	0	TP86440	-	-	-	-	-	-
6	0.39	TP119909	-	-	-	-	-	-
6	2.047	TP67764	-	-	-	-	-	-
6	5.778	TP46866	-	-	-	-	-	-
6	8.601	TP147746	7	-	-	-	-	-
6	10.172	TP54526	-	-	-	-	-	-
6	11.254	TP31989	-	-	-	-	-	-
6	12.464	TP197983	6	-	8	NC_038048	scaffold_2	-
6	14.82	TP126736	-	-	1	NC_038046	scaffold_5	3
6	16.108	TP91776	3	-	-	-	-	-
6	16.758	TP72061	3	CM007985	-	NC_038045	scaffold_5	-
6	18.044	TP75080	-	CM007987	-	-	-	-
6	18.338	TP18895	3	CM007987	1	NC_038046	scaffold_5	8
6	18.625	TP260058	-	CM007987	-	-	scaffold_5	-
6	19.178	TP84307	-	-	-	-	-	-
6	19.503	TP112885	-	-	-	-	-	-
6	19.93	TP149348	-	-	-	-	-	-
6	20.166	TP98538	3	CM007987	1	NC_038046	scaffold_5	8
6	21.234	TP148869	3	CM007987	-	NC_038046	scaffold_5	3
6	21.863	TP94581	3	CM007982	1	NC_038046	scaffold_5	3
6	23.299	TP36035	3	-	1	NC_038046	scaffold_5	-
6	25.368	TP93321	3	CM007983	1	NC_038046	scaffold_5	3
6	25.963	TP58064	3	-	7	-	scaffold_5	8
6	27.01	TP133397	-	-	-	-	-	-
6	27.579	TP99093	-	-	-	-	-	-
6	28.366	TP25596	-	-	-	-	-	6
6	28.969	TP72909	-	-	-	-	-	-
6	29.586	TP64122	3	CM007985	-	NC_038045	scaffold_5	-
6	30.056	TP91831	-	-	-	-	-	-
6	30.412	TP98394	-	-	-	-	-	-
6	30.731	TP102518	-	-	-	-	-	-
6	31.807	TP141747	3	CM007987	1	NC_038046	scaffold_5	3
6	32.14	TP75013	3	CM007987	1	NC_038046	scaffold_5	3
6	32.177	TP94699	3	CM007987	-	NC_038046	scaffold_5	3
6	32.651	TP205177	-	-	2	NC_038046	scaffold_5	3
6	33.657	TP260295	6	CM007983	4	NC_038050	scaffold_7	2
6	34.456	TP233449	-	-	-	-	-	-
6	35.309	TP68659	3	CM007987	-	NC_038046	scaffold_5	8
6	35.533	TP97740	-	-	-	-	-	-
6	36.045	TP32606	-	-	-	-	-	-
6	36.306	TP22062	-	-	-	-	-	-
6	37.063	TP100150	-	-	-	-	-	-
6	38.911	TP64759	-	CM007982	-	NC_038050	scaffold_9	-
6	39.53	TP107370	-	-	-	-	-	-
6	40.444	TP100680	3	-	-	-	-	-
6	41.361	TP266281	10	CM007985	9	NC_038043	scaffold_2	7
6	42.011	TP87552	3	CM007987	1	NC_038046	scaffold_5	3
6	42.671	TP98387	-	-	-	-	scaffold_9	-
6	43.02	TP111680	-	-	-	-	scaffold_5	-
6	43.533	TP78757	3	CM007987	-	-	scaffold_5	-
6	43.763	TP32231	3	CM007987	1	NC_038046	scaffold_5	3
6	44.051	TP130217	3	CM007987	1	NC_038045	scaffold_5	3
6	44.305	TP11609	-	-	-	-	-	-
6	44.498	TP121624	-	-	9	NC_038050	scaffold_9	6
6	44.509	TP57063	-	-	-	-	scaffold_5	-
6	45.618	TP191684	-	CM007982	-	-	-	-
6	46.211	TP266192	-	-	-	-	-	1
6	46.553	TP101133	-	-	4	-	-	1
6	47.125	TP18060	3	CM007987	-	NC_038046	scaffold_5	-
6	47.517	TP78700	3	CM007987	1	NC_038046	scaffold_5	3
6	47.819	TP129923	3	CM007987	-	NC_038046	scaffold_5	8
6	48.089	TP5312	3	CM007987	1	NC_038046	scaffold_5	3
6	48.258	TP72185	-	-	-	NC_038046	scaffold_5	-
6	48.295	TP141717	-	-	-	-	-	-
6	48.417	TP67560	-	CM007983	-	NC_038043	-	5
6	48.767	TP8389	-	CM007987	5	-	scaffold_5	5
6	48.943	TP39472	-	CM007987	-	NC_038046	scaffold_5	8
6	49.352	TP47883	3	CM007987	1	NC_038046	scaffold_5	3
6	49.66	TP237758	3	CM007987	1	NC_038046	scaffold_5	3
6	49.977	TP166681	3	-	1	NC_038046	scaffold_5	3
6	50.626	TP65056	-	-	7	-	-	-
6	51.05	TP164280	3	CM007987	7	NC_038046	scaffold_5	3
6	51.542	TP66582	-	-	-	NC_038046	-	-
6	51.982	TP69382	-	CM007983	-	NC_038046	-	-
6	52.198	TP70250	3	CM007987	5	NC_038046	scaffold_5	8
6	52.526	TP60258	-	-	1	-	-	-
6	52.929	TP35864	3	-	-	-	-	-
6	53.033	TP108075	-	-	-	-	scaffold_6	4
6	53.439	TP207479	3	-	-	-	scaffold_5	-
6	53.963	TP264509	7	CM007988	3	NC_038043	scaffold_2	8
6	55.104	TP90700	5	CM007982	5	NC_038044	scaffold_5	8
6	55.569	TP217386	3	-	-	-	-	-
6	55.789	TP101217	-	-	-	-	-	-
6	56.92	TP7141	-	-	1	-	-	-
6	57.532	TP123091	-	CM007987	-	NC_038046	scaffold_5	8
6	58.331	TP38150	-	-	-	-	-	-
6	58.993	TP21139	3	-	-	-	-	-
6	60.361	TP37325	3	CM007987	1	NC_038046	scaffold_5	8
6	61.482	TP118056	3	CM007987	1	NC_038046	scaffold_5	3
6	62.484	TP188711	3	CM007982	5	NC_038046	scaffold_5	8
6	62.805	TP103053	-	-	-	-	-	-
6	64.022	TP51835	-	-	-	-	-	-
6	66.42	TP84521	-	CM007982	-	-	-	-
6	68.438	TP111539	-	-	-	-	-	-
6	71.748	TP121228	3	CM007987	1	NC_038046	scaffold_5	8
6	72.892	TP230842	-	-	-	NC_038044	scaffold_1	8
6	74.4	TP115309	-	-	-	-	-	-
6	75.135	TP69480	-	-	-	NC_038046	scaffold_5	8
6	76.379	TP78725	-	-	-	-	-	-
6	76.752	TP64366	3	CM007987	1	NC_038046	scaffold_5	8
6	78.377	TP97797	10	-	-	-	-	-
6	80.876	TP63059	10	-	-	-	-	-
6	82.077	TP268071	-	-	-	NC_038046	scaffold_5	-
7	0	TP132110	1	CM007986	6	NC_038046	scaffold_1	5
7	1.158	TP242891	4	CM007982	3	NC_038050	scaffold_9	1
7	2.729	TP98095	-	-	-	-	-	-
7	3.426	TP250303	4	CM007982	3	NC_038050	scaffold_9	1
7	5.57	TP243266	-	-	-	-	-	-
7	6.42	TP130546	-	-	-	-	-	-
7	7.2	TP14496	4	CM007982	3	-	scaffold_9	1
7	7.674	TP212907	-	-	-	-	-	-
7	8.184	TP14497	4	CM007982	3	-	scaffold_9	1
7	8.798	TP120112	4	CM007982	3	NC_038050	scaffold_9	1
7	9.506	TP96064	-	-	-	-	-	-
7	9.814	TP214141	-	-	-	-	-	-
7	10.2	TP10961	-	-	-	-	-	-
7	10.619	TP2920	4	CM007983	-	NC_038050	scaffold_9	-
7	11.516	TP208581	-	CM007987	-	-	-	-
7	12.026	TP16191	4	CM007983	-	NC_038050	scaffold_9	1
7	12.412	TP125727	4	-	6	-	scaffold_9	1
7	12.861	TP96515	-	-	-	-	-	-
7	14.295	TP80238	4	-	-	-	-	-
7	14.666	TP46345	-	-	-	-	-	-
7	15.786	TP65301	4	CM007983	3	NC_038050	scaffold_9	1
7	16.51	TP58062	-	CM007983	-	-	-	-
7	17.459	TP63111	4	CM007988	3	NC_038050	scaffold_9	1
7	17.794	TP112005	4	-	-	-	-	-
7	17.807	TP251256	4	CM007988	3	NC_038050	scaffold_9	1
7	18.011	TP31827	4	-	-	-	-	-
7	19.026	TP78909	4	CM007983	3	NC_038050	scaffold_9	-
7	20.862	TP5423	4	CM007983	-	-	scaffold_9	1
7	21.888	TP100599	-	-	-	NC_038050	scaffold_9	-
7	22.613	TP112613	4	CM007983	-	-	scaffold_9	1
7	23.121	TP130454	4	CM007986	-	NC_038050	scaffold_9	9
7	24.189	TP233728	8	CM007983	3	NC_038050	scaffold_9	-
7	24.205	TP82504	-	-	-	-	-	-
7	24.24	TP29182	-	-	-	-	-	-
7	24.397	TP182605	1	CM007986	3	NC_038050	scaffold_9	5
7	24.746	TP110006	4	-	-	-	-	-
7	25.753	TP139652	-	-	-	-	-	-
7	25.769	TP32404	-	-	-	-	-	-
7	25.839	TP59514	4	-	3	NC_038050	scaffold_9	10
7	25.856	TP219012	4	-	-	NC_038050	scaffold_9	-
7	26.182	TP34073	-	-	-	-	-	-
7	26.574	TP213568	4	CM007987	3	NC_038046	scaffold_9	1
7	27.181	TP222912	-	-	-	-	-	-
7	27.992	TP252780	-	-	-	NC_038050	-	9
7	29.42	TP239504	-	-	-	-	-	-
7	30.587	TP56804	4	CM007986	3	NC_038050	scaffold_1	5
7	32.052	TP77619	-	-	-	-	-	-
7	32.812	TP90023	-	CM007986	1	NC_038050	scaffold_9	1
7	33.487	TP75914	3	CM007987	-	NC_038047	scaffold_5	3
7	33.937	TP110049	-	-	-	-	-	-
7	34.346	TP119145	4	CM007986	3	NC_038050	-	1
7	34.608	TP66524	2	CM007982	12	NC_038050	scaffold_3	1
7	34.974	TP19813	4	CM007986	8	NC_038050	scaffold_9	5
7	35.293	TP211763	-	CM007987	-	-	scaffold_3	5
7	35.522	TP107688	-	CM007985	-	-	scaffold_3	-
7	35.743	TP62626	2	CM007982	12	NC_038050	scaffold_3	1
7	35.812	TP84500	4	CM007986	8	NC_038045	scaffold_4	5
7	35.846	TP19021	-	-	-	-	-	-
7	36.056	TP29540	-	-	-	-	-	-
7	36.308	TP167626	4	-	-	-	-	4
7	36.835	TP80366	-	-	-	-	-	-
7	37.146	TP15103	-	-	-	-	scaffold_1	-
7	37.291	TP110443	4	CM007986	3	NC_038050	scaffold_9	1
7	37.816	TP87774	-	CM007984	-	NC_038050	-	-
7	38.296	TP72536	-	-	-	-	-	-
7	39.111	TP105373	4	CM007986	3	NC_038050	scaffold_9	1
7	39.383	TP136667	4	CM007986	3	NC_038050	scaffold_9	9
7	40.349	TP85869	3	CM007987	1	NC_038047	scaffold_5	3
7	40.697	TP123897	4	CM007986	3	NC_038050	scaffold_9	1
7	41.228	TP1828	4	-	-	-	-	-
7	41.837	TP8597	4	CM007986	3	NC_038050	scaffold_9	1
7	42.558	TP197525	4	CM007986	3	NC_038050	scaffold_9	1
7	43.075	TP190338	-	-	-	-	-	-
7	43.901	TP123160	4	CM007984	5	NC_038050	scaffold_1	5
7	44.849	TP101997	1	-	-	NC_038050	scaffold_9	1
7	45.662	TP95247	1	CM007986	-	-	-	-
7	45.746	TP165937	4	CM007986	3	NC_038050	scaffold_9	1
7	46.855	TP208726	-	-	-	-	-	-
7	48.195	TP143162	-	CM007986	-	NC_038050	scaffold_9	-
7	50.209	TP6169	-	-	-	-	-	-
7	51.189	TP89778	4	CM007986	3	NC_038050	scaffold_9	1
7	51.571	TP152581	4	CM007986	-	NC_038050	scaffold_9	9
7	52.441	TP134064	-	-	3	-	scaffold_2	1
7	52.896	TP11121	4	CM007988	1	NC_038050	scaffold_5	9
7	53.655	TP36608	-	-	-	-	-	-
7	54.577	TP71610	-	-	-	NC_038050	-	-
7	55.571	TP15449	4	CM007986	1	NC_038050	scaffold_9	9
7	56.732	TP215895	-	-	-	NC_038050	-	-
7	57.623	TP127775	4	-	-	-	-	-
7	57.91	TP63200	-	-	-	-	-	-
7	58.727	TP212419	4	-	-	NC_038050	scaffold_9	-
7	59.582	TP81890	-	-	-	-	-	-
7	59.947	TP133055	-	-	3	-	scaffold_2	1
7	61.183	TP18415	10	CM007985	12	NC_038044	scaffold_3	10
7	62.764	TP71563	10	CM007985	12	NC_038044	scaffold_3	-
7	63.664	TP61755	-	-	-	-	-	-
7	65.89	TP111109	4	-	-	-	-	-
8	0	TP108899	7	CM007988	-	NC_038043	scaffold_2	2
8	9.525	TP106117	7	CM007988	AC155918	NC_038043	scaffold_2	2
8	12.974	TP8093	-	-	-	-	-	-
8	15.309	TP92942	7	CM007988	3	NC_038043	scaffold_2	2
8	16.586	TP54520	-	-	-	-	-	-
8	17.856	TP27904	5	CM007982	-	-	-	8
8	18.204	TP184793	7	CM007988	3	NC_038043	scaffold_2	2
8	19.051	TP126852	-	-	-	-	-	-
8	19.447	TP250580	-	-	-	-	scaffold_9	-
8	20.066	TP87604	-	CM007982	-	NC_038049	-	-
8	20.52	TP46359	-	CM007982	-	NC_038049	scaffold_1	5
8	21.198	TP114487	-	-	-	-	-	-
8	22.02	TP66075	3	CM007988	1	NC_038049	scaffold_8	8
8	22.409	TP38149	3	CM007988	1	NC_038049	scaffold_8	8
8	24.374	TP20516	-	-	-	-	-	-
8	25.432	TP106726	7	-	7	NC_038043	scaffold_2	-
8	26.162	TP124790	7	CM007986	10	NC_038050	scaffold_1	9
8	26.594	TP126168	-	-	-	-	-	1
8	29.16	TP152917	-	-	-	-	-	-
8	30.438	TP121328	-	-	-	-	-	-
8	31.179	TP218801	-	-	-	-	-	-
8	32.098	TP50468	-	-	-	-	-	-
8	33.267	TP151265	7	-	-	-	-	-
8	33.382	TP144820	-	-	-	-	-	4
8	33.394	TP4306	-	-	-	-	scaffold_7	-
8	33.958	TP74418	-	-	-	-	-	-
8	34.768	TP48684	-	-	-	-	-	-
8	35.324	TP22249	-	-	-	-	-	-
8	36.132	TP84782	-	-	-	-	scaffold_3	-
8	36.931	TP245341	-	CM007983	-	NC_038048	scaffold_2	-
8	37.717	TP100596	7	CM007988	-	NC_038043	scaffold_2	7
8	38.104	TP109072	-	-	-	-	-	-
8	38.682	TP85199	-	-	-	-	-	-
8	39.214	TP246340	7	CM007988	3	NC_038043	scaffold_2	7
8	39.703	TP178806	-	-	-	-	-	-
8	39.711	TP248428	7	CM007988	7	NC_038043	scaffold_2	7
8	39.884	TP67988	-	-	-	-	-	-
8	39.887	TP31039	7	CM007988	3	NC_038043	scaffold_2	7
8	40.156	TP138365	-	-	-	-	-	-
8	40.85	TP62105	-	-	-	-	-	-
8	41.222	TP64326	-	-	-	-	-	-
8	42.09	TP26749	7	CM007988	-	NC_038043	scaffold_2	7
8	42.877	TP39142	-	-	-	-	-	-
8	44.014	TP133880	-	CM007984	-	-	-	-
8	44.632	TP79716	-	-	-	-	-	-
8	45.965	TP213028	7	CM007982	-	-	scaffold_2	-
8	46.605	TP145935	-	-	-	-	-	-
8	47.687	TP141593	-	CM007983	11	-	-	-
8	48.125	TP79399	7	-	7	NC_038043	scaffold_2	7
8	48.671	TP138581	-	-	7	NC_038043	scaffold_2	7
8	49.004	TP93001	7	CM007988	11	NC_038043	scaffold_2	7
8	50.064	TP13990	7	-	-	-	-	-
8	50.583	TP98861	7	-	-	-	-	-
8	51.225	TP60767	-	-	-	-	-	-
8	52.247	TP102440	-	CM007983	4	-	-	-
8	58.732	TP160320	8	CM007982	11	NC_038049	scaffold_8	4
8	59.604	TP155768	-	-	-	-	-	-
8	61.114	TP158602	8	CM007982	3	NC_038049	scaffold_8	2
8	61.552	TP68093	-	-	3	-	-	-
8	62.26	TP139866	-	-	-	-	-	-
8	62.974	TP127028	-	-	3	-	-	-
8	63.597	TP39774	-	-	-	-	-	-
8	64.169	TP141970	8	CM007988	-	-	-	-
8	64.281	TP188942	-	-	-	-	-	-
8	64.608	TP73376	8	-	-	-	-	-
8	65.106	TP103364	-	-	-	-	-	-
8	66.76	TP85521	-	-	-	-	-	-
8	67.784	TP118932	-	-	-	-	-	-
8	68.794	TP15967	7	CM007984	1	NC_038044	scaffold_2	7
8	69.473	TP70099	7	-	1	-	scaffold_2	7
8	71.034	TP79860	4	CM007987	6	NC_038046	scaffold_8	10
8	72.511	TP56680	-	-	-	-	-	-
8	73.571	TP65284	-	-	-	-	-	-
8	74.244	TP6995	-	-	-	-	-	-
8	74.845	TP139422	-	-	-	-	-	-
8	77.272	TP130621	-	-	-	-	-	-
8	78.132	TP131527	-	-	-	-	-	-
8	79.011	TP71851	4	-	1	NC_038045	scaffold_9	-
8	79.12	TP125148	4	-	1	NC_038045	-	-
8	79.829	TP130259	-	-	-	-	-	-
8	80.444	TP186240	-	-	-	-	-	-
8	80.513	TP266392	-	-	-	-	-	-
8	80.764	TP107966	5	CM007982	5	NC_038044	scaffold_3	4
8	81.405	TP217658	8	CM007985	11	NC_038049	scaffold_8	2
8	82.12	TP92103	8	-	-	-	-	2
8	82.77	TP3910	-	-	-	-	-	-
8	82.779	TP17709	-	-	-	-	-	-
8	83.923	TP158707	8	CM007984	-	NC_038048	-	2
8	84.964	TP139741	8	-	-	NC_038049	scaffold_8	-
8	85.747	TP97123	-	-	-	-	scaffold_8	-
8	88.692	TP43426	-	-	-	-	-	-
8	89.438	TP248236	-	-	-	-	-	-
8	90.882	TP206290	-	-	-	-	-	-
8	92.967	TP26903	-	CM007985	-	-	-	-
9	0	TP250191	-	-	-	-	-	-
9	0.845	TP80770	2	-	-	NC_038045	scaffold_4	9
9	2.105	TP97381	-	-	-	-	-	-
9	2.492	TP86488	2	CM007988	6	NC_038045	scaffold_4	9
9	3.462	TP213966	-	CM007984	-	-	-	-
9	4.474	TP192234	2	CM007984	6	NC_038048	scaffold_4	9
9	6.05	TP249977	-	-	-	-	-	-
9	6.613	TP88897	2	-	6	NC_038045	-	-
9	7.779	TP125598	-	-	-	-	-	-
9	9.133	TP46868	-	-	-	-	-	-
9	9.447	TP190497	2	-	-	-	-	-
9	10.225	TP117540	2	CM007983	6	NC_038045	scaffold_4	9
9	10.967	TP165638	-	-	-	NC_038045	-	-
9	11.893	TP93223	-	-	-	-	-	-
9	12.273	TP219393	contig_10	CM007983	6	-	-	6
9	13.064	TP168693	contig_148	CM007983	6	NC_038045	scaffold_4	1
9	13.777	TP129524	-	-	-	-	-	-
9	14.151	TP88919	contig_10	-	-	-	-	6
9	14.633	TP108270	-	-	-	-	-	-
9	15.366	TP197004	1	CM007987	4	NC_038045	scaffold_4	2
9	15.986	TP138096	-	-	-	-	-	-
9	16.138	TP264748	2	-	9	NC_038043	scaffold_2	7
9	16.775	TP126688	-	-	-	-	-	-
9	17.262	TP33731	-	-	-	-	-	-
9	17.349	TP153487	2	-	6	-	-	-
9	17.694	TP36593	2	-	-	NC_038045	-	-
9	17.811	TP106980	-	-	-	-	-	-
9	18.464	TP189304	-	-	-	-	-	-
9	18.811	TP258580	6	-	-	-	-	-
9	19.149	TP102010	1	CM007985	3	NC_038045	scaffold_4	6
9	19.645	TP115930	-	-	-	-	-	-
9	20.068	TP85472	2	-	-	-	-	-
9	21.086	TP122093	-	-	-	-	scaffold_4	-
9	21.428	TP86037	-	-	-	-	-	-
9	22.357	TP127119	2	-	-	-	-	-
9	23.43	TP77301	-	-	-	-	-	-
9	24.976	TP62028	-	-	-	-	-	-
9	25.799	TP71602	2	-	-	NC_038043	scaffold_2	7
9	26.66	TP102905	-	-	-	-	-	-
9	27.732	TP25824	2	-	-	NC_038043	scaffold_2	7
9	28.063	TP77784	-	-	-	-	-	-
9	28.605	TP120738	2	CM007984	9	NC_038043	scaffold_7	2
9	29.068	TP91979	2	CM007988	-	NC_038043	scaffold_2	2
9	29.708	TP95300	2	-	-	NC_038043	scaffold_2	-
9	30.194	TP123027	2	CM007984	9	NC_038043	scaffold_2	2
9	30.838	TP140912	7	CM007985	7	NC_038043	scaffold_8	2
9	31.552	TP186901	2	CM007988	9	NC_038043	scaffold_2	7
9	32.455	TP94110	2	-	-	-	-	-
9	32.67	TP222900	-	-	-	-	-	-
9	32.719	TP221618	2	-	-	NC_038043	scaffold_2	2
9	33.048	TP114154	-	-	-	NC_038050	-	-
9	33.732	TP82894	-	-	-	-	scaffold_2	-
9	34.282	TP213367	-	-	-	-	-	-
9	34.501	TP14072	-	-	-	-	-	-
9	35.092	TP26455	-	-	-	-	-	-
9	35.939	TP74165	-	-	-	-	-	-
9	36.527	TP97523	-	CM007986	-	-	-	-
9	36.929	TP72550	2	CM007988	9	NC_038043	scaffold_2	7
9	37.875	TP85488	2	-	9	NC_038043	-	2
9	39.009	TP141286	-	CM007988	-	NC_038043	-	-
9	39.969	TP41375	2	-	-	-	-	-
9	41.776	TP97847	-	CM007987	-	NC_038047	-	-
9	42.471	TP7701	-	-	-	-	-	-
9	43.525	TP221221	2	CM007988	9	NC_038043	scaffold_2	7
9	44.059	TP84787	-	-	-	-	-	-
9	45.5	TP56783	-	-	-	-	-	-
9	46.785	TP104003	-	-	-	-	-	-
9	47.207	TP57258	-	-	-	-	-	-
9	49.011	TP203429	-	-	-	-	-	-
9	51.209	TP51676	-	-	-	NC_038050	-	-
9	51.951	TP53851	1	-	-	-	scaffold_3	-
9	52.887	TP164119	-	-	-	-	-	-
9	54.208	TP255312	-	-	-	-	-	-
9	56.848	TP201312	-	-	-	-	-	-
9	58.814	TP103000	-	-	-	-	-	-
9	59.828	TP74137	-	-	-	-	-	-
9	60.988	TP86964	2	CM007986	6	NC_038045	scaffold_4	4
9	64.006	TP8548	2	CM007982	5	NC_038045	scaffold_4	9
9	65.028	TP242616	2	-	-	NC_038043	-	-
9	66.711	TP141117	2	CM007982	5	NC_038045	scaffold_4	9
9	67.721	TP8154	-	-	-	-	-	-
9	69.074	TP78154	5	-	-	-	-	-
9	71.745	TP194828	-	-	-	-	-	-
9	75.493	TP135522	5	-	-	-	-	-
10	0	TP42931	-	-	-	-	-	-
10	4.033	TP205311	7	-	-	NC_038043	scaffold_2	7
10	5.66	TP103938	7	-	-	NC_038043	scaffold_2	7
10	8.562	TP63619	7	-	-	-	-	-
10	10.424	TP31034	-	-	-	-	-	-
10	11.166	TP10514	-	-	-	-	-	-
10	11.29	TP194886	-	CM007987	-	-	scaffold_5	-
10	11.727	TP110615	-	CM007987	-	NC_038043	scaffold_5	-
10	13.849	TP193929	-	-	-	-	-	-
10	14.746	TP106578	-	-	-	-	-	-
10	15.366	TP141875	-	-	-	-	-	-
10	16.328	TP164587	-	-	-	-	-	7
10	16.434	TP126543	9	-	-	-	scaffold_5	-
10	17.013	TP90217	-	-	-	-	-	-
10	17.716	TP16015	-	-	-	-	-	-
10	18.078	TP24432	-	-	-	-	-	-
10	18.832	TP41339	-	-	-	-	-	-
10	19.598	TP127232	5	CM007983	1	NC_038050	scaffold_3	5
10	20.219	TP142809	-	-	-	-	-	-
10	20.811	TP235152	-	-	-	-	scaffold_2	-
10	21.563	TP249772	-	-	-	-	-	-
10	22.23	TP243657	-	-	-	-	-	-
10	22.795	TP198871	-	-	-	NC_038043	-	-
10	23.381	TP223773	-	-	-	-	-	-
10	23.493	TP110320	-	-	-	-	-	-
10	24.453	TP35678	2	CM007985	1	NC_038050	scaffold_1	2
10	24.842	TP56286	7	CM007983	-	NC_038043	scaffold_2	2
10	24.991	TP210068	7	CM007983	-	NC_038043	scaffold_2	2
10	25.744	TP27945	-	-	-	-	-	-
10	26.157	TP97285	6	CM007985	8	NC_038048	scaffold_7	8
10	26.46	TP107470	-	-	-	-	scaffold_2	-
10	26.816	TP182944	-	-	-	-	-	-
10	26.825	TP108197	6	-	4	NC_038048	scaffold_7	8
10	27.271	TP74250	-	-	-	-	scaffold_2	-
10	27.55	TP104319	7	CM007984	7	NC_038043	scaffold_2	7
10	28.464	TP222692	-	-	-	-	-	-
10	28.694	TP29292	-	CM007985	-	-	-	-
10	28.696	TP8800	-	-	-	-	-	-
10	29.082	TP82527	-	-	-	-	-	-
10	30.098	TP17171	-	-	-	-	-	-
10	30.396	TP78984	-	-	-	-	-	-
10	30.601	TP66360	-	-	-	-	-	-
10	31.196	TP10607	1	-	1	NC_038047	scaffold_8	-
10	32.025	TP128421	-	-	-	-	-	-
10	32.12	TP12667	7	CM007988	7	NC_038043	scaffold_2	-
10	32.329	TP204265	-	-	-	-	-	-
10	32.629	TP126060	-	-	-	-	-	-
10	32.996	TP33999	-	-	-	-	-	-
10	33.251	TP95007	-	-	-	-	-	-
10	33.859	TP202547	-	-	-	-	scaffold_2	-
10	35.066	TP131506	-	-	-	-	-	-
10	35.566	TP99930	6	CM007986	4	NC_038048	scaffold_7	10
10	36.37	TP249375	7	CM007988	-	NC_038043	scaffold_2	-
10	37.866	TP21938	-	-	-	-	-	-
10	40.644	TP65108	7	CM007988	6	NC_038049	scaffold_2	7
10	41.786	TP96568	7	CM007988	6	NC_038049	scaffold_2	7
10	42.168	TP127860	7	CM007988	7	NC_038043	scaffold_2	7
10	42.319	TP259028	3	-	-	-	-	-
10	42.637	TP43162	7	CM007988	7	NC_038043	scaffold_2	7
10	43.501	TP21937	-	-	-	-	-	-
10	44.396	TP1556	7	CM007988	7	NC_038043	scaffold_2	7
10	45.098	TP241741	-	-	-	NC_038044	-	-
10	45.807	TP44968	-	-	-	-	-	-
10	46.445	TP215855	-	-	-	-	-	-
10	47.336	TP101932	-	-	-	-	-	-
10	48.718	TP95231	2	-	7	-	-	3
10	50.316	TP114298	-	-	-	-	-	-
10	52.661	TP43808	7	CM007988	7	NC_038043	scaffold_2	7
10	53.715	TP121667	7	CM007988	-	NC_038043	scaffold_2	7
10	58.003	TP115268	7	-	-	-	-	-
10	58.958	TP70223	-	-	-	-	-	-
10	60.423	TP105484	7	-	-	-	-	-
10	62.075	TP140756	-	-	-	-	-	-
10	64.067	TP136381	-	-	-	-	-	-
10	71.415	TP133002	-	-	-	-	-	-
11	0	TP80121	5	CM007982	1	NC_038044	scaffold_3	8
11	4.351	TP105259	-	-	9	NC_038043	scaffold_2	-
11	6.765	TP86871	-	-	9	NC_038043	scaffold_2	-
11	8.409	TP174219	-	-	-	-	-	-
11	10.814	TP255424	-	-	-	-	-	-
11	11.606	TP160046	-	-	-	-	scaffold_9	-
11	20.887	TP118462	-	-	-	-	-	-
11	21.904	TP19682	5	CM007982	-	NC_038044	-	-
11	23.429	TP142410	-	CM007982	5	NC_038044	scaffold_3	-
11	24.326	TP18739	5	CM007988	5	NC_038044	scaffold_3	2
11	25.609	TP21944	-	-	-	-	-	-
11	26.39	TP69199	5	CM007982	5	NC_038044	scaffold_3	8
11	26.907	TP189350	5	-	-	NC_038046	scaffold_5	6
11	27.468	TP123152	-	-	-	-	-	-
11	28.33	TP166643	8	CM007984	6	NC_038044	scaffold_9	9
11	28.686	TP253000	-	-	8	NC_038050	scaffold_5	4
11	28.971	TP128025	-	-	-	-	-	-
11	29.237	TP6609	-	-	-	-	-	-
11	29.743	TP249053	7	CM007982	5	NC_038044	scaffold_3	-
11	29.812	TP144293	-	-	-	-	-	-
11	29.833	TP47251	-	-	-	-	-	-
11	29.835	TP127305	-	-	-	-	-	-
11	29.848	TP113783	4	-	-	-	-	-
11	29.892	TP27341	-	-	-	-	-	-
11	29.908	TP95487	-	-	-	-	-	-
11	30.015	TP59048	-	CM007982	5	-	-	-
11	30.14	TP80412	-	-	-	-	-	-
11	31.35	TP185954	5	CM007982	5	NC_038044	scaffold_3	8
11	34.651	TP104549	3	CM007987	6	NC_038043	scaffold_9	4
11	34.653	TP66091	3	-	7	NC_038050	scaffold_9	-
11	36.605	TP41316	-	-	-	-	-	-
11	38.443	TP103998	5	CM007982	5	NC_038042	scaffold_3	6
11	38.703	TP251346	5	CM007982	5	NC_038044	scaffold_3	6
11	39.566	TP49304	-	-	-	-	-	-
11	40.185	TP83197	-	CM007988	-	NC_038050	-	9
11	40.199	TP50909	-	CM007987	-	-	scaffold_5	-
11	41.642	TP112460	-	-	-	-	-	-
11	43.332	TP222334	5	-	5	NC_038044	scaffold_3	1
11	46.572	TP10379	-	-	1	-	-	-
11	46.812	TP216595	-	-	-	-	-	-
11	47.548	TP95622	-	-	-	-	-	-
11	48.357	TP225206	5	-	-	-	-	2
11	49.21	TP139534	-	-	-	-	-	-
11	50.102	TP228146	5	CM007982	-	-	scaffold_3	-
11	50.723	TP195910	5	CM007982	5	NC_038044	scaffold_3	6
11	51.147	TP69414	-	CM007982	5	-	-	-
11	51.518	TP5077	5	CM007982	-	NC_038044	scaffold_3	5
11	52.137	TP162101	5	CM007982	-	NC_038044	scaffold_3	6
11	53.184	TP39276	5	CM007982	5	NC_038044	scaffold_3	6
11	54.105	TP247024	5	CM007982	5	NC_038044	scaffold_3	8
11	54.705	TP100774	-	-	-	-	-	-
11	55.224	TP250740	5	CM007982	5	NC_038044	scaffold_3	8
11	55.598	TP102129	-	-	-	-	-	-
11	55.825	TP232945	5	CM007982	2	NC_038048	scaffold_3	6
11	56.196	TP235788	-	-	-	-	-	-
11	56.621	TP257659	-	-	9	-	-	-
11	57.527	TP209092	-	CM007982	-	-	scaffold_3	-
11	58.681	TP180797	-	-	-	-	-	-
11	59.202	TP29379	5	CM007982	5	NC_038044	scaffold_3	8
11	60.175	TP63197	5	-	-	NC_038044	scaffold_3	6
11	60.8	TP236985	5	CM007982	-	NC_038044	scaffold_3	8
11	61.289	TP147256	-	-	-	-	-	-
11	61.644	TP99630	5	CM007982	5	NC_038044	scaffold_3	-
11	61.95	TP90505	4	-	6	-	scaffold_5	-
11	62.256	TP108238	7	-	-	-	-	-
11	63.086	TP110124	-	-	-	-	-	-
11	63.608	TP103148	-	-	-	-	-	-
11	64.327	TP208262	-	-	-	-	-	-
11	64.704	TP157212	-	CM007985	8	-	-	5
11	65.566	TP111083	-	-	-	-	-	-
11	66.357	TP37286	3	CM007982	5	NC_038044	scaffold_3	6
11	67.203	TP198513	-	-	-	NC_038050	-	-
11	68.575	TP100605	5	CM007982	5	NC_038044	scaffold_3	-
12	0	18G	-	-	-	-	-	-
12	4.039	TP1014	2	CM007983	-	NC_038045	scaffold_4	8
12	6.847	TP96357	2	CM007983	-	NC_038045	scaffold_4	8
12	9.824	TP97846	-	-	-	-	-	-
12	11.432	TP227872	2	CM007983	6	NC_038045	scaffold_4	4
12	13.152	TP220547	-	-	-	-	-	-
12	14.313	TP138950	-	-	-	-	-	-
12	16.468	TP58098	-	-	-	-	-	-
12	17.495	TP105409	-	-	6	NC_038045	scaffold_4	9
12	18.703	TP179177	-	-	-	-	-	-
12	18.953	TP124572	2	CM007983	6	NC_038045	scaffold_4	6
12	19.963	TP82666	2	CM007983	6	NC_038045	scaffold_4	9
12	20.555	TP89144	2	CM007983	6	NC_038045	scaffold_4	6
12	21.113	TP147410	-	-	-	NW_020356368	scaffold_9	-
12	21.59	TP92096	-	-	9	NC_038043	scaffold_2	7
12	23.507	TP79588	2	CM007982	9	NC_038043	scaffold_2	2
12	24.533	TP190618	2	CM007984	9	NC_038043	scaffold_2	2
12	25.497	TP248947	-	-	-	-	-	-
12	26.051	TP48042	-	-	-	-	scaffold_3	-
12	26.628	TP21020	-	-	-	-	-	-
12	26.979	TP48192	-	-	-	-	-	-
12	27.249	TP50751	-	-	-	-	-	-
12	27.584	TP107723	-	-	-	-	-	-
12	27.921	TP187766	-	-	9	-	-	-
12	28.427	TP110150	-	-	-	-	-	-
12	29.62	TP71693	-	-	-	-	-	-
12	30.636	TP192007	-	-	-	-	-	-
12	31.444	TP181708	-	-	6	-	-	-
12	32.218	TP21282	-	-	3	-	-	-
12	32.721	TP136403	-	-	6	NC_038043	-	7
12	33.161	TP22104	-	-	3	-	-	-
12	33.695	TP50900	-	-	-	-	-	-
12	34.337	TP25589	-	-	-	NC_038043	-	-
12	34.65	TP131425	2	CM007988	9	NC_038043	scaffold_2	2
12	34.981	TP132205	7	CM007988	7	NC_038043	scaffold_2	7
12	36.034	TP52988	-	-	-	NC_038043	scaffold_2	-
12	36.349	TP109767	2	CM007988	1	NC_038043	scaffold_2	7
12	37.133	TP32610	-	-	-	NC_038043	scaffold_2	-
12	38.09	TP209211	-	-	-	-	-	-
12	38.636	TP99528	2	CM007988	7	NC_038043	scaffold_2	7
12	38.762	TP102266	2	CM007988	9	NC_038043	scaffold_2	2
12	39.315	TP8301	2	-	-	NC_038043	-	2
12	40.571	TP218682	2	CM007988	7	NC_038043	scaffold_2	7
12	41.752	TP143222	-	-	-	-	-	-
12	43.268	TP259292	2	CM007983	7	NC_038043	scaffold_8	3
12	43.642	TP29072	-	-	-	-	-	-
12	44.226	TP244440	2	-	-	-	scaffold_9	-
12	45.566	TP35626	-	-	-	-	-	-
12	46.489	TP191687	-	-	-	-	-	-
12	47.264	TP102217	-	-	-	-	-	-
12	47.673	TP230865	-	-	-	NC_038045	-	-
12	48.319	TP53081	-	-	3	-	-	-
12	48.808	TP220676	2	CM007983	2	NC_038045	scaffold_1	5
12	49.627	TP90210	-	-	-	-	-	-
12	50.382	TP188713	2	-	-	-	-	5
12	50.86	TP64066	2	-	-	-	-	-
12	51.104	TP70878	-	-	-	-	scaffold_3	-
12	51.303	TP18271	2	-	-	-	-	-
12	52.103	TP228976	2	CM007986	6	NC_038045	scaffold_4	9
12	52.699	TP78739	-	-	-	-	scaffold_4	-
12	54.078	TP93810	-	-	-	-	-	-
12	55.686	TP119832	2	CM007986	6	NC_038045	scaffold_4	9
12	57.739	TP20057	-	-	-	-	-	-
12	60.711	TP97383	-	-	-	-	-	6
12	61.425	TP140439	contig_1	-	6	-	-	6
13	0	TP154157	-	-	-	-	-	-
13	3.648	TP134142	-	-	-	-	-	-
13	5.683	TP65422	-	-	-	-	-	-
13	6.187	TP10611	10	-	-	-	-	-
13	8.181	TP126485	-	-	-	-	-	-
13	10.466	TP5201	-	-	-	-	-	-
13	10.827	TP43635	-	-	-	-	-	-
13	11.605	TP115135	-	-	-	-	-	-
13	13.527	TP121151	8	CM007987	11	NC_038047	scaffold_5	1
13	13.57	TP187423	-	-	-	-	-	-
13	13.577	TP165498	8	CM007987	11	NC_038047	scaffold_3	1
13	13.709	TP1227	-	-	-	-	-	-
13	14.547	TP138636	-	-	-	-	-	-
13	15.237	TP243884	-	-	-	-	-	-
13	15.286	TP36584	-	-	-	-	-	-
13	16.823	TP52775	-	-	-	-	-	-
13	17.655	TP36548	-	-	-	-	-	-
13	18.138	TP158021	-	-	-	-	-	-
13	19.166	TP201664	-	-	-	-	-	-
13	20.388	TP70764	-	-	-	-	-	-
13	20.77	TP95429	-	-	-	-	-	-
13	21.67	TP96701	-	-	-	-	-	-
13	21.893	TP29253	-	-	-	-	-	-
13	22.575	TP137128	10	-	-	-	-	-
13	23.094	TP24349	-	-	-	-	-	-
13	23.441	TP91170	-	CM007985	-	-	-	-
13	24.209	TP109864	-	-	-	-	-	-
13	25.003	TP61083	10	CM007985	-	-	scaffold_3	-
13	25.571	TP69971	-	-	-	-	-	-
13	26.473	TP47618	-	-	-	-	-	-
13	26.586	TP6958	-	-	-	-	-	-
13	26.634	TP210728	-	-	-	-	-	-
13	26.727	TP14085	-	-	-	-	-	-
13	26.753	TP107148	-	CM007986	8	-	-	-
13	26.999	TP164416	-	CM007987	-	-	scaffold_5	-
13	27.058	TP100706	-	-	-	-	-	-
13	27.22	TP123657	10	CM007985	12	NC_038044	scaffold_3	10
13	27.631	TP224878	10	CM007985	12	NC_038044	scaffold_3	10
13	28.777	TP101966	-	CM007987	-	-	scaffold_5	-
13	29.279	TP11424	-	-	-	-	-	-
13	29.599	TP57130	10	CM007985	12	NC_038044	scaffold_3	10
13	30.78	TP247691	-	-	-	NC_038044	scaffold_3	-
13	31.187	TP228595	2	-	-	NC_038044	scaffold_3	8
13	31.808	TP160833	-	-	-	-	scaffold_9	-
13	32.325	TP18592	-	-	2	-	-	-
13	33.286	TP31991	-	-	-	-	-	-
13	33.754	TP190129	-	-	6	-	-	-
13	34.728	TP62365	-	-	-	-	-	-
13	35.403	TP108345	-	-	-	-	-	-
13	37.824	TP27083	10	CM007985	12	NC_038044	scaffold_3	10
13	42.839	TP4515	-	-	-	-	scaffold_4	-
13	44.849	TP221086	-	-	-	NC_038049	-	-
13	45.781	TP220267	2	CM007982	12	NC_038049	scaffold_7	3
13	49.224	TP218186	2	CM007988	-	-	scaffold_9	1
13	51.918	TP89664	-	-	-	-	-	-
13	52.171	TP138520	-	-	-	-	-	-
13	55.083	TP26641	2	CM007988	9	-	scaffold_2	1
13	56.57	TP68254	-	-	-	-	-	-
13	60.269	TP88545	-	-	-	-	-	-
13	66.548	TP4440	-	-	-	-	-	-
13	69.825	TP208251	2	-	-	-	-	-
13	72.782	TP13371	-	-	-	-	-	-
13	79.187	TP79061	-	-	-	-	-	-
14	0	TP51683	-	-	-	NC_038050	-	-
14	3.15	TP223976	1	CM007986	10	NC_038050	scaffold_9	1
14	5.198	TP93572	1	-	-	NC_038042	scaffold_1	-
14	6.952	TP85219	-	-	-	-	-	-
14	7.466	TP65403	-	-	8	-	scaffold_7	-
14	8.967	TP167121	3	CM007986	11	NC_038050	scaffold_9	10
14	9.44	TP126809	-	-	-	-	-	-
14	9.867	TP123638	1	CM007986	10	NC_038050	scaffold_9	1
14	10.895	TP109719	-	-	-	-	-	-
14	11.536	TP51349	-	CM007983	-	NC_038042	scaffold_1	4
14	11.921	TP251537	-	-	-	-	-	-
14	12.377	TP97922	-	CM007983	-	NC_038042	scaffold_1	4
14	12.645	TP242463	-	-	-	NC_038045	-	-
14	13.203	TP153545	-	-	-	-	-	-
14	13.632	TP21571	-	-	-	-	-	-
14	13.953	TP96251	1	-	2	NC_038042	scaffold_1	5
14	14.252	TP15581	-	-	-	-	-	-
14	14.747	TP81292	1	CM007983	10	NC_038050	scaffold_9	1
14	15.125	TP185324	-	-	-	-	-	-
14	15.399	TP69307	-	-	-	-	-	-
14	15.414	TP192067	1	-	2	NC_038042	-	-
14	15.511	TP80532	1	CM007983	2	NC_038042	scaffold_1	5
14	15.642	TP87920	1	CM007988	10	NC_038050	scaffold_9	2
14	15.807	TP178336	-	-	-	-	-	-
14	16.122	TP116896	1	-	-	-	scaffold_1	-
14	16.335	TP198988	1	-	2	-	-	-
14	17.052	TP89024	1	CM007986	10	NC_038050	scaffold_9	1
14	17.324	TP92024	1	CM007986	10	NC_038050	scaffold_9	1
14	17.618	TP179095	-	CM007986	-	-	-	-
14	18.14	TP226476	4	CM007986	-	NC_038050	scaffold_9	1
14	18.617	TP183035	-	CM007985	-	-	scaffold_7	-
14	18.801	TP215138	-	-	-	NC_038050	scaffold_9	-
14	19.63	TP105293	-	CM007983	-	NC_038050	scaffold_9	-
14	20.153	TP157817	-	-	-	-	-	-
14	20.513	TP214814	1	CM007986	10	NC_038050	scaffold_9	1
14	21.509	TP167935	contig_57	CM007984	4	NC_038042	scaffold_7	5
14	22.36	TP87372	9	CM007983	2	NC_038042	scaffold_1	5
14	23.818	TP198858	1	CM007983	2	NC_038042	scaffold_1	4
14	24.297	TP42000	1	-	-	-	-	-
14	24.404	TP99747	1	-	-	-	-	-
14	25.538	TP79810	-	-	-	-	-	-
14	25.911	TP64840	-	-	-	-	-	-
14	26.222	TP140640	1	-	-	-	-	-
14	27.42	TP35279	-	-	-	NC_038047	-	-
14	28.605	TP125056	-	-	-	-	-	-
14	28.795	TP142149	-	-	-	-	-	-
14	29.766	TP16309	-	-	-	-	-	-
14	30.175	TP90072	1	CM007983	-	NC_038042	scaffold_1	-
14	31.08	TP188112	-	-	-	-	scaffold_7	-
14	31.68	TP14174	-	-	-	-	-	-
14	33.424	TP224803	-	-	-	-	-	-
14	33.97	TP153622	-	-	-	-	scaffold_1	-
14	34.062	TP46837	-	-	-	-	-	-
14	34.117	TP61262	-	-	-	-	scaffold_1	-
14	34.749	TP98703	-	-	-	-	-	-
14	36.556	24E	-	-	-	-	-	-
14	38.974	18H	-	-	-	-	-	-
14	39.856	TP115704	-	-	-	-	-	-
14	42.361	TP70276	-	-	-	NC_038042	scaffold_1	1
14	47.791	TP79185	-	-	-	-	-	-
14	52.777	TP38073	-	-	-	-	-	-
14	56.305	TP89544	9	-	6	-	-	2
15	0	TP162997	-	-	-	-	-	-
15	3.629	TP166403	6	CM007988	2	NC_038047	scaffold_7	5
15	5.8	TP258396	2	CM007988	2	NC_038047	scaffold_2	5
15	13.111	TP250482	-	-	-	NC_038046	-	-
15	14.919	TP13584	-	-	-	-	-	-
15	15.8	TP107663	-	-	-	-	-	-
15	16.361	TP157458	2	CM007988	9	NC_038043	scaffold_6	1
15	17.422	TP63505	9	CM007985	8	NC_038047	scaffold_6	1
15	18.047	TP25951	-	-	-	-	-	-
15	19.792	TP64246	-	-	-	-	-	-
15	21.06	TP126500	-	-	-	-	-	-
15	21.642	TP39596	-	CM007985	-	NC_038047	scaffold_6	-
15	22.799	TP220915	-	CM007988	-	-	-	-
15	23.349	TP83649	9	CM007985	8	NC_038047	scaffold_6	4
15	24.012	TP4136	-	CM007985	-	-	-	-
15	24.894	TP99479	-	-	-	-	-	-
15	25.422	TP210150	-	-	-	-	scaffold_7	-
15	25.552	TP68434	-	-	-	-	-	-
15	26.296	TP157954	9	CM007982	8	NC_038047	scaffold_6	4
15	27.258	TP21065	9	CM007982	6	NC_038047	scaffold_6	1
15	28.154	TP110321	-	-	-	-	-	-
15	28.555	TP24758	-	-	-	-	-	-
15	29.517	TP21626	-	-	-	NC_038048	-	-
15	30.576	TP60955	9	-	6	NC_038045	-	-
15	31.22	TP90859	-	-	-	-	-	-
15	31.565	TP190436	4	CM007988	8	NC_038048	scaffold_9	8
15	32.035	TP110773	-	-	-	NC_038046	-	-
15	32.739	TP65845	-	-	-	-	-	-
15	33.175	TP118391	-	-	-	-	-	-
15	33.954	TP102372	9	CM007985	1	NC_038043	scaffold_9	2
15	34.176	TP5263	-	-	-	-	-	-
15	34.713	TP20132	-	-	-	-	-	-
15	35.039	TP130739	-	-	-	-	-	-
15	35.523	TP68596	9	CM007983	6	NC_038045	-	6
15	35.884	TP155205	9	CM007983	9	NC_038047	scaffold_6	2
15	35.914	TP91190	9	-	8	NC_038043	scaffold_2	5
15	36.049	TP2010	-	-	-	-	-	5
15	36.334	TP101214	-	-	-	-	-	-
15	36.442	TP160559	9	-	-	-	-	-
15	36.738	TP178695	6	CM007982	7	NC_038049	-	-
15	36.956	TP142735	-	-	-	-	-	-
15	37.23	TP52671	-	-	-	-	-	-
15	37.592	TP56045	9	CM007985	8	NC_038047	scaffold_6	4
15	38.145	TP203069	-	CM007987	-	-	-	-
15	38.765	TP204287	-	-	-	-	-	-
15	39.704	TP24110	-	-	-	-	-	-
15	40.126	TP129033	7	CM007982	-	-	scaffold_6	-
15	40.662	TP19159	1	-	-	-	-	-
15	40.958	TP97289	1	-	-	NC_038047	-	-
15	41.808	TP74802	-	-	-	-	-	-
15	42.915	TP208799	-	-	1	NC_038050	-	-
15	43.606	TP198682	9	CM007983	7	NC_038050	scaffold_2	6
15	44.458	TP15726	-	-	-	-	-	-
15	45.265	TP120969	-	-	-	-	-	-
15	46.303	TP55418	2	CM007987	-	NC_038046	scaffold_5	-
15	48.562	TP93221	-	-	-	-	-	-
15	51.4	TP99937	9	CM007986	3	NW_020356210	scaffold_6	2
15	53.348	TP189465	-	-	-	-	-	-
15	55.851	TP109515	9	CM007985	8	NC_038047	scaffold_6	6
15	58.4	TP245190	-	-	-	-	-	1
15	61.48	TP30223	-	-	-	-	-	-
15	62.95	TP70269	9	-	8	NC_038047	scaffold_6	6
16	0	TP191767	-	-	-	NC_038048	scaffold_7	10
16	0.734	TP78064	-	-	-	-	-	-
16	2.18	TP7676	6	CM007984	3	NC_038048	-	10
16	4.159	TP133425	-	-	-	-	-	-
16	4.69	TP80226	-	-	-	-	-	-
16	5.526	TP176472	-	-	-	-	-	-
16	5.753	TP60150	-	-	-	-	-	-
16	6.674	TP87219	6	CM007986	4	NC_038048	scaffold_7	10
16	7.705	TP190451	-	CM007988	-	-	-	10
16	9.938	TP63874	-	-	-	-	-	-
16	10.867	TP109239	-	-	-	-	-	-
16	11.353	TP192963	-	-	-	-	-	-
16	11.793	TP251352	-	CM007984	-	NC_038048	-	10
16	12.172	TP57730	-	-	-	-	-	-
16	13.519	TP222866	-	-	-	-	-	-
16	13.975	TP224237	6	-	4	NC_038048	scaffold_7	10
16	14.811	TP8288	-	-	-	-	-	-
16	15.394	TP94245	6	CM007984	4	NC_038048	scaffold_7	10
16	16.319	TP84545	6	CM007984	8	NC_038048	scaffold_7	10
16	16.989	TP246007	6	CM007984	2	NC_038048	scaffold_7	10
16	17.399	TP101309	10	CM007984	1	NC_038048	scaffold_7	9
16	17.646	TP170847	-	-	-	NC_038044	-	-
16	17.766	TP114385	6	CM007984	-	NC_038048	scaffold_7	2
16	18.032	TP90247	10	CM007984	4	NC_038048	scaffold_7	5
16	18.446	TP54808	-	-	-	-	-	-
16	19.582	TP103167	6	CM007988	4	NC_038048	scaffold_7	2
16	20.989	TP140911	-	-	-	-	-	-
16	21.591	TP69938	6	CM007984	4	NC_038048	scaffold_7	2
16	22.051	TP56587	6	CM007984	4	NC_038048	scaffold_7	2
16	22.497	TP25752	-	-	-	-	-	-
16	24.389	TP146930	-	-	-	-	-	2
16	28.508	TP83670	6	CM007984	4	NC_038048	scaffold_1	10
16	29.378	TP82270	1	CM007987	-	NC_038043	-	3
16	30.249	TP96404	-	-	-	NC_038048	-	6
16	30.893	TP29167	7	CM007984	4	NC_038048	scaffold_7	2
16	31.309	TP82818	6	CM007983	-	NC_038048	scaffold_7	2
16	31.486	TP109976	6	-	3	NC_038048	scaffold_7	2
16	31.825	TP12289	-	-	-	-	-	-
16	32.708	TP255055	-	-	-	-	-	-
16	33.474	TP107117	6	CM007984	4	NC_038048	scaffold_7	2
16	33.814	TP233176	6	CM007984	4	NC_038048	scaffold_7	2
16	35.147	TP92022	-	-	-	-	-	-
16	35.456	TP87959	-	-	-	-	-	-
16	36.234	TP22183	-	CM007984	-	-	-	-
16	37.147	TP94134	-	-	1	-	-	-
16	38.179	TP261295	-	-	-	-	-	-
16	39.61	TP19538	-	-	-	-	-	-
16	40.136	TP137565	-	-	-	-	-	-
16	40.5	TP138677	-	-	-	-	-	-
16	41.332	TP88005	-	-	-	-	-	-
16	42.06	TP49082	-	-	-	-	-	-
16	42.538	TP172058	-	-	-	-	-	-
16	43.521	TP115580	-	-	-	-	-	-
16	44.647	TP214806	6	CM007984	4	NC_038048	scaffold_7	2
16	45.818	TP84574	6	CM007984	4	NC_038048	scaffold_7	2
16	46.101	TP121513	-	-	-	NC_038050	-	9
16	46.994	TP18533	-	-	-	-	-	-
16	47.909	TP25926	6	-	12	NC_038048	scaffold_3	10
16	49.573	TP157422	-	-	-	-	-	-
16	51.698	TP19050	6	CM007984	2	NC_038042	scaffold_7	4
16	56.043	TP23223	6	CM007986	-	NC_038048	scaffold_3	9
17	0	TP97211	9	-	8	NC_038047	scaffold_6	4
17	0.923	TP37000	-	-	-	NC_038047	scaffold_6	-
17	2.068	TP28068	-	-	-	NC_038048	scaffold_6	-
17	2.945	TP50060	9	CM007985	3	NC_038050	scaffold_6	4
17	6.584	TP109396	-	-	8	NC_038047	-	-
17	9.141	TP167677	-	-	-	-	-	-
17	10.51	TP84536	-	-	-	-	-	-
17	11.537	TP223506	-	-	-	-	-	-
17	12.979	TP134337	-	-	-	-	-	-
17	13.895	TP118849	-	CM007985	-	-	-	-
17	16.43	TP144846	-	-	-	-	-	-
17	17.922	TP143914	-	-	-	-	-	9
17	19.744	TP124989	-	-	-	-	-	-
17	20.52	TP231673	9	-	-	NC_038047	scaffold_6	-
17	22.213	TP90972	9	-	3	NC_038050	scaffold_6	-
17	22.731	TP126878	-	CM007984	-	NC_038048	scaffold_7	-
17	23.573	TP101517	9	CM007985	8	NC_038047	scaffold_6	-
17	24.013	TP227449	-	-	-	-	scaffold_2	-
17	24.186	TP41303	9	CM007985	8	NC_038047	scaffold_6	-
17	24.777	TP198216	-	-	-	-	-	-
17	25.188	TP218161	9	CM007985	-	NC_038047	scaffold_6	-
17	25.709	TP260506	9	CM007985	-	NC_038047	scaffold_6	-
17	26.265	TP28891	-	-	-	-	-	-
17	27.043	TP143284	-	-	-	-	-	-
17	27.801	TP266908	-	CM007983	-	-	-	-
17	28.425	TP12238	-	-	-	-	-	-
17	28.867	TP53676	-	CM007988	9	-	scaffold_9	-
17	29.365	TP75077	9	-	-	NC_038047	-	-
17	29.458	TP88558	2	CM007985	9	NC_038050	scaffold_9	1
17	29.505	TP29355	9	-	-	NC_038047	-	-
17	30.853	TP106808	contig_60	CM007986	-	NC_038050	scaffold_9	-
17	31.956	TP94686	-	-	-	-	-	-
17	33.068	TP107237	-	-	-	-	-	-
17	33.975	TP72311	-	-	-	-	-	-
17	34.528	TP218171	9	CM007982	-	NC_038047	-	-
17	34.908	TP13517	-	-	-	-	-	-
17	35.092	TP223953	-	-	-	-	scaffold_4	-
17	35.34	TP98240	-	-	-	-	-	-
17	35.893	TP245615	-	-	-	-	-	-
17	36.293	TP115749	-	-	-	-	-	-
17	36.918	TP88802	9	CM007982	8	NC_038047	scaffold_6	4
17	37.594	TP113760	2	CM007988	9	NC_038049	scaffold_2	2
17	39.547	TP92585	9	-	-	NC_038047	scaffold_6	-
17	39.968	TP192461	9	-	-	-	scaffold_6	3
17	40.397	TP109096	9	CM007985	8	NC_038047	scaffold_6	4
17	40.421	TP122509	9	CM007985	8	NC_038047	scaffold_6	4
17	40.444	TP57964	-	-	-	-	-	-
17	41.251	TP159449	-	-	-	-	-	-
17	42.316	TP222717	-	-	-	NC_038047	-	-
17	43.741	TP251341	-	-	-	-	-	-
17	44.075	TP63210	-	CM007985	5	-	scaffold_6	-
17	44.141	TP121020	-	-	-	-	-	-
17	45.595	TP56612	-	-	-	-	-	-
17	46.554	TP46826	-	-	-	NC_038047	-	1
17	47.775	TP213962	9	-	8	NC_038047	scaffold_6	1
17	49.434	TP258047	-	-	-	NC_038047	-	-
17	51.23	TP50368	-	-	-	-	-	-
17	56.185	TP97137	9	CM007985	8	NC_038047	scaffold_6	1
18	0	TP46586	-	-	-	-	scaffold_2	-
18	0.801	TP39368	-	-	-	-	scaffold_2	-
18	4.7	TP229371	-	-	-	-	-	-
18	5.024	TP58453	-	-	-	-	-	-
18	5.837	TP61640	7	-	7	NC_038043	scaffold_2	2
18	6.997	TP142127	-	-	-	-	-	-
18	8.54	TP106685	7	-	7	NC_038043	scaffold_2	2
18	11.172	TP56907	-	-	3	-	-	-
18	11.632	TP157468	7	CM007988	7	NC_038043	scaffold_2	7
18	12.207	TP157935	-	-	6	-	scaffold_3	-
18	12.969	TP9998	-	-	-	-	-	-
18	13.924	TP249802	-	-	6	NC_038042	-	-
18	14.321	TP185019	-	-	-	-	-	-
18	14.535	TP104901	-	CM007988	-	-	-	-
18	14.628	TP11808	7	-	-	NC_038043	scaffold_2	7
18	14.629	TP97204	-	-	6	-	scaffold_5	4
18	14.63	TP72942	-	-	-	-	-	-
18	14.631	TP31112	-	-	-	-	scaffold_8	5
18	14.664	TP118567	-	-	-	NC_038043	scaffold_2	-
18	18.918	TP126909	-	-	-	-	-	-
18	19.62	TP224188	-	-	-	-	-	-
18	20.002	TP46244	-	-	-	-	-	-
18	20.561	TP110171	-	-	-	NC_038044	-	-
18	21.403	TP246977	-	-	-	-	-	-
18	21.797	TP29838	7	-	-	NC_038043	-	-
18	21.959	TP50163	-	-	-	-	-	-
18	22.631	TP154536	7	-	-	NC_038043	-	-
18	24.625	TP29108	-	-	-	-	-	-
18	25.01	TP10213	-	-	-	-	scaffold_3	-
18	25.533	TP188517	2	CM007982	2	NC_038042	scaffold_9	1
18	25.989	TP251991	-	-	-	-	-	-
18	28.323	TP58065	-	-	-	-	-	-
18	28.828	TP155311	-	-	-	-	-	7
18	29.523	TP19701	-	-	-	-	-	-
18	29.556	TP119036	-	-	-	-	-	-
18	29.885	TP72470	7	-	-	NC_038044	-	2
18	30.281	TP93231	7	-	7	NC_038043	scaffold_2	7
18	30.894	TP195416	7	CM007988	-	NC_038044	scaffold_2	2
18	31.671	TP232421	7	CM007986	6	NC_038045	scaffold_2	1
18	31.979	TP82329	-	-	-	-	-	7
18	32.513	TP183278	7	-	-	-	-	-
18	32.893	TP172571	4	CM007983	-	NC_038043	-	-
18	33.148	TP220285	-	CM007983	-	NC_038043	-	-
18	33.799	TP57082	-	-	-	NC_038047	-	-
18	36.658	TP158964	7	-	7	NC_038043	-	7
18	37.473	TP201805	-	-	-	-	scaffold_2	-
18	42.377	TP189825	7	CM007988	7	NC_038043	scaffold_2	7
18	47.359	TP267436	-	-	-	-	-	-
18	47.387	TP84703	-	CM007984	-	-	scaffold_3	-
18	47.713	TP94605	-	-	-	-	-	-
18	47.847	TP4313	-	-	-	-	-	2
18	47.854	TP218641	-	CM007988	-	-	-	-
18	52.776	TP221371	7	CM007988	10	NC_038046	scaffold_5	3
18	55.428	TP17122	3	CM007985	1	NC_038044	scaffold_3	3
19	0	TP118387	-	CM007986	1	NC_038050	scaffold_9	9
19	0.661	TP1804	-	-	-	-	-	-
19	0.795	TP217665	5	CM007986	11	NC_038050	scaffold_9	1
19	2.403	TP75732	-	CM007986	7	NC_038050	scaffold_9	9
19	3.151	TP68226	4	CM007982	12	NC_038050	scaffold_9	-
19	4.415	TP75555	6	CM007982	8	NC_038050	scaffold_9	-
19	5.654	TP140685	-	-	-	-	-	-
19	6.428	TP24270	4	CM007986	3	NC_038050	scaffold_9	1
19	10.253	TP79946	-	-	-	-	-	-
19	11.947	TP95067	4	CM007986	3	NC_038050	scaffold_9	3
19	12.31	TP1334	-	-	-	-	-	-
19	12.705	TP47183	-	-	-	-	-	-
19	13.876	TP18031	-	-	-	-	-	-
19	14.289	TP19636	-	-	-	-	-	-
19	14.315	TP209574	6	-	-	-	-	-
19	14.419	TP27126	4	CM007986	3	NC_038050	scaffold_9	1
19	14.442	TP123396	6	-	-	-	-	-
19	14.958	TP74588	-	-	-	-	-	-
19	15.153	TP65343	-	CM007986	3	NC_038050	scaffold_9	9
19	15.54	TP166360	4	CM007986	3	NC_038050	scaffold_9	1
19	15.727	TP82455	-	-	-	-	-	-
19	15.825	TP230107	2	CM007986	11	NC_038049	scaffold_9	7
19	15.828	TP242695	4	CM007986	3	NC_038050	scaffold_9	1
19	15.836	TP63169	-	-	3	NC_038050	scaffold_9	9
19	15.846	TP95316	-	-	-	-	-	-
19	15.872	TP63203	-	-	-	-	-	1
19	16.037	TP75585	-	-	-	-	-	-
19	16.218	TP166672	4	CM007986	3	NC_038050	scaffold_9	1
19	16.367	TP85815	4	CM007986	-	NC_038050	scaffold_9	-
19	16.6	TP112214	-	CM007987	-	-	-	-
19	16.805	TP159067	-	CM007987	-	-	scaffold_5	-
19	17.074	TP124718	4	CM007986	3	NC_038050	scaffold_9	1
19	17.832	TP262217	5	-	-	-	-	-
19	18.411	TP17047	4	CM007986	-	NC_038050	scaffold_9	-
19	19.019	TP140050	-	-	-	-	-	-
19	19.776	TP124416	4	CM007986	3	NC_038050	scaffold_9	9
19	19.81	TP67985	-	-	-	-	-	-
19	20.714	TP29256	-	-	-	-	-	-
19	20.966	TP142284	4	CM007986	-	NC_038050	scaffold_9	9
19	22.068	TP153508	-	-	-	-	-	-
19	22.842	TP20008	4	CM007986	3	NC_038050	-	-
19	23.957	TP265979	4	-	-	NC_038044	-	1
19	24.567	TP133362	-	-	-	-	-	-
19	26.614	TP266149	4	CM007986	3	NC_038050	scaffold_9	4
19	27.426	TP8035	-	-	-	-	-	-
19	27.623	TP67895	-	-	-	-	-	-
19	28.459	TP64578	4	CM007986	3	NC_038050	scaffold_9	1
19	28.865	TP89534	4	CM007986	-	NC_038050	scaffold_9	-
19	29.383	TP102515	-	-	-	-	-	-
19	30.554	TP20849	4	CM007986	3	NC_038050	scaffold_9	1
19	31.358	TP165456	4	CM007986	10	NC_038050	scaffold_9	1
20	0	TP248595	-	-	-	-	-	1
20	1.703	TP194716	1	CM007986	8	NC_038048	scaffold_7	9
20	3.247	TP131959	-	-	-	-	-	-
20	4.883	TP217756	-	-	-	NC_038048	scaffold_4	-
20	6.152	TP46433	6	-	4	NC_038048	scaffold_7	10
20	6.94	TP57329	6	-	4	NC_038048	scaffold_7	10
20	7.718	TP92700	-	-	-	-	-	-
20	8.088	TP62448	-	CM007982	-	-	-	6
20	8.472	TP75714	-	-	-	-	-	-
20	9.384	TP63867	6	-	4	NC_038048	scaffold_7	10
20	9.835	TP61992	-	-	-	-	-	-
20	10.283	TP110940	6	CM007984	4	NC_038048	scaffold_7	2
20	10.604	TP139822	-	-	-	-	-	-
20	10.753	TP132504	3	-	-	-	-	-
20	10.969	TP247930	6	-	-	NC_038048	scaffold_7	2
20	11.014	TP225841	-	CM007988	-	NC_038043	-	7
20	11.377	TP59143	-	-	-	-	-	-
20	11.378	TP16884	-	-	-	-	-	-
20	11.495	TP268296	-	-	-	-	-	-
20	11.887	TP56022	6	CM007984	4	NC_038048	scaffold_7	2
20	12.219	TP20199	-	CM007988	-	NC_038043	-	6
20	12.488	TP194644	6	-	6	-	-	-
20	12.774	TP129190	-	-	-	-	-	-
20	13.363	TP165086	-	-	-	-	-	-
20	14.703	TP145067	6	CM007984	4	NC_038048	scaffold_7	2
20	15.541	TP108990	6	CM007984	2	NC_038042	scaffold_1	10
20	16.152	TP113713	-	-	-	-	-	4
20	17.148	TP203812	6	CM007984	2	NC_038048	scaffold_7	10
20	20.801	TP72274	-	-	-	NC_038042	scaffold_4	1
20	22.736	TP204121	7	CM007984	4	NC_038048	scaffold_7	10
20	23.483	TP128549	-	-	-	-	-	-
20	24.034	TP86160	-	-	-	-	-	-
20	24.059	TP263827	-	CM007986	-	-	-	-
20	24.448	TP127276	6	CM007984	4	NC_038048	scaffold_7	10
20	24.481	TP42103	6	CM007984	4	NC_038048	scaffold_7	2
20	24.898	TP88040	-	-	-	-	-	-
20	25.354	TP110451	-	CM007984	4	NC_038048	scaffold_7	10
20	26.024	TP49265	-	-	-	-	-	-
20	27.001	TP58210	-	-	-	-	-	-
20	27.98	TP16654	2	CM007984	4	NC_038048	scaffold_7	10
20	28.606	TP213989	6	CM007984	2	NC_038042	scaffold_1	2
20	28.819	TP255908	-	-	1	-	-	6
20	29.224	TP16618	-	-	-	NC_038050	scaffold_7	2
20	30.329	TP133014	6	CM007984	4	NC_038048	scaffold_7	10
20	31.238	TP62804	-	-	-	-	-	-
20	31.628	TP89963	6	CM007984	4	NC_038048	scaffold_7	10
20	32.299	TP88492	6	CM007984	2	NC_038042	scaffold_1	2
20	32.825	TP86002	5	-	-	-	-	-
20	33.846	TP251041	6	CM007984	4	NC_038048	scaffold_7	2
20	35.362	TP207529	-	-	-	-	-	-
21	0	15B	-	-	-	-	-	-
21	1.6	18B	-	-	-	-	-	-
21	15.755	TP64685	8	CM007986	12	NC_038049	scaffold_7	4
21	17.367	TP20440	-	-	-	-	-	-
21	23.237	TP70806	-	-	-	-	-	-
21	26.16	TP173215	-	-	-	-	-	-
21	28.17	TP120810	8	CM007985	11	NC_038049	scaffold_8	4
21	29.252	TP223551	-	-	-	-	-	-
21	30.636	TP43797	8	CM007985	11	NC_038049	scaffold_8	4
21	30.817	TP99030	-	-	-	-	-	-
21	31.547	TP122450	-	-	-	-	-	-
21	32.002	TP143532	8	-	-	-	-	-
21	33.48	TP107504	-	-	-	-	-	-
21	34.104	TP139030	-	-	-	-	-	-
21	34.623	TP37940	8	-	-	NC_038049	scaffold_8	1
21	36.002	TP254771	-	CM007986	11	-	-	-
21	36.539	TP101429	8	-	-	-	scaffold_4	1
21	36.548	TP48578	8	-	-	-	-	-
21	37.194	TP136932	8	-	-	NC_038049	scaffold_8	-
21	37.327	TP232443	-	-	-	NC_038047	-	4
21	37.869	TP119962	-	-	-	-	-	-
21	37.996	TP131961	-	-	-	-	-	-
21	38.006	TP157705	-	-	-	NC_038049	-	3
21	38.087	TP56234	-	-	-	-	-	-
21	38.326	TP19685	5	CM007987	11	NC_038046	scaffold_8	4
21	38.578	TP9651	-	-	-	-	-	-
21	39.029	TP153831	-	-	-	-	-	-
21	39.481	TP41385	-	-	-	-	-	-
21	40.058	TP100709	8	-	-	-	-	-
21	40.575	TP129220	8	-	-	NC_038049	scaffold_8	-
21	42.235	TP245255	-	CM007987	-	NC_038049	scaffold_7	-
21	43.797	TP26767	10	-	7	-	-	10
21	43.935	TP188576	10	-	-	-	-	-
21	45.708	TP65794	8	-	11	NC_038049	scaffold_8	2
21	46.848	TP65054	8	CM007986	11	NC_038049	scaffold_8	2
21	48.739	TP85660	-	-	-	-	-	-
21	50.787	TP187797	-	-	-	-	-	-
21	53	TP111193	-	-	-	-	-	-
21	54.737	TP59364	-	-	-	-	-	-
21	55.697	TP6933	-	-	-	-	-	-
21	56.182	TP6757	-	-	-	-	-	-
21	56.688	TP12209	-	-	-	-	-	-
21	57.776	TP100523	-	CM007983	10	-	-	-
21	59.01	TP168253	-	-	-	-	-	-
21	63.064	TP42106	-	-	-	-	-	-
21	64.719	TP130559	-	-	-	-	-	-
22	0	TP11719	-	-	-	-	-	-
22	1.089	TP94923	1	-	-	NC_038042	scaffold_6	4
22	1.552	TP140416	4	-	3	-	-	4
22	2.345	TP97144	1	CM007984	2	NC_038042	scaffold_1	5
22	2.917	TP55409	1	CM007984	4	NC_038042	scaffold_1	4
22	3.82	TP90674	1	-	-	-	scaffold_1	-
22	4.672	TP176231	1	CM007984	-	NC_038042	scaffold_1	-
22	4.689	TP10263	-	-	-	-	-	-
22	4.73	TP107093	-	-	-	-	scaffold_1	-
22	5.82	TP18174	-	-	-	-	-	-
22	6.379	TP118786	1	CM007984	-	NC_038042	scaffold_1	5
22	6.816	TP130653	1	CM007984	-	NC_038042	scaffold_1	5
22	10.553	TP6192	1	CM007984	-	-	-	-
22	11.664	TP225011	1	-	2	NC_038049	scaffold_8	4
22	12.045	TP222816	-	-	-	-	-	-
22	12.045	TP101510	-	-	-	-	-	-
22	12.141	TP102745	1	CM007984	-	-	-	-
22	14.319	TP113369	1	CM007984	2	NC_038042	scaffold_1	4
22	15.149	TP228102	1	CM007984	2	NC_038042	scaffold_1	4
22	15.864	TP116708	-	-	-	-	-	-
22	16.539	TP94159	1	CM007984	-	NC_038042	-	4
22	16.92	TP74921	1	CM007984	2	NC_038042	scaffold_1	5
22	17.301	TP48557	1	CM007984	2	NC_038042	scaffold_1	5
22	17.805	TP240170	1	CM007984	-	-	scaffold_1	-
22	18.901	TP55169	1	CM007984	2	NC_038042	scaffold_1	5
22	20.632	TP59952	-	CM007984	-	NC_038042	scaffold_1	4
22	21.096	TP166997	2	-	-	-	-	-
22	21.618	TP137992	-	CM007984	-	NC_038042	scaffold_1	-
22	22.198	TP87505	8	CM007984	-	NC_038042	scaffold_8	2
22	24.221	TP33038	-	-	-	-	-	-
22	25.055	TP210482	1	CM007984	-	NC_038042	scaffold_1	5
22	25.976	TP78851	-	-	-	-	-	-
22	26.293	TP107330	-	-	-	-	-	-
22	26.298	TP23888	-	CM007986	-	-	-	-
22	26.445	TP140607	-	-	-	-	scaffold_3	-
22	26.667	TP85181	1	CM007984	2	NC_038042	scaffold_1	4
22	26.686	TP44224	-	-	-	-	-	-
22	27.23	TP204123	-	CM007985	8	NC_038047	scaffold_6	-
22	27.64	TP108474	1	CM007984	2	NC_038042	scaffold_1	5
22	28.498	TP198215	-	-	-	NC_038042	scaffold_1	-
22	29.391	TP112219	-	CM007985	-	NC_038047	scaffold_8	4
22	29.932	TP104969	-	-	-	-	-	-
22	30.65	TP152681	2	CM007983	-	-	-	-
22	31.893	TP215280	-	-	-	-	-	-
22	32.635	TP159362	-	-	-	-	-	-
23	0	TP86764	-	-	-	-	-	-
23	7.955	TP213583	4	-	-	-	-	-
23	9.774	TP45066	3	CM007982	3	NC_038042	scaffold_6	7
23	12.264	TP160747	4	-	-	NC_038049	-	1
23	13.303	TP113295	-	-	-	NW_020356155	-	-
23	14.498	TP131944	4	CM007983	1	NC_038050	scaffold_9	1
23	15.394	TP80267	-	-	-	-	-	-
23	16.455	TP27143	7	CM007985	3	NC_038042	scaffold_3	4
23	17.593	TP85756	-	-	-	-	-	-
23	19.741	TP81211	-	-	-	-	-	-
23	20.508	TP32348	4	CM007983	3	NC_038050	scaffold_9	5
23	22.809	TP85761	-	-	-	-	-	-
23	23.087	TP7182	4	CM007983	-	NC_038050	scaffold_9	5
23	23.763	TP185699	2	CM007983	5	NC_038050	scaffold_9	1
23	24.291	TP174573	-	-	-	-	-	-
23	24.674	TP85899	4	CM007983	7	NC_038043	scaffold_9	1
23	25.006	TP90503	4	CM007983	3	NC_038050	scaffold_9	5
23	25.303	TP247931	4	-	-	-	-	-
23	25.613	TP46352	-	CM007984	3	-	scaffold_9	-
23	25.661	TP96902	4	CM007983	3	NC_038050	scaffold_9	1
23	26.191	TP57151	4	CM007988	-	NC_038046	scaffold_9	3
23	26.192	TP96604	4	-	-	NC_038046	scaffold_9	-
23	26.953	TP26318	2	CM007983	5	NC_038050	scaffold_9	1
23	28.068	TP81706	4	CM007983	3	NC_038050	scaffold_9	1
23	30.897	TP183795	-	-	-	-	-	-
23	31.57	TP93948	4	CM007983	3	NC_038050	scaffold_9	1
23	32.635	TP4689	4	CM007983	3	NC_038050	scaffold_9	1
23	33.296	TP104315	4	CM007983	3	NC_038050	scaffold_9	5
23	34.731	TP101627	4	-	-	NC_038050	scaffold_9	-
23	35.653	TP223937	-	-	-	-	scaffold_5	-
23	36.144	TP87312	4	-	3	NC_038050	scaffold_9	1
23	36.55	TP130189	4	-	9	NC_038050	scaffold_9	5
23	37.599	TP72794	4	CM007983	3	NC_038050	scaffold_9	5
23	38.968	TP87344	4	CM007983	3	NC_038050	scaffold_9	1
23	39.773	TP67373	-	-	-	-	scaffold_5	-
23	40.688	TP3458	-	-	-	-	-	-
24	0	TP98181	4	-	3	NC_038050	scaffold_9	1
24	3.101	TP44209	4	CM007982	3	NC_038050	scaffold_9	1
24	5.023	TP248586	1	CM007986	3	NC_038050	scaffold_9	1
24	5.815	TP87529	-	CM007986	3	NC_038050	scaffold_9	9
24	6.496	TP102262	-	CM007986	3	-	scaffold_9	1
24	7.246	TP242579	4	-	3	NC_038050	scaffold_9	9
24	8.184	TP61385	4	-	-	NC_038049	-	1
24	9.627	TP190732	-	-	-	-	-	-
24	11.291	TP65058	4	CM007986	3	NC_038050	scaffold_9	1
24	12.672	TP35386	4	CM007986	3	NC_038050	scaffold_9	9
24	13.635	TP153846	4	-	-	-	-	-
24	14.343	TP103215	-	-	-	NC_038044	-	-
24	14.516	TP57928	-	-	-	-	-	-
24	15.845	TP75581	4	CM007986	3	NC_038050	scaffold_9	1
24	15.988	TP52234	4	-	-	NC_038045	-	-
24	16.193	TP96274	4	-	-	-	-	-
24	16.606	TP109805	4	CM007986	3	NC_038050	scaffold_9	1
24	16.949	TP163186	4	CM007986	3	NC_038050	scaffold_9	1
24	16.995	TP46737	4	-	-	-	-	-
24	17.052	TP98685	-	-	-	NC_038050	-	-
24	17.113	TP55674	-	-	4	NC_038044	-	-
24	17.589	TP14069	-	-	-	-	-	-
24	17.947	TP103661	10	-	-	NC_038046	scaffold_5	-
24	19.061	TP113644	-	-	-	-	-	-
24	20.982	TP82198	-	-	-	-	-	-
24	21.424	TP134744	-	CM007984	-	-	-	-
24	23.013	TP62607	-	CM007985	-	-	-	-
24	23.044	TP255678	-	CM007986	-	-	-	9
24	25.16	TP12343	-	-	-	-	scaffold_9	-
24	25.802	TP120853	4	CM007984	10	NC_038050	scaffold_9	1
24	26.098	TP128800	4	CM007986	3	NC_038050	scaffold_9	1
24	27.299	TP6939	4	CM007984	10	NC_038050	scaffold_9	1
24	27.717	TP20441	-	-	-	-	-	-
24	28.151	TP27086	-	-	-	-	-	-
24	31.488	TP14205	4	CM007986	3	NC_038050	scaffold_9	1
25	0	TP12539	-	-	-	-	-	-
25	0.928	TP57595	3	CM007987	1	NC_038046	scaffold_5	3
25	2.133	TP70225	-	-	-	-	-	-
25	3.601	TP94234	5	CM007982	5	NC_038044	scaffold_3	8
25	4.767	TP158346	3	CM007987	1	NC_038046	scaffold_5	8
25	5.089	TP164992	3	CM007987	1	NC_038046	scaffold_5	3
25	5.986	TP266698	3	CM007987	-	-	scaffold_5	-
25	6.787	TP88507	5	CM007987	5	NC_038046	scaffold_5	8
25	7.94	TP47461	-	-	1	-	-	9
25	9.291	TP81643	3	CM007987	1	NC_038046	scaffold_9	8
25	10.299	TP125931	3	-	1	NC_038046	scaffold_5	3
25	11.326	TP155496	-	CM007987	-	-	-	3
25	11.92	TP67673	3	CM007987	-	NC_038046	scaffold_9	8
25	12.784	TP16891	-	-	-	-	-	-
25	12.913	TP121511	-	-	-	-	-	-
25	13.276	TP219590	3	-	1	NC_038046	scaffold_5	3
25	13.437	TP81640	-	-	-	-	-	-
25	13.833	TP157630	3	CM007987	1	NC_038046	scaffold_5	3
25	13.875	TP149349	3	CM007987	1	NC_038046	scaffold_5	3
25	14.197	TP192689	3	CM007987	-	NC_038046	scaffold_5	-
25	15.068	TP187657	-	-	-	-	scaffold_7	-
25	15.239	TP79543	-	CM007988	-	-	-	-
25	16.289	TP66515	-	-	-	-	scaffold_1	-
25	16.907	TP51196	3	CM007987	1	NC_038046	scaffold_5	3
25	18.752	TP122235	3	CM007987	-	NC_038046	scaffold_5	8
25	20.348	TP250835	3	CM007987	1	NC_038046	scaffold_8	8
25	21.006	TP102313	-	-	-	-	-	-
25	22.76	TP91699	-	-	-	-	-	-
25	24.054	TP139622	3	CM007987	-	NC_038046	scaffold_5	3
25	24.956	TP124695	3	-	9	NC_038046	scaffold_8	3
25	25.816	TP255723	3	CM007982	7	NC_038046	scaffold_5	3
25	26.563	TP152633	3	CM007987	1	NC_038046	scaffold_5	8
25	27.926	TP80787	-	-	11	NC_038044	scaffold_2	-
26	0	TP68415	-	-	-	-	-	-
26	2.563	TP68410	-	CM007984	-	-	scaffold_1	-
26	4.018	TP188864	-	-	-	-	-	-
26	4.887	TP64661	-	-	-	-	-	-
26	5.809	TP193794	1	-	-	-	scaffold_1	-
26	7.549	TP21672	-	-	-	NC_038044	-	8
26	8.383	TP88361	-	-	-	-	-	8
26	10.053	TP118219	-	-	-	-	-	-
26	11.005	TP109751	-	-	-	-	-	-
26	12.336	TP122414	5	CM007982	5	NC_038044	scaffold_3	8
26	15.89	TP201307	5	-	5	NC_038044	scaffold_3	6
26	17.583	TP201655	5	CM007982	5	NC_038044	scaffold_3	6
26	19.843	TP218388	5	CM007982	-	NC_038044	scaffold_3	6
26	20.83	TP19700	5	-	5	-	-	8
26	24.906	TP108038	5	CM007982	5	NC_038044	scaffold_3	6
26	30.333	TP96352	-	-	-	-	-	-
26	40.968	TP78829	5	-	-	NC_038042	-	-
26	43.419	TP77176	-	CM007982	-	NC_038044	scaffold_3	8
26	44.835	TP65364	5	-	-	NC_038042	-	-
26	45.876	TP76222	-	CM007982	-	NC_038044	scaffold_3	8
26	46.602	TP20338	-	-	-	-	-	-
26	48.035	TP108098	5	-	5	NC_038044	scaffold_3	8
26	48.542	TP117563	-	-	-	-	-	-
26	50.002	TP35351	5	CM007982	5	NC_038044	scaffold_3	2
26	50.165	TP118359	-	-	-	-	-	-
26	51.736	TP108614	5	CM007982	5	NC_038044	scaffold_3	2
26	52.648	TP122247	-	-	-	-	-	-
26	55.958	TP102185	5	CM007984	-	-	-	10
26	60.081	TP108224	5	CM007982	9	NC_038044	scaffold_7	8
26	62.17	TP74897	5	CM007982	-	NC_038044	scaffold_3	6
26	65.232	TP83587	5	CM007982	1	NC_038044	scaffold_3	6
27	0	TP93362	9	CM007987	8	NC_038047	scaffold_6	4
27	3.586	TP221379	9	-	-	-	-	-
27	4.306	TP133859	-	-	-	-	-	-
27	5.674	TP85482	-	-	-	-	-	-
27	7.522	TP108155	-	-	-	-	-	-
27	8.79	TP261570	9	CM007984	8	NC_038047	scaffold_6	4
27	9.864	TP16265	-	-	-	-	-	-
27	10.432	TP72567	9	CM007982	8	NC_038047	scaffold_6	1
27	10.605	TP93929	-	-	-	-	-	-
27	12.052	TP105799	9	-	-	-	-	-
27	12.185	TP222122	9	CM007982	8	NC_038047	scaffold_6	1
27	12.344	TP24088	9	-	-	NC_038047	scaffold_6	1
27	12.853	TP188963	-	-	8	-	-	-
27	13.292	TP249694	9	CM007985	9	NC_038047	scaffold_6	7
27	13.588	TP228503	9	CM007983	8	NC_038047	scaffold_6	1
27	13.783	TP120550	9	CM007983	8	NC_038047	scaffold_6	1
27	15.077	TP80913	9	CM007985	8	NC_038047	scaffold_6	1
27	16.722	TP189619	9	CM007985	8	NC_038047	scaffold_6	1
27	17.506	TP124967	-	-	-	-	-	-
27	19.919	TP102449	7	CM007987	7	NC_038043	scaffold_2	2
27	21.952	TP5675	-	-	-	-	-	-
27	25.423	TP94521	-	-	-	-	-	-
27	29.417	TP96552	-	-	-	-	-	-
27	35.719	TP74081	-	-	-	-	-	-
27	41.272	TP19745	9	-	8	NC_038047	-	3
27	45.19	TP4865	9	CM007982	8	NC_038047	scaffold_6	6
27	53.381	TP8462	contig_89	-	-	-	scaffold_6	-
27	62.578	TP166337	-	-	8	-	-	-
28	0	TP51330	-	-	-	NC_038048	scaffold_3	10
28	0.875	TP55745	6	-	-	-	-	-
28	1.57	TP47955	-	-	-	-	-	-
28	2.906	TP131688	6	-	-	NC_038048	scaffold_7	-
28	3.976	TP101894	-	-	-	-	-	-
28	4.668	TP110976	-	-	-	-	scaffold_3	-
28	5.375	TP200242	-	-	-	-	-	2
28	6.234	TP104103	6	-	4	NC_038048	scaffold_3	2
28	6.726	TP122107	6	CM007987	4	NC_038048	scaffold_7	10
28	7.043	TP80059	-	-	4	-	-	2
28	7.513	TP88586	-	-	-	NC_038048	scaffold_3	10
28	7.732	TP8572	-	-	6	-	-	-
28	7.763	TP15881	-	-	-	-	-	-
28	7.824	TP250464	6	-	-	NC_038048	scaffold_7	-
28	7.875	TP109409	6	-	-	-	-	-
28	7.988	TP124395	6	CM007984	-	NC_038048	scaffold_3	10
28	8.546	TP127787	-	-	-	-	-	-
28	8.909	TP96521	-	-	-	-	scaffold_3	-
28	9.316	TP93716	6	CM007984	-	NC_038048	scaffold_7	2
28	9.875	TP90166	-	CM007984	-	NC_038048	scaffold_3	2
28	10.569	TP15161	-	-	-	NC_038048	-	2
28	12.056	TP153813	-	-	-	-	-	-
28	12.643	TP139116	6	-	4	NC_038048	scaffold_3	2
28	13.31	TP90522	1	CM007985	4	NC_038048	scaffold_7	2
28	14.034	TP74139	6	CM007987	4	NC_038048	-	10
28	18.52	TP99353	6	-	-	-	-	-
28	20.521	TP53392	-	-	-	-	-	-
28	23.145	TP244601	contig_91	-	-	NC_038048	scaffold_3	2
29	0	TP64869	3	CM007987	1	NC_038046	scaffold_5	3
29	1.857	TP34868	3	CM007987	1	NC_038046	scaffold_5	3
29	3.703	TP200229	3	CM007987	1	NC_038046	scaffold_5	8
29	4.734	TP223723	-	-	-	-	-	-
29	5.869	TP126595	3	CM007987	1	NC_038046	scaffold_5	8
29	6.564	TP126003	3	CM007987	1	NC_038046	scaffold_5	8
29	7.081	TP4375	-	-	-	-	-	-
29	8.16	TP108218	-	-	-	-	-	-
29	11.32	TP168711	-	-	1	NC_038046	scaffold_5	3
29	13.684	TP66831	3	CM007987	1	NC_038046	scaffold_5	3
29	14.488	TP56908	-	CM007987	-	NC_038046	-	-
29	15.201	TP253313	3	CM007986	1	NC_038046	scaffold_5	3
29	15.317	TP58526	3	CM007987	1	NC_038046	scaffold_5	3
29	15.841	TP135144	-	CM007987	-	NC_038046	-	-
29	16.928	TP13278	3	-	-	-	-	-
29	16.978	TP111198	3	-	-	-	-	-
29	20.427	TP55943	3	-	1	NC_038046	scaffold_5	8
29	21.334	TP99185	3	-	1	NC_038046	scaffold_5	8
29	23.467	TP19905	-	-	-	-	-	-
29	24.858	TP70019	3	-	-	-	-	-
29	30.013	TP191797	-	-	-	-	-	-
30	0	TP82717	5	-	-	-	-	-
30	2.68	TP60925	5	-	-	-	-	-
30	4.062	TP82716	5	-	-	-	-	-
30	5.42	TP249930	-	-	-	-	-	-
30	5.844	TP126410	5	CM007988	5	NC_038044	scaffold_3	6
30	6.455	TP219032	5	CM007982	-	NC_038046	scaffold_3	-
30	6.785	TP131070	5	-	-	-	-	-
30	7.161	TP201257	5	CM007983	5	NC_038044	scaffold_3	6
30	8.217	TP132052	5	CM007987	5	NC_038046	-	8
30	11.362	TP248953	-	-	-	-	-	-
30	14.236	TP170735	-	-	-	-	-	-
30	15.393	TP129890	-	-	-	-	-	-
30	17.039	TP92093	5	CM007982	-	-	scaffold_3	-
30	19.899	TP92767	5	CM007982	5	NC_038044	scaffold_3	8
30	21.009	TP191387	-	CM007988	-	-	-	-
30	24.102	TP141853	-	-	-	-	-	-
30	24.717	TP98907	9	-	-	NC_038046	-	-
30	25.826	TP50935	5	-	-	-	-	-
30	26.931	TP12918	-	-	-	-	-	-
30	29.113	TP141626	-	-	-	-	-	-
31	0	TP90356	4	CM007986	3	NC_038050	scaffold_9	1
31	8.921	TP188939	4	-	-	-	-	-
31	15.169	TP154151	-	-	-	NC_038042	-	-
31	19.122	TP233375	4	-	3	NC_038050	scaffold_9	1
31	21.353	TP59190	4	CM007983	7	NC_038050	scaffold_9	5
31	23.407	TP220715	4	-	-	-	-	-
31	24.056	TP143017	4	-	-	-	-	-
31	24.975	TP13531	4	CM007983	-	NC_038050	scaffold_9	-
31	25.58	TP268858	-	-	4	NC_038049	-	-
31	26.034	TP246292	4	CM007983	3	NC_038050	scaffold_9	1
31	26.334	TP124408	4	CM007983	3	NC_038050	scaffold_9	5
31	26.872	TP39309	4	CM007983	3	NC_038050	scaffold_9	5
31	27.808	TP127339	4	CM007983	3	NC_038050	scaffold_9	5
31	27.855	TP265364	4	-	-	-	-	-
31	29.055	TP125164	4	CM007983	3	NC_038050	scaffold_9	1
31	30.76	TP209304	-	CM007983	-	-	scaffold_5	-
31	32.375	TP38175	-	-	-	-	-	-
31	37.57	TP115745	4	CM007983	-	NC_038050	scaffold_9	-
31	42.856	TP87419	4	CM007983	3	NC_038050	scaffold_9	9
32	0	TP92501	-	-	-	-	-	-
32	1.523	TP198178	-	-	-	-	-	-
32	4.247	TP180389	10	CM007983	12	NC_038044	scaffold_3	1
32	7.929	TP80429	-	-	-	-	-	-
32	8.841	TP82712	-	-	-	-	-	-
32	9.576	TP243043	-	-	-	NC_038049	scaffold_2	-
32	11.666	TP241773	7	CM007988	7	NC_038043	scaffold_2	2
32	12.044	TP121033	-	CM007987	-	-	-	-
32	12.121	TP141577	-	-	-	-	-	-
32	12.492	TP219676	6	-	-	-	-	3
32	13.879	TP41762	7	CM007985	-	-	-	-
32	15.907	TP17801	-	-	-	-	-	-
32	18.633	TP19587	-	-	-	-	-	-
32	20.997	TP145217	-	CM007982	-	-	-	-
32	22.302	TP17815	7	CM007986	-	NC_038045	scaffold_9	9
32	24.947	TP1079	-	-	-	-	-	-
32	34.755	TP122710	-	-	-	-	-	-
33	0	TP269484	-	-	-	-	-	-
33	2.869	TP107821	8	CM007986	4	NC_038048	scaffold_3	2
33	3.871	TP90629	8	CM007986	4	NC_038048	scaffold_3	2
33	6.47	TP133505	6	CM007984	-	-	scaffold_3	-
33	10.911	TP33278	-	CM007984	4	NC_038048	scaffold_3	4
33	11.766	TP109755	-	CM007984	4	NC_038048	scaffold_3	7
33	12.405	TP128765	6	-	-	NC_038048	scaffold_3	2
33	13.748	TP59770	-	-	-	-	-	-
33	18.153	TP124422	6	CM007984	4	NC_038048	scaffold_7	10
33	19.639	TP104922	6	CM007984	4	NC_038048	scaffold_7	2
33	21.186	TP78970	6	CM007984	4	NC_038048	scaffold_7	2
33	22.815	TP91491	6	CM007985	4	NC_038048	scaffold_7	10
33	32.716	TP104234	-	-	-	-	-	-
34	0	TP29221	2	-	12	NC_038044	-	-
34	4.556	TP178543	-	-	-	-	scaffold_6	-
34	5.233	TP42667	3	CM007982	-	NC_038043	scaffold_7	-
34	7.994	TP187864	2	CM007982	12	NC_038044	scaffold_7	10
34	9.265	TP246369	-	CM007985	-	-	-	-
34	11.811	TP4731	-	-	-	-	-	-
34	13.214	TP250333	2	CM007982	12	NC_038044	scaffold_7	10
34	16.541	TP168038	-	-	-	-	-	-
34	19.049	TP69447	-	-	-	-	-	-
34	22.315	TP65406	-	-	-	-	-	-
34	25.977	TP251368	-	-	-	-	-	-
34	29.3	TP87611	3	-	-	-	-	6
34	40.372	TP157613	-	-	-	-	-	-
35	0	TP97599	2	CM007983	-	NC_038044	scaffold_7	4
35	4.769	TP73669	-	-	-	NC_038043	-	-
35	6.415	TP100225	-	-	-	-	-	-
35	9.567	TP188329	2	CM007982	12	NC_038044	scaffold_3	3
35	13.854	TP88487	-	CM007988	-	-	scaffold_2	-
35	14.872	TP62214	-	CM007988	-	-	scaffold_2	-
35	19.988	TP141514	3	CM007986	6	NC_038045	scaffold_4	4
35	20.722	TP219819	3	CM007987	6	NC_038049	scaffold_8	9
35	27.56	TP113734	10	CM007985	2	-	scaffold_8	4
35	27.844	TP17342	-	-	-	-	-	-
35	28.235	TP44466	9	-	-	NC_038048	scaffold_9	1
35	29.284	TP140816	10	-	2	NC_038050	scaffold_3	4
35	32.002	TP94543	-	-	-	NC_038050	scaffold_3	-
36	0	TP200734	-	-	-	-	-	-
36	4.128	TP125028	2	-	-	-	-	-
36	5.964	TP72873	-	-	-	-	-	-
36	7.469	TP115222	-	-	-	-	-	-
36	8.67	TP131497	-	-	-	-	-	-
36	9.417	TP90448	-	-	-	NC_038050	-	2
36	9.886	TP185140	-	-	-	-	-	-
36	11.254	TP101568	2	CM007987	6	NC_038045	scaffold_4	5
36	12.212	TP60373	-	-	-	-	-	-
36	13.49	TP257138	2	CM007986	6	NC_038045	-	-
36	13.827	TP85509	contig_1	CM007985	8	NC_038045	scaffold_4	1
36	16.862	TP242403	-	-	-	-	-	-
36	18.925	TP125433	2	CM007986	6	NC_038045	scaffold_4	6
37	0	TP39884	-	-	2	-	-	-
37	2.9	TP93434	-	-	-	NC_038047	-	-
37	5.988	TP132369	-	-	-	-	-	-
37	9.762	TP95507	-	-	-	-	-	-
37	12.555	TP213807	8	-	-	NC_038049	scaffold_8	-
37	14.715	TP132460	8	-	-	NC_038049	scaffold_8	-
37	16.185	TP50232	-	CM007982	-	NC_038049	scaffold_8	-
37	18.168	TP126472	8	CM007982	-	NC_038049	scaffold_8	4
37	19.481	TP138457	-	-	-	-	-	-
37	23.644	TP109946	-	-	11	-	-	-
37	28.401	TP45876	-	-	-	-	-	-
37	34.273	TP49825	-	-	-	-	-	-
38	0	TP158599	-	-	1	NC_038044	scaffold_3	7
38	13.649	TP22155	-	-	-	-	-	-
38	17.014	TP6160	-	-	-	-	-	-
38	21.32	TP201533	-	-	-	-	-	-
38	26.405	TP108131	7	CM007982	-	-	-	-
[truncated: 20 more rows]
